# Supplementary material for: Antifungal activity of cinnamaldehyde against Aspergillus fumigatus involves disruption of the TCA cycle and protein metabolism
Source: Front Microbiol. 2025 Aug 22;16:1613987. doi: 10.3389/fmicb.2025.1613987 (PMC12411526; doi:10.3389/fmicb.2025.1613987)
Supplement: Supplementary file 6 [file Table_2.xlsx]

## Sheet: WT90min_vs_WT0min
Protein	Protein Name	Gene Name	Function	ProteinGroup	FastaHeaders	Proteins	Peptides	RazorUniquePeptides	UniquePeptides	Coverage	MolWeight	LFQ intensity WT90min-1	LFQ intensity WT90min-2	LFQ intensity WT90min-3	average WT90min	LFQ intensity WT0min-1	LFQ intensity WT0min-2	LFQ intensity WT0min-3	average WT0min	WT90min/WT0min	t test p value
B0Y212	Aldehyde reductase (GliO), putative	AFUB_050540		tr|B0Y212|B0Y212_ASPFC;tr|Q4WE75|Q4WE75_ASPFU;tr|A0A229WIH1|A0A229WIH1_ASPFM;tr|A0A0J5SNF7|A0A0J5SNF7_ASPFM	tr|B0Y212|B0Y212_ASPFC Aldehyde reductase (GliO), putative OS=Neosartorya fumigata (strain CEA10 / CBS 144.89 / FGSC A1163) OX=451804 GN=AFUB_050540 PE=4 SV=1;tr|Q4WE75|Q4WE75_ASPFU Aldehyde reductase (GliO), putative OS=Neosartorya fumigata (strain ATCC M	4	12	12	12	49.7	35.507	2044900	907800	1391400	1.44803e+06	5406.5	1312.1	1324.9	2681.17	540.076	0.0118117
Q4WNG3	Heat shock protein Hsp30-like, putative	AFUA_6G06470		tr|Q4WNG3|Q4WNG3_ASPFU;tr|B0Y732|B0Y732_ASPFC;tr|A0A229WDR9|A0A229WDR9_ASPFM;tr|A0A0J5Q590|A0A0J5Q590_ASPFM	tr|Q4WNG3|Q4WNG3_ASPFU Heat shock protein Hsp30-like, putative OS=Neosartorya fumigata (strain ATCC MYA-4609 / Af293 / CBS 101355 / FGSC A1100) OX=330879 GN=AFUA_6G06470 PE=3 SV=1;tr|B0Y732|B0Y732_ASPFC Heat shock protein Hsp30-like, putative OS=Neosartory	4	6	6	6	35.2	21.633	1479200	1323600	1506000	1.43627e+06	73757	61265	47194	60738.7	23.6467	1.79563e-05
A0A8H4MIR1	Uncharacterized protein	CNMCM8057_000864		tr|A0A8H4MIR1|A0A8H4MIR1_ASPFM;tr|Q4WBR9|Q4WBR9_ASPFU;tr|B0Y9E5|B0Y9E5_ASPFC;tr|A0A229W5X5|A0A229W5X5_ASPFM;tr|A0A0J5PMI7|A0A0J5PMI7_ASPFM	tr|A0A8H4MIR1|A0A8H4MIR1_ASPFM Uncharacterized protein OS=Neosartorya fumigata OX=746128 GN=CNMCM8057_000864 PE=4 SV=1;tr|Q4WBR9|Q4WBR9_ASPFU Uncharacterized protein OS=Neosartorya fumigata (strain ATCC MYA-4609 / Af293 / CBS 101355 / FGSC A1100) OX=330879	5	4	4	4	28.5	28.519	165990	148370	103930	139430	3279.2	10887		7083.1	19.6849	0.011751
B0XVH3	TauD domain-containing protein	AFUB_022250		tr|B0XVH3|B0XVH3_ASPFC;tr|A0A0J5PMM1|A0A0J5PMM1_ASPFM;tr|Q4WHJ1|Q4WHJ1_ASPFU;tr|A0A229YAD9|A0A229YAD9_ASPFM;tr|A0A8H4ICC3|A0A8H4ICC3_ASPFM;tr|A0A8H4MLI1|A0A8H4MLI1_ASPFM;tr|A0A8H4MI78|A0A8H4MI78_ASPFM	tr|B0XVH3|B0XVH3_ASPFC TauD domain-containing protein OS=Neosartorya fumigata (strain CEA10 / CBS 144.89 / FGSC A1163) OX=451804 GN=AFUB_022250 PE=4 SV=1;tr|A0A0J5PMM1|A0A0J5PMM1_ASPFM TauD domain-containing protein OS=Aspergillus fumigatus Z5 OX=1437362 G	7	7	7	7	22.1	45.659	100410	127540	60501	96150.3	13631	6092.1	4991.1	8238.07	11.6715	0.0110564
Q4WPM2	Uncharacterized protein	AFUA_4G09760		tr|Q4WPM2|Q4WPM2_ASPFU;tr|B0Y6G4|B0Y6G4_ASPFC;tr|A0A229WGT2|A0A229WGT2_ASPFM;tr|A0A0J5PEB2|A0A0J5PEB2_ASPFM	tr|Q4WPM2|Q4WPM2_ASPFU Uncharacterized protein OS=Neosartorya fumigata (strain ATCC MYA-4609 / Af293 / CBS 101355 / FGSC A1100) OX=330879 GN=AFUA_4G09760 PE=4 SV=1;tr|B0Y6G4|B0Y6G4_ASPFC Uncharacterized protein OS=Neosartorya fumigata (strain CEA10 / CBS 1	4	3	3	3	8.8	55.141	152210	217130	165410	178250	2254.2	14634	30230	15706.1	11.3491	0.00161176
Q4WWN9	3-phosphoadenosine-5-phosphosulfate reductase Met16, putative	AFUA_3G06540		tr|Q4WWN9|Q4WWN9_ASPFU;tr|B0XYY4|B0XYY4_ASPFC;tr|A0A229W407|A0A229W407_ASPFM;tr|A0A0J5PZP4|A0A0J5PZP4_ASPFM	tr|Q4WWN9|Q4WWN9_ASPFU 3-phosphoadenosine-5-phosphosulfate reductase Met16, putative OS=Neosartorya fumigata (strain ATCC MYA-4609 / Af293 / CBS 101355 / FGSC A1100) OX=330879 GN=AFUA_3G06540 PE=3 SV=1;tr|B0XYY4|B0XYY4_ASPFC 3-phosphoadenosine-5-phosph	4	6	6	6	29.5	35.542	525880	565880	344020	478593	73100	45799	45743	54880.7	8.72062	0.00354196
A0A229Y4S2	zf-TFIIIC domain-containing protein	CDV57_03302		tr|A0A229Y4S2|A0A229Y4S2_ASPFM;tr|A0A8H4ID61|A0A8H4ID61_ASPFM;tr|A0A0J5Q8B9|A0A0J5Q8B9_ASPFM;tr|Q4WLA9|Q4WLA9_ASPFU;tr|B0XMC2|B0XMC2_ASPFC	tr|A0A229Y4S2|A0A229Y4S2_ASPFM zf-TFIIIC domain-containing protein OS=Neosartorya fumigata OX=746128 GN=CDV57_03302 PE=4 SV=1;tr|A0A8H4ID61|A0A8H4ID61_ASPFM Uncharacterized protein OS=Neosartorya fumigata OX=746128 GN=CNMCM8057_003552 PE=4 SV=1;tr|A0A0J5Q8	5	2	2	2	6.2	48.641		38335	76052	57193.5	12013	3089.3	12255	9119.1	6.27184	0.0458695
A0A229WBJ3	Uncharacterized protein	CDV57_07932		tr|A0A229WBJ3|A0A229WBJ3_ASPFM;tr|A0A0J5SS57|A0A0J5SS57_ASPFM;tr|Q4WX71|Q4WX71_ASPFU;tr|B0XYE7|B0XYE7_ASPFC	tr|A0A229WBJ3|A0A229WBJ3_ASPFM Uncharacterized protein OS=Neosartorya fumigata OX=746128 GN=CDV57_07932 PE=4 SV=1;tr|A0A0J5SS57|A0A0J5SS57_ASPFM Uncharacterized protein OS=Aspergillus fumigatus Z5 OX=1437362 GN=Y699_01693 PE=4 SV=1;tr|Q4WX71|Q4WX71_ASPFU U	4	4	4	4	47.7	14.047	103090	203610	188940	165213	22053	19336	46343	29244	5.64948	0.013882
Q4WG10	NAD dependent epimerase/dehydratase family protein	AFUA_3G00330		tr|Q4WG10|Q4WG10_ASPFU;tr|B0XXF2|B0XXF2_ASPFC;tr|A0A8H4HXF8|A0A8H4HXF8_ASPFM;tr|A0A229XZ54|A0A229XZ54_ASPFM;tr|A0A0J5PS20|A0A0J5PS20_ASPFM;tr|A0A8H4MTH8|A0A8H4MTH8_ASPFM	tr|Q4WG10|Q4WG10_ASPFU NAD dependent epimerase/dehydratase family protein OS=Neosartorya fumigata (strain ATCC MYA-4609 / Af293 / CBS 101355 / FGSC A1100) OX=330879 GN=AFUA_3G00330 PE=3 SV=2;tr|B0XXF2|B0XXF2_ASPFC Epimerase domain-containing protein OS=Neo	6	11	11	11	46.9	38.573	715840	675440	1012800	801360	135250	126640	183010	148300	5.40364	0.00374732
Q4WW07	Oxidoreductase, short chain dehydrogenase/reductase family	AFUA_5G14000		tr|Q4WW07|Q4WW07_ASPFU;tr|B0Y289|B0Y289_ASPFC;tr|A0A229WGI5|A0A229WGI5_ASPFM;tr|A0A0J5Q635|A0A0J5Q635_ASPFM	tr|Q4WW07|Q4WW07_ASPFU Oxidoreductase, short chain dehydrogenase/reductase family OS=Neosartorya fumigata (strain ATCC MYA-4609 / Af293 / CBS 101355 / FGSC A1100) OX=330879 GN=AFUA_5G14000 PE=4 SV=1;tr|B0Y289|B0Y289_ASPFC Oxidoreductase, short chain dehydr	4	5	5	5	36.2	25.971	396770	342880	236830	325493	63540	55493	70915	63316	5.14078	0.00513843
Q4WTP0	Adenylate kinase isoenzyme 6 homolog	AFUA_5G05570	FUNCTION: Broad-specificity nucleoside monophosphate (NMP) kinase that catalyzes the reversible transfer of the terminal phosphate group between nucleoside triphosphates and monophosphates. Has also ATPase activity. May be involved in rRNA maturation and transcription regulation. {ECO:0000256|HAMAP-Rule:MF_03173}.	tr|Q4WTP0|Q4WTP0_ASPFU;tr|B0Y367|B0Y367_ASPFC;tr|A0A229XWR1|A0A229XWR1_ASPFM;tr|A0A0J5SP17|A0A0J5SP17_ASPFM	tr|Q4WTP0|Q4WTP0_ASPFU Adenylate kinase isoenzyme 6 homolog OS=Neosartorya fumigata (strain ATCC MYA-4609 / Af293 / CBS 101355 / FGSC A1100) OX=330879 GN=AFUA_5G05570 PE=3 SV=2;tr|B0Y367|B0Y367_ASPFC Adenylate kinase isoenzyme 6 homolog OS=Neosartorya fumi	4	3	3	3	15.3	20.302	222350	220840	268080	237090	95519	31604	12866	46663	5.0809	0.0029401
Q4WBI7	Zinc-binding alcohol dehydrogenase, putative	AFUA_8G02430		tr|Q4WBI7|Q4WBI7_ASPFU;tr|B0YAC3|B0YAC3_ASPFC;tr|A0A229W3B3|A0A229W3B3_ASPFM;tr|A0A0J5PJN9|A0A0J5PJN9_ASPFM	tr|Q4WBI7|Q4WBI7_ASPFU Zinc-binding alcohol dehydrogenase, putative OS=Neosartorya fumigata (strain ATCC MYA-4609 / Af293 / CBS 101355 / FGSC A1100) OX=330879 GN=AFUA_8G02430 PE=3 SV=1;tr|B0YAC3|B0YAC3_ASPFC Zinc-binding alcohol dehydrogenase, putative OS=	4	8	8	8	34.3	38.887	725860	706400	690930	707730	179740	153890	95826	143152	4.94391	2.99708e-05
Q4WM16	DUF636 domain protein	AFUA_6G11530		tr|Q4WM16|Q4WM16_ASPFU;tr|B0Y8J3|B0Y8J3_ASPFC;tr|A0A0J5Q7L6|A0A0J5Q7L6_ASPFM;tr|A0A229XSC8|A0A229XSC8_ASPFM;tr|A0A8H4MQ73|A0A8H4MQ73_ASPFM;tr|A0A8H4HN86|A0A8H4HN86_ASPFM	tr|Q4WM16|Q4WM16_ASPFU DUF636 domain protein OS=Neosartorya fumigata (strain ATCC MYA-4609 / Af293 / CBS 101355 / FGSC A1100) OX=330879 GN=AFUA_6G11530 PE=3 SV=1;tr|B0Y8J3|B0Y8J3_ASPFC DUF636 domain protein OS=Neosartorya fumigata (strain CEA10 / CBS 144.8	6	2	2	2	21.4	15.764	27974	42595	39935	36834.7	10662	6735.2		8698.6	4.23455	0.0182212
Q4WGW1	NADH-dependent flavin oxidoreductase, putative	AFUA_7G06420		tr|Q4WGW1|Q4WGW1_ASPFU;tr|B0YB91|B0YB91_ASPFC;tr|A0A229WCK8|A0A229WCK8_ASPFM;tr|A0A0J5PI12|A0A0J5PI12_ASPFM	tr|Q4WGW1|Q4WGW1_ASPFU NADH-dependent flavin oxidoreductase, putative OS=Neosartorya fumigata (strain ATCC MYA-4609 / Af293 / CBS 101355 / FGSC A1100) OX=330879 GN=AFUA_7G06420 PE=4 SV=1;tr|B0YB91|B0YB91_ASPFC NADH-dependent flavin oxidoreductase, putative	4	23	23	23	75.6	45.689	4259100	4187300	5635100	4.69383e+06	1172300	1072400	1259100	1.16793e+06	4.01892	0.00174651
A0A0J5SZ92	Peptide-methionine (R)-S-oxide reductase	Y699_03942		tr|A0A0J5SZ92|A0A0J5SZ92_ASPFM;tr|A0A229XYN9|A0A229XYN9_ASPFM;tr|Q4WN27|Q4WN27_ASPFU;tr|B0Y7H2|B0Y7H2_ASPFC	tr|A0A0J5SZ92|A0A0J5SZ92_ASPFM Peptide-methionine (R)-S-oxide reductase OS=Aspergillus fumigatus Z5 OX=1437362 GN=Y699_03942 PE=3 SV=1;tr|A0A229XYN9|A0A229XYN9_ASPFM Peptide-methionine (R)-S-oxide reductase OS=Neosartorya fumigata OX=746128 GN=CDV57_05699	4	4	4	4	50.8	14.493	413810	311880	517330	414340	134170	190640	51963	125591	3.29912	0.0157584
B0YAK3	CENP-V/GFA domain-containing protein	AFUB_084960		tr|B0YAK3|B0YAK3_ASPFC;tr|A0A229YC83|A0A229YC83_ASPFM;tr|A0A0J5PMI4|A0A0J5PMI4_ASPFM	tr|B0YAK3|B0YAK3_ASPFC CENP-V/GFA domain-containing protein OS=Neosartorya fumigata (strain CEA10 / CBS 144.89 / FGSC A1163) OX=451804 GN=AFUB_084960 PE=3 SV=1;tr|A0A229YC83|A0A229YC83_ASPFM CENP-V/GFA domain-containing protein OS=Neosartorya fumigata OX=7	3	3	3	3	21.5	19.634	61820	85208	60970	69332.7		16703	26358	21530.5	3.22021	0.0217704
A0A8H4I0C2	Uncharacterized protein	CNMCM8057_007808		tr|A0A8H4I0C2|A0A8H4I0C2_ASPFM;tr|Q4WCG4|Q4WCG4_ASPFU;tr|B0YA12|B0YA12_ASPFC;tr|A0A229YB73|A0A229YB73_ASPFM;tr|A0A0J5PJY5|A0A0J5PJY5_ASPFM;tr|A0A229YBB2|A0A229YBB2_ASPFM;tr|A0A0J5SI01|A0A0J5SI01_ASPFM;tr|Q4WCG3|Q4WCG3_ASPFU;tr|B0YA11|B0YA11_ASPFC	tr|A0A8H4I0C2|A0A8H4I0C2_ASPFM Uncharacterized protein OS=Neosartorya fumigata OX=746128 GN=CNMCM8057_007808 PE=4 SV=1;tr|Q4WCG4|Q4WCG4_ASPFU Pirin, putative OS=Neosartorya fumigata (strain ATCC MYA-4609 / Af293 / CBS 101355 / FGSC A1100) OX=330879 GN=AFUA	9	21	21	21	18.9	161.89	3763000	3244000	2466100	3157700	1006800	729120	1359000	1031640	3.06085	0.00708687
Q4WPG6	S-adenosyl-methionine-sterol-C-methyltransferas	AFUA_4G09190		tr|Q4WPG6|Q4WPG6_ASPFU;tr|B0Y6B1|B0Y6B1_ASPFC;tr|A0A229W2T0|A0A229W2T0_ASPFM;tr|A0A0J5PG26|A0A0J5PG26_ASPFM	tr|Q4WPG6|Q4WPG6_ASPFU S-adenosyl-methionine-sterol-C-methyltransferas OS=Neosartorya fumigata (strain ATCC MYA-4609 / Af293 / CBS 101355 / FGSC A1100) OX=330879 GN=AFUA_4G09190 PE=4 SV=1;tr|B0Y6B1|B0Y6B1_ASPFC S-adenosyl-methionine-sterol-C-methyltransfer	4	5	5	5	19.7	44.75	285440	393030	281300	319923	76298	139590	104790	106893	2.99294	0.00647583
Q4WXW9	Protein-tyrosine phosphatase 2	AFUA_3G10970		tr|Q4WXW9|Q4WXW9_ASPFU;tr|B0XXP8|B0XXP8_ASPFC;tr|A0A0J5PUC7|A0A0J5PUC7_ASPFM;tr|A0A8H4HU86|A0A8H4HU86_ASPFM;tr|A0A229YBW8|A0A229YBW8_ASPFM	tr|Q4WXW9|Q4WXW9_ASPFU Protein-tyrosine phosphatase 2 OS=Neosartorya fumigata (strain ATCC MYA-4609 / Af293 / CBS 101355 / FGSC A1100) OX=330879 GN=AFUA_3G10970 PE=4 SV=1;tr|B0XXP8|B0XXP8_ASPFC Protein-tyrosine phosphatase 2 OS=Neosartorya fumigata (strain	5	2	2	2	6.1	46.873	34891	49636	68047	50858	17886	17122	15999	17002.3	2.99124	0.0243561
Q4WIG0	Nuclear protein (Sgd1), putative	AFUA_2G01980		tr|Q4WIG0|Q4WIG0_ASPFU;tr|B0XTL9|B0XTL9_ASPFC;tr|A0A8H4MP80|A0A8H4MP80_ASPFM;tr|A0A229Y7H7|A0A229Y7H7_ASPFM;tr|A0A0J5Q0B0|A0A0J5Q0B0_ASPFM;tr|A0A8H4N0K1|A0A8H4N0K1_ASPFM	tr|Q4WIG0|Q4WIG0_ASPFU Nuclear protein (Sgd1), putative OS=Neosartorya fumigata (strain ATCC MYA-4609 / Af293 / CBS 101355 / FGSC A1100) OX=330879 GN=AFUA_2G01980 PE=3 SV=1;tr|B0XTL9|B0XTL9_ASPFC Nuclear protein (Sgd1), putative OS=Neosartorya fumigata (st	6	3	3	3	3.9	95.757	71929	87155	121410	93498	31494	24755	37563	31270.7	2.98996	0.0145748
A0A229Y665	U3 small nucleolar ribonucleoprotein protein MPP10	CDV57_03061	FUNCTION: Involved in nucleolar processing of pre-18S ribosomal RNA. {ECO:0000256|PIRNR:PIRNR017300}.	tr|A0A229Y665|A0A229Y665_ASPFM;tr|Q4WNI6|Q4WNI6_ASPFU;tr|B0Y5D0|B0Y5D0_ASPFC;tr|A0A8H4MTK1|A0A8H4MTK1_ASPFM;tr|A0A0J5PDH2|A0A0J5PDH2_ASPFM	tr|A0A229Y665|A0A229Y665_ASPFM U3 small nucleolar ribonucleoprotein protein MPP10 OS=Neosartorya fumigata OX=746128 GN=CDV57_03061 PE=3 SV=1;tr|Q4WNI6|Q4WNI6_ASPFU U3 small nucleolar ribonucleoprotein protein MPP10 OS=Neosartorya fumigata (strain ATCC MYA-	5	4	4	4	8.3	77.029	113090	110450	74072	99204	28186	3850.8	69760	33932.3	2.92359	0.0469344
A0A8H4MQE9	Uncharacterized protein	CNMCM8057_002195		tr|A0A8H4MQE9|A0A8H4MQE9_ASPFM;tr|A0A229XZN0|A0A229XZN0_ASPFM;tr|A0A0J5Q209|A0A0J5Q209_ASPFM;tr|Q4WNH0|Q4WNH0_ASPFU;tr|B0Y725|B0Y725_ASPFC	tr|A0A8H4MQE9|A0A8H4MQE9_ASPFM Uncharacterized protein OS=Neosartorya fumigata OX=746128 GN=CNMCM8057_002195 PE=4 SV=1;tr|A0A229XZN0|A0A229XZN0_ASPFM Uncharacterized protein OS=Neosartorya fumigata OX=746128 GN=CDV57_05735 PE=4 SV=1;tr|A0A0J5Q209|A0A0J5Q20	5	4	4	4	3.4	162.61	96820	105700	174670	125730	20845	41410	67974	43409.7	2.89636	0.0429787
Q4WWX0	Oligo-1,6-glucosidase	AFUA_3G07380		tr|Q4WWX0|Q4WWX0_ASPFU;tr|B0XYQ3|B0XYQ3_ASPFC;tr|A0A229YBS0|A0A229YBS0_ASPFM;tr|A0A0J5PV91|A0A0J5PV91_ASPFM	tr|Q4WWX0|Q4WWX0_ASPFU Oligo-1,6-glucosidase OS=Neosartorya fumigata (strain ATCC MYA-4609 / Af293 / CBS 101355 / FGSC A1100) OX=330879 GN=AFUA_3G07380 PE=4 SV=1;tr|B0XYQ3|B0XYQ3_ASPFC Oligo-1,6-glucosidase OS=Neosartorya fumigata (strain CEA10 / CBS 144.8	4	1	1	1	1.5	70.672	684410	658520	948010	763647	312530	516250	7483	278754	2.7395	0.0497857
Q4WDI2	Hypercellular protein HypA	AFUA_6G04840		tr|Q4WDI2|Q4WDI2_ASPFU;tr|B0YCW7|B0YCW7_ASPFC;tr|A0A0J5PHD9|A0A0J5PHD9_ASPFM;tr|A0A8H4I873|A0A8H4I873_ASPFM;tr|A0A229Y1D9|A0A229Y1D9_ASPFM	tr|Q4WDI2|Q4WDI2_ASPFU Hypercellular protein HypA OS=Neosartorya fumigata (strain ATCC MYA-4609 / Af293 / CBS 101355 / FGSC A1100) OX=330879 GN=AFUA_6G04840 PE=4 SV=1;tr|B0YCW7|B0YCW7_ASPFC Hypercellular protein HypA OS=Neosartorya fumigata (strain CEA10 /	5	3	3	3	3	157.54	134620	149160	197000	160260	70033	64504	41543	58693.3	2.73046	0.00809382
Q4WHG9	Protein FYV10	AFUA_2G05440		tr|Q4WHG9|Q4WHG9_ASPFU;tr|B0XVJ5|B0XVJ5_ASPFC;tr|A0A229Y1C0|A0A229Y1C0_ASPFM;tr|A0A0J5PRK5|A0A0J5PRK5_ASPFM;tr|A0A8H4IHR5|A0A8H4IHR5_ASPFM;tr|A0A8H4HU75|A0A8H4HU75_ASPFM	tr|Q4WHG9|Q4WHG9_ASPFU Protein FYV10 OS=Neosartorya fumigata (strain ATCC MYA-4609 / Af293 / CBS 101355 / FGSC A1100) OX=330879 GN=AFUA_2G05440 PE=4 SV=1;tr|B0XVJ5|B0XVJ5_ASPFC Protein FYV10 OS=Neosartorya fumigata (strain CEA10 / CBS 144.89 / FGSC A1163)	6	5	5	5	29.7	25.323	89907	81877	120990	97591.3	45151		26568	35859.5	2.72149	0.0353336
Q4WU93	RNA 3-terminal-phosphate cyclase (ATP)	AFUA_5G07640		tr|Q4WU93|Q4WU93_ASPFU;tr|B0Y3R8|B0Y3R8_ASPFC;tr|A0A229Y8F1|A0A229Y8F1_ASPFM;tr|A0A0J5PS88|A0A0J5PS88_ASPFM	tr|Q4WU93|Q4WU93_ASPFU RNA 3-terminal-phosphate cyclase (ATP) OS=Neosartorya fumigata (strain ATCC MYA-4609 / Af293 / CBS 101355 / FGSC A1100) OX=330879 GN=AFUA_5G07640 PE=4 SV=1;tr|B0Y3R8|B0Y3R8_ASPFC RNA 3-terminal-phosphate cyclase (ATP) OS=Neosartory	4	7	7	7	17	50.207	565860	417540	785610	589670	173800	247950	235380	219043	2.69202	0.0275421
Q4WYW9	Heat shock protein Hsp30/Hsp42, putative	AFUA_3G14540		tr|Q4WYW9|Q4WYW9_ASPFU;tr|B0XZX3|B0XZX3_ASPFC;tr|A0A229WR18|A0A229WR18_ASPFM;tr|A0A0J5SBW5|A0A0J5SBW5_ASPFM	tr|Q4WYW9|Q4WYW9_ASPFU Heat shock protein Hsp30/Hsp42, putative OS=Neosartorya fumigata (strain ATCC MYA-4609 / Af293 / CBS 101355 / FGSC A1100) OX=330879 GN=AFUA_3G14540 PE=3 SV=1;tr|B0XZX3|B0XZX3_ASPFC Heat shock protein Hsp30/Hsp42, putative OS=Neosarto	4	7	7	7	52.8	20.462	4005900	3434300	4272200	3.90413e+06	1659800	1447500	1284400	1463900	2.66694	0.000830455
A0A0J5PMD4	Flavin oxidoreductase/NADH oxidase family protein	Y699_03191		tr|A0A0J5PMD4|A0A0J5PMD4_ASPFM;tr|Q4WHV5|Q4WHV5_ASPFU;tr|B0XUS8|B0XUS8_ASPFC;tr|A0A229Y9V9|A0A229Y9V9_ASPFM	tr|A0A0J5PMD4|A0A0J5PMD4_ASPFM Flavin oxidoreductase/NADH oxidase family protein OS=Aspergillus fumigatus Z5 OX=1437362 GN=Y699_03191 PE=4 SV=1;tr|Q4WHV5|Q4WHV5_ASPFU NADH:flavin oxidoreductase/NADH oxidase family protein OS=Neosartorya fumigata (strain AT	4	12	12	12	46.7	40.669	2728700	2431100	3480900	2.88023e+06	1255700	1042300	1149100	1.14903e+06	2.50666	0.00555307
Q4WUW5	Nitroreductase family protein, putative	AFUA_5G09910		tr|Q4WUW5|Q4WUW5_ASPFU;tr|B0Y4E3|B0Y4E3_ASPFC;tr|A0A8H4MQN0|A0A8H4MQN0_ASPFM;tr|A0A229XKD7|A0A229XKD7_ASPFM;tr|A0A0J5PWH4|A0A0J5PWH4_ASPFM	tr|Q4WUW5|Q4WUW5_ASPFU Nitroreductase family protein, putative OS=Neosartorya fumigata (strain ATCC MYA-4609 / Af293 / CBS 101355 / FGSC A1100) OX=330879 GN=AFUA_5G09910 PE=4 SV=1;tr|B0Y4E3|B0Y4E3_ASPFC Nitroreductase family protein, putative OS=Neosartory	5	8	8	8	45.2	24.314	8205200	8581600	8421200	8.40267e+06	3599000	3219400	3261300	3359900	2.50087	6.38869e-06
Q4WU74	GTPase activating protein (Gyp2), putative	AFUA_5G07440		tr|Q4WU74|Q4WU74_ASPFU;tr|B0Y3Q0|B0Y3Q0_ASPFC;tr|A0A8H4MQQ6|A0A8H4MQQ6_ASPFM;tr|A0A229XVG6|A0A229XVG6_ASPFM;tr|A0A0J5PVS4|A0A0J5PVS4_ASPFM	tr|Q4WU74|Q4WU74_ASPFU GTPase activating protein (Gyp2), putative OS=Neosartorya fumigata (strain ATCC MYA-4609 / Af293 / CBS 101355 / FGSC A1100) OX=330879 GN=AFUA_5G07440 PE=4 SV=1;tr|B0Y3Q0|B0Y3Q0_ASPFC GTPase activating protein (Gyp2), putative OS=Neos	5	3	3	3	3.8	127.67	192710	110030	121060	141267	60157	35104	75708	56989.7	2.47881	0.0416289
Q4WFU8	Uncharacterized protein	AFUA_3G00960		tr|Q4WFU8|Q4WFU8_ASPFU;tr|B0XX21|B0XX21_ASPFC;tr|A0A229XET4|A0A229XET4_ASPFM;tr|A0A0J5PQK9|A0A0J5PQK9_ASPFM;tr|A0A8H4MIU4|A0A8H4MIU4_ASPFM	tr|Q4WFU8|Q4WFU8_ASPFU Uncharacterized protein OS=Neosartorya fumigata (strain ATCC MYA-4609 / Af293 / CBS 101355 / FGSC A1100) OX=330879 GN=AFUA_3G00960 PE=4 SV=1;tr|B0XX21|B0XX21_ASPFC Uncharacterized protein OS=Neosartorya fumigata (strain CEA10 / CBS 1	5	9	9	9	60.6	19.575	1514000	1314100	1623900	1484000	676290	570090	578920	608433	2.43905	0.000829537
Q4WCU4	40S ribosomal protein S30	AFUA_6G02450		tr|Q4WCU4|Q4WCU4_ASPFU;tr|B0YDK3|B0YDK3_ASPFC;tr|A0A229WAC6|A0A229WAC6_ASPFM;tr|A0A0J5PFX8|A0A0J5PFX8_ASPFM	tr|Q4WCU4|Q4WCU4_ASPFU 40S ribosomal protein S30 OS=Neosartorya fumigata (strain ATCC MYA-4609 / Af293 / CBS 101355 / FGSC A1100) OX=330879 GN=AFUA_6G02450 PE=3 SV=1;tr|B0YDK3|B0YDK3_ASPFC 40S ribosomal protein S30 OS=Neosartorya fumigata (strain CEA10 / C	4	1	1	1	16.1	6.9191	607900	354350	536670	499640	243650	261070	146900	217207	2.3003	0.027654
A0A229W7I6	NmrA domain-containing protein	CDV57_04695		tr|A0A229W7I6|A0A229W7I6_ASPFM;tr|A0A0J5SLK4|A0A0J5SLK4_ASPFM;tr|Q4WA31|Q4WA31_ASPFU;tr|B0YET2|B0YET2_ASPFC	tr|A0A229W7I6|A0A229W7I6_ASPFM NmrA domain-containing protein OS=Neosartorya fumigata OX=746128 GN=CDV57_04695 PE=3 SV=1;tr|A0A0J5SLK4|A0A0J5SLK4_ASPFM NmrA-like family protein OS=Aspergillus fumigatus Z5 OX=1437362 GN=Y699_03612 PE=3 SV=1;tr|Q4WA31|Q4WA31	4	5	5	5	19.2	34.495	361670	340020	413660	371783	169420	165520	186500	173813	2.13898	0.000965284
Q4WUU0	GTP-binding protein	AFUA_5G09650	FUNCTION: GTPase. Component of the GSE complex, a GTPase complex required for intracellular sorting of GAP1 out of the endosome. {ECO:0000256|RuleBase:RU367014}.	tr|Q4WUU0|Q4WUU0_ASPFU;tr|B0Y4B8|B0Y4B8_ASPFC;tr|A0A229WHW1|A0A229WHW1_ASPFM;tr|A0A0J5PVE3|A0A0J5PVE3_ASPFM	tr|Q4WUU0|Q4WUU0_ASPFU GTP-binding protein OS=Neosartorya fumigata (strain ATCC MYA-4609 / Af293 / CBS 101355 / FGSC A1100) OX=330879 GN=AFUA_5G09650 PE=3 SV=1;tr|B0Y4B8|B0Y4B8_ASPFC GTP-binding protein OS=Neosartorya fumigata (strain CEA10 / CBS 144.89 /	4	3	3	3	13.1	37.704	53887	56773	43962	51540.7	26831	32241	15630	24900.7	2.06985	0.0129811
A0A229Y3Y8	HORMA domain-containing protein	CDV57_04868		tr|A0A229Y3Y8|A0A229Y3Y8_ASPFM;tr|Q4WZT0|Q4WZT0_ASPFU;tr|B0XUV2|B0XUV2_ASPFC;tr|A0A0J5Q0R6|A0A0J5Q0R6_ASPFM	tr|A0A229Y3Y8|A0A229Y3Y8_ASPFM HORMA domain-containing protein OS=Neosartorya fumigata OX=746128 GN=CDV57_04868 PE=3 SV=1;tr|Q4WZT0|Q4WZT0_ASPFU Mitotic spindle checkpoint protein (Mad2B), putative OS=Neosartorya fumigata (strain ATCC MYA-4609 / Af293 / CB	4	3	3	3	13.4	30.524	365590	447810	340820	384740	170120	204970		187545	2.05145	0.0203619
Q4WQY2	Secreted glycosyl hydrolase, putative	AFUA_4G14420		tr|Q4WQY2|Q4WQY2_ASPFU;tr|B0Y579|B0Y579_ASPFC;tr|A0A229XU77|A0A229XU77_ASPFM;tr|A0A0J5PII2|A0A0J5PII2_ASPFM	tr|Q4WQY2|Q4WQY2_ASPFU Secreted glycosyl hydrolase, putative OS=Neosartorya fumigata (strain ATCC MYA-4609 / Af293 / CBS 101355 / FGSC A1100) OX=330879 GN=AFUA_4G14420 PE=3 SV=1;tr|B0Y579|B0Y579_ASPFC Secreted glycosyl hydrolase, putative OS=Neosartorya fu	4	2	2	2	12.4	25.194	305490	296120	106990	236200	525370	502560	410830	479587	0.492507	0.0296509
A0A8H4HY13	Uncharacterized protein	CNMCM8057_003551		tr|A0A8H4HY13|A0A8H4HY13_ASPFM;tr|A0A229Y3U0|A0A229Y3U0_ASPFM;tr|A0A0J5Q7E1|A0A0J5Q7E1_ASPFM;sp|Q4WLA8|ER10A_ASPFU;sp|B0XMC1|ER10A_ASPFC;tr|A0A8H4IDG4|A0A8H4IDG4_ASPFM	tr|A0A8H4HY13|A0A8H4HY13_ASPFM Uncharacterized protein OS=Neosartorya fumigata OX=746128 GN=CNMCM8057_003551 PE=4 SV=1;tr|A0A229Y3U0|A0A229Y3U0_ASPFM Uncharacterized protein OS=Neosartorya fumigata OX=746128 GN=CDV57_03301 PE=3 SV=1;tr|A0A0J5Q7E1|A0A0J5Q7E	6	14	14	14	52.4	45.71	2025800	1766800	2291000	2.02787e+06	4064300	4307100	4106800	4159400	0.487538	0.000226596
A0A0J5SLR1	Uncharacterized protein	Y699_03677		tr|A0A0J5SLR1|A0A0J5SLR1_ASPFM;tr|Q4W9E2|Q4W9E2_ASPFU;tr|B0YF65|B0YF65_ASPFC;tr|A0A8H4I1A6|A0A8H4I1A6_ASPFM;tr|A0A229W8I0|A0A229W8I0_ASPFM	tr|A0A0J5SLR1|A0A0J5SLR1_ASPFM Uncharacterized protein OS=Aspergillus fumigatus Z5 OX=1437362 GN=Y699_03677 PE=4 SV=1;tr|Q4W9E2|Q4W9E2_ASPFU Uncharacterized protein OS=Neosartorya fumigata (strain ATCC MYA-4609 / Af293 / CBS 101355 / FGSC A1100) OX=330879	5	2	2	2	6.3	31.999	49800	69349	71093	63414	123950	127960	140310	130740	0.485039	0.0013239
A0A229XS63	Uncharacterized protein	CDV57_07413		tr|A0A229XS63|A0A229XS63_ASPFM;tr|A0A0J5PZX5|A0A0J5PZX5_ASPFM;tr|Q4WTH9|Q4WTH9_ASPFU;tr|B0XQ46|B0XQ46_ASPFC	tr|A0A229XS63|A0A229XS63_ASPFM Uncharacterized protein OS=Neosartorya fumigata OX=746128 GN=CDV57_07413 PE=4 SV=1;tr|A0A0J5PZX5|A0A0J5PZX5_ASPFM ATP dependent RNA helicase, putative OS=Aspergillus fumigatus Z5 OX=1437362 GN=Y699_08335 PE=4 SV=1;tr|Q4WTH9|Q	4	5	4	4	9.4	74.707	131270	325920	283470	246887	562790	511690	458960	511147	0.483006	0.0162892
B0Y774	Negative regulator of DNA transposition (Rtt106), putative	AFUB_072810		tr|B0Y774|B0Y774_ASPFC;tr|A0A229YD43|A0A229YD43_ASPFM;tr|A0A0J5SYZ9|A0A0J5SYZ9_ASPFM;sp|Q4WNC1|RT106_ASPFU;tr|A0A8H4HKB6|A0A8H4HKB6_ASPFM;tr|A0A8H4MTN3|A0A8H4MTN3_ASPFM	tr|B0Y774|B0Y774_ASPFC Negative regulator of DNA transposition (Rtt106), putative OS=Neosartorya fumigata (strain CEA10 / CBS 144.89 / FGSC A1163) OX=451804 GN=AFUB_072810 PE=4 SV=1;tr|A0A229YD43|A0A229YD43_ASPFM Rtt106 domain-containing protein OS=Neosart	6	4	4	4	13.9	50.144	86593	130730	49412	88911.7	168820	257640	166280	197580	0.450003	0.046437
Q4WID7	Uncharacterized protein	AFUA_2G02210		tr|Q4WID7|Q4WID7_ASPFU;tr|B0XTW1|B0XTW1_ASPFC;tr|A0A8H4ID15|A0A8H4ID15_ASPFM;tr|A0A229Y771|A0A229Y771_ASPFM;tr|A0A0J5Q3F5|A0A0J5Q3F5_ASPFM	tr|Q4WID7|Q4WID7_ASPFU Uncharacterized protein OS=Neosartorya fumigata (strain ATCC MYA-4609 / Af293 / CBS 101355 / FGSC A1100) OX=330879 GN=AFUA_2G02210 PE=4 SV=1;tr|B0XTW1|B0XTW1_ASPFC Uncharacterized protein OS=Neosartorya fumigata (strain CEA10 / CBS 1	5	2	2	2	18.2	32.935	181480	209480	39096	143352	415710	386200	275270	359060	0.399242	0.0336366
A0A229WTZ1	Uncharacterized protein	CDV57_08628		tr|A0A229WTZ1|A0A229WTZ1_ASPFM;tr|B0XN91|B0XN91_ASPFC;tr|Q4WK48|Q4WK48_ASPFU;tr|A0A8H4IBH4|A0A8H4IBH4_ASPFM;tr|A0A0J5PLT1|A0A0J5PLT1_ASPFM	tr|A0A229WTZ1|A0A229WTZ1_ASPFM Uncharacterized protein OS=Neosartorya fumigata OX=746128 GN=CDV57_08628 PE=3 SV=1;tr|B0XN91|B0XN91_ASPFC UPF0136 domain protein OS=Neosartorya fumigata (strain CEA10 / CBS 144.89 / FGSC A1163) OX=451804 GN=AFUB_004130 PE=3 S	5	1	1	1	22.6	11.887	66988	43296	11631	40638.3	98268	102670	116700	105879	0.383817	0.0183928
Q4WTP4	Cell cycle control protein Cwf14/Bud31, putative	AFUA_5G05610		tr|Q4WTP4|Q4WTP4_ASPFU;tr|B0Y371|B0Y371_ASPFC;tr|A0A229XWR8|A0A229XWR8_ASPFM;tr|A0A0J5PRA3|A0A0J5PRA3_ASPFM	tr|Q4WTP4|Q4WTP4_ASPFU Cell cycle control protein Cwf14/Bud31, putative OS=Neosartorya fumigata (strain ATCC MYA-4609 / Af293 / CBS 101355 / FGSC A1100) OX=330879 GN=AFUA_5G05610 PE=3 SV=1;tr|B0Y371|B0Y371_ASPFC Cell cycle control protein Cwf14, putative O	4	2	2	2	20.9	17.315	44288	159370	15056	72904.7	172240	225950	215350	204513	0.356479	0.0488348
A0A229Y7C9	Sulfatase domain-containing protein	CDV57_01943		tr|A0A229Y7C9|A0A229Y7C9_ASPFM;tr|A0A0J5Q090|A0A0J5Q090_ASPFM;tr|Q4WZA7|Q4WZA7_ASPFU;tr|B0XVQ7|B0XVQ7_ASPFC;tr|A0A8H4I9W6|A0A8H4I9W6_ASPFM;tr|A0A8H4HWJ6|A0A8H4HWJ6_ASPFM	tr|A0A229Y7C9|A0A229Y7C9_ASPFM Sulfatase domain-containing protein OS=Neosartorya fumigata OX=746128 GN=CDV57_01943 PE=4 SV=1;tr|A0A0J5Q090|A0A0J5Q090_ASPFM Sulfatase domain-containing protein OS=Aspergillus fumigatus Z5 OX=1437362 GN=Y699_02121 PE=4 SV=1;	6	2	2	2	3.3	100.57	34308	80032		57170	159380	226060	143770	176403	0.324087	0.0477361
Q4W9D8	von Willebrand domain protein	AFUA_4G01160		tr|Q4W9D8|Q4W9D8_ASPFU;tr|B0YF61|B0YF61_ASPFC;tr|A0A8H4MRH7|A0A8H4MRH7_ASPFM;tr|A0A229XFV2|A0A229XFV2_ASPFM;tr|A0A0J5PNL7|A0A0J5PNL7_ASPFM	tr|Q4W9D8|Q4W9D8_ASPFU von Willebrand domain protein OS=Neosartorya fumigata (strain ATCC MYA-4609 / Af293 / CBS 101355 / FGSC A1100) OX=330879 GN=AFUA_4G01160 PE=4 SV=1;tr|B0YF61|B0YF61_ASPFC von Willebrand domain protein OS=Neosartorya fumigata (strain C	5	2	2	2	3.4	117.22	15058	9500.6		12279.3		42251	36915	39583	0.310217	0.0193302
Q4WGX5	Cation diffusion facilitator family metal ion transporter, putative	AFUA_7G06570		tr|Q4WGX5|Q4WGX5_ASPFU;tr|B0YBA7|B0YBA7_ASPFC	tr|Q4WGX5|Q4WGX5_ASPFU Cation diffusion facilitator family metal ion transporter, putative OS=Neosartorya fumigata (strain ATCC MYA-4609 / Af293 / CBS 101355 / FGSC A1100) OX=330879 GN=AFUA_7G06570 PE=4 SV=2;tr|B0YBA7|B0YBA7_ASPFC Metal ion resistance prot	2	1	1	1	4.7	43.941	17055	17699	12709	15821	48175	62686	53374	54745	0.288994	0.00100346
A0A229YCB8	Uncharacterized protein	CDV57_00488		tr|A0A229YCB8|A0A229YCB8_ASPFM;tr|B0XWD5|B0XWD5_ASPFC;tr|A0A0J5PZ53|A0A0J5PZ53_ASPFM;sp|Q4X1X0|MRH4_ASPFU	tr|A0A229YCB8|A0A229YCB8_ASPFM Uncharacterized protein OS=Neosartorya fumigata OX=746128 GN=CDV57_00488 PE=4 SV=1;tr|B0XWD5|B0XWD5_ASPFC ATP-dependent RNA helicase Mrh4, putative OS=Neosartorya fumigata (strain CEA10 / CBS 144.89 / FGSC A1163) OX=451804 GN	4	4	4	4	11.9	66.497	110140	13976	2111.4	42075.8	239130	164840	217350	207107	0.20316	0.0154078
A0A8H4I1C0	Uncharacterized protein	CNMCM8686_006936		tr|A0A8H4I1C0|A0A8H4I1C0_ASPFM;tr|A0A229XAJ2|A0A229XAJ2_ASPFM;tr|A0A0J5PGF3|A0A0J5PGF3_ASPFM;tr|Q4WRI3|Q4WRI3_ASPFU;tr|B0XNL2|B0XNL2_ASPFC	tr|A0A8H4I1C0|A0A8H4I1C0_ASPFM Uncharacterized protein OS=Neosartorya fumigata OX=746128 GN=CNMCM8686_006936 PE=4 SV=1;tr|A0A229XAJ2|A0A229XAJ2_ASPFM Threonyl-tRNA synthetase OS=Neosartorya fumigata OX=746128 GN=CDV57_08831 PE=4 SV=1;tr|A0A0J5PGF3|A0A0J5PG	5	7	7	7	21	53.515	99492	123100	13801	78797.7	249880	514450	542470	435600	0.180895	0.0226389
A0A8H4I3C7	Uncharacterized protein	CNMCM8686_005562		tr|A0A8H4I3C7|A0A8H4I3C7_ASPFM;tr|A0A8H4HU84|A0A8H4HU84_ASPFM;tr|A0A229XFL5|A0A229XFL5_ASPFM;tr|A0A0J5PVD0|A0A0J5PVD0_ASPFM;tr|B0Y499|B0Y499_ASPFC;sp|Q4WUS1|ABCI_ASPFU	tr|A0A8H4I3C7|A0A8H4I3C7_ASPFM Uncharacterized protein OS=Neosartorya fumigata OX=746128 GN=CNMCM8686_005562 PE=4 SV=1;tr|A0A8H4HU84|A0A8H4HU84_ASPFM Uncharacterized protein OS=Neosartorya fumigata OX=746128 GN=CNMCM8057_007971 PE=4 SV=1;tr|A0A229XFL5|A0A2	6	3	2	2	2.7	166.05	296880	48787	66011	137226	814690	888570	629880	777713	0.176448	0.00447445
A0A8H4I4Z8	Uncharacterized protein	CNMCM8057_004782		tr|A0A8H4I4Z8|A0A8H4I4Z8_ASPFM;tr|A0A229XHF1|A0A229XHF1_ASPFM;tr|A0A0J5Q0J6|A0A0J5Q0J6_ASPFM;tr|Q4WZL0|Q4WZL0_ASPFU;tr|B0XV86|B0XV86_ASPFC	tr|A0A8H4I4Z8|A0A8H4I4Z8_ASPFM Uncharacterized protein OS=Neosartorya fumigata OX=746128 GN=CNMCM8057_004782 PE=4 SV=1;tr|A0A229XHF1|A0A229XHF1_ASPFM Uncharacterized protein OS=Neosartorya fumigata OX=746128 GN=CDV57_08496 PE=4 SV=1;tr|A0A0J5Q0J6|A0A0J5Q0J	5	1	1	1	5.9	32.867	218280	600330	109900	309503	3042300	1748800	1608100	2.13307e+06	0.145098	0.0191254
A0A229XH17	DUF155 domain-containing protein	CDV57_08719		tr|A0A229XH17|A0A229XH17_ASPFM;tr|A0A0J5PX29|A0A0J5PX29_ASPFM;tr|Q4WXZ3|Q4WXZ3_ASPFU;tr|B0XXM6|B0XXM6_ASPFC	tr|A0A229XH17|A0A229XH17_ASPFM DUF155 domain-containing protein OS=Neosartorya fumigata OX=746128 GN=CDV57_08719 PE=3 SV=1;tr|A0A0J5PX29|A0A0J5PX29_ASPFM YagE family protein OS=Aspergillus fumigatus Z5 OX=1437362 GN=Y699_01431 PE=3 SV=1;tr|Q4WXZ3|Q4WXZ3_AS	4	3	3	3	9.8	47.034	25407	14876		20141.5	152290	101910	187180	147127	0.136899	0.0290491
A0A8H4HJU3	Uncharacterized protein	CNMCM8057_006420		tr|A0A8H4HJU3|A0A8H4HJU3_ASPFM;tr|Q4WCM8|Q4WCM8_ASPFU;tr|B0YDR9|B0YDR9_ASPFC;tr|A0A229XUU8|A0A229XUU8_ASPFM;tr|A0A0J5PJH0|A0A0J5PJH0_ASPFM	tr|A0A8H4HJU3|A0A8H4HJU3_ASPFM Uncharacterized protein OS=Neosartorya fumigata OX=746128 GN=CNMCM8057_006420 PE=4 SV=1;tr|Q4WCM8|Q4WCM8_ASPFU Uncharacterized protein OS=Neosartorya fumigata (strain ATCC MYA-4609 / Af293 / CBS 101355 / FGSC A1100) OX=330879	5	1	1	1	14.3	11.285		441.41	16396	8418.7	127400	107770	146950	127373	0.0660947	0.00482689
Q6MYN1	Oleate delta-12 desaturase	odeA		tr|Q6MYN1|Q6MYN1_ASPFM;tr|Q4WSJ7|Q4WSJ7_ASPFU;tr|B0XR25|B0XR25_ASPFC;tr|A0A229Y9C6|A0A229Y9C6_ASPFM;tr|A0A0J5Q4F2|A0A0J5Q4F2_ASPFM	tr|Q6MYN1|Q6MYN1_ASPFM Oleate delta-12 desaturase OS=Neosartorya fumigata OX=746128 GN=odeA PE=4 SV=1;tr|Q4WSJ7|Q4WSJ7_ASPFU Oleate delta-12 desaturase OS=Neosartorya fumigata (strain ATCC MYA-4609 / Af293 / CBS 101355 / FGSC A1100) OX=330879 GN=AFUA_1G125	5	5	5	5	16.3	48.007	5995.1	19242		12618.5	217760	278120	164580	220153	0.0573171	0.0165572
A0A0J5Q105	Cytoskeletal adapter protein sagA	Y699_05064		tr|A0A0J5Q105|A0A0J5Q105_ASPFM;sp|Q4WSE8|END3_ASPFU;sp|B0XR88|END3_ASPFC;tr|A0A8H4MMQ3|A0A8H4MMQ3_ASPFM;tr|A0A229XEM7|A0A229XEM7_ASPFM;tr|A0A8H4I2C7|A0A8H4I2C7_ASPFM	tr|A0A0J5Q105|A0A0J5Q105_ASPFM Cytoskeletal adapter protein sagA OS=Aspergillus fumigatus Z5 OX=1437362 GN=Y699_05064 PE=3 SV=1;sp|Q4WSE8|END3_ASPFU Actin cytoskeleton-regulatory complex protein end3 OS=Neosartorya fumigata (strain ATCC MYA-4609 / Af293 /	6	7	7	7	21.5	46.488	593140	620400	695460	636333	522280	569170	476510	522653	1.21751	0.0489418
A0A229XXI1	1,3-beta-glucanosyltransferase	CDV57_06372	FUNCTION: Splits internally a 1,3-beta-glucan molecule and transfers the newly generated reducing end (the donor) to the non-reducing end of another 1,3-beta-glucan molecule (the acceptor) forming a 1,3-beta linkage, resulting in the elongation of 1,3-beta-glucan chains in the cell wall. {ECO:0000256|RuleBase:RU361209}.	tr|A0A229XXI1|A0A229XXI1_ASPFM;tr|A0A0J5PZU7|A0A0J5PZU7_ASPFM;sp|P0C7S9|GEL1_ASPFU;sp|B0XT72|GEL1_ASPFC	tr|A0A229XXI1|A0A229XXI1_ASPFM 1,3-beta-glucanosyltransferase OS=Neosartorya fumigata OX=746128 GN=CDV57_06372 PE=3 SV=1;tr|A0A0J5PZU7|A0A0J5PZU7_ASPFM 1,3-beta-glucanosyltransferase OS=Aspergillus fumigatus Z5 OX=1437362 GN=Y699_04684 PE=3 SV=1;sp|P0C7S9|	4	11	11	11	31.4	48.121	2939400	2961200	2586000	2.82887e+06	3517200	3264300	3912100	3.56453e+06	0.793615	0.0305108
A0A229XSK7	40S ribosomal protein S0	RPS0	FUNCTION: Required for the assembly and/or stability of the 40S ribosomal subunit. Required for the processing of the 20S rRNA-precursor to mature 18S rRNA in a late step of the maturation of 40S ribosomal subunits. {ECO:0000256|HAMAP-Rule:MF_03015, ECO:0000256|SAAS:SAAS00711328}.	tr|A0A229XSK7|A0A229XSK7_ASPFM;tr|A0A0J5PWJ7|A0A0J5PWJ7_ASPFM;sp|Q4WYK1|RSSA_ASPFU;sp|B0XWG9|RSSA_ASPFC	tr|A0A229XSK7|A0A229XSK7_ASPFM 40S ribosomal protein S0 OS=Neosartorya fumigata OX=746128 GN=RPS0 PE=3 SV=1;tr|A0A0J5PWJ7|A0A0J5PWJ7_ASPFM 40S ribosomal protein S0 OS=Aspergillus fumigatus Z5 OX=1437362 GN=RPS0 PE=3 SV=1;sp|Q4WYK1|RSSA_ASPFU 40S ribosomal	4	12	12	12	56.9	32.122	44711000	36855000	44676000	4.20807e+07	31280000	29071000	29174000	2.98417e+07	1.41013	0.0106915
B0XXL3	Eukaryotic translation initiation factor 3 subunit E	int6	FUNCTION: Component of the eukaryotic translation initiation factor 3 (eIF-3) complex, which is involved in protein synthesis of a specialized repertoire of mRNAs and, together with other initiation factors, stimulates binding of mRNA and methionyl-tRNAi to the 40S ribosome. The eIF-3 complex specifically targets and initiates translation of a subset of mRNAs involved in cell proliferation. {ECO:…	sp|B0XXL3|EIF3E_ASPFC;tr|A0A229XWC3|A0A229XWC3_ASPFM;tr|A0A0J5PUB3|A0A0J5PUB3_ASPFM;sp|Q4WY08|EIF3E_ASPFU	sp|B0XXL3|EIF3E_ASPFC Eukaryotic translation initiation factor 3 subunit E OS=Neosartorya fumigata (strain CEA10 / CBS 144.89 / FGSC A1163) OX=451804 GN=int6 PE=3 SV=1;tr|A0A229XWC3|A0A229XWC3_ASPFM Eukaryotic translation initiation factor 3 subunit E OS=N	4	27	27	27	73.2	51.739	20067000	21120000	15906000	19031000	24190000	24716000	24976000	2.46273e+07	0.772759	0.0253696
A0A229WEM2	40S ribosomal protein S1	RPS1		tr|A0A229WEM2|A0A229WEM2_ASPFM;tr|A0A0J5SP09|A0A0J5SP09_ASPFM;sp|Q4WTM9|RS3A_ASPFU;sp|B0Y356|RS3A_ASPFC	tr|A0A229WEM2|A0A229WEM2_ASPFM 40S ribosomal protein S1 OS=Neosartorya fumigata OX=746128 GN=RPS1 PE=3 SV=1;tr|A0A0J5SP09|A0A0J5SP09_ASPFM 40S ribosomal protein S1 OS=Aspergillus fumigatus Z5 OX=1437362 GN=RPS1 PE=3 SV=1;sp|Q4WTM9|RS3A_ASPFU 40S ribosomal	4	19	19	19	64.5	29.2	23062000	21785000	22335000	22394000	15748000	15288000	13165000	1.47337e+07	1.51992	0.000947581
A0A229XTD8	Uncharacterized protein	CDV57_06834		tr|A0A229XTD8|A0A229XTD8_ASPFM;tr|A0A0J5PJ55|A0A0J5PJ55_ASPFM;sp|Q4WQY4|M2DH_ASPFU;sp|B0Y581|M2DH_ASPFC	tr|A0A229XTD8|A0A229XTD8_ASPFM Uncharacterized protein OS=Neosartorya fumigata OX=746128 GN=CDV57_06834 PE=3 SV=1;tr|A0A0J5PJ55|A0A0J5PJ55_ASPFM Mannitol dehydrogenase OS=Aspergillus fumigatus Z5 OX=1437362 GN=Y699_09254 PE=3 SV=1;sp|Q4WQY4|M2DH_ASPFU Mann	4	21	21	21	53.2	56.475	9523000	8836100	7912600	8.75723e+06	9785100	10699000	10428000	1.0304e+07	0.849884	0.0456138
A0A229WAB4	Uncharacterized protein	CDV57_06508		tr|A0A229WAB4|A0A229WAB4_ASPFM;sp|Q4WCL5|ER10B_ASPFU;sp|B0YA65|ER10B_ASPFC;tr|A0A0J5PJI6|A0A0J5PJI6_ASPFM;tr|A0A8H4MIM3|A0A8H4MIM3_ASPFM	tr|A0A229WAB4|A0A229WAB4_ASPFM Uncharacterized protein OS=Neosartorya fumigata OX=746128 GN=CDV57_06508 PE=3 SV=1;sp|Q4WCL5|ER10B_ASPFU Acetyl-CoA acetyltransferase erg10B, cytosolic OS=Neosartorya fumigata (strain ATCC MYA-4609 / Af293 / CBS 101355 / FGSC	5	23	23	23	87.9	40.908	26271000	22558000	20770000	2.31997e+07	30131000	31390000	31419000	30980000	0.748859	0.0096938
B0Y818	Thioredoxin reductase GliT	AFUB_075790		tr|B0Y818|B0Y818_ASPFC;tr|A0A8H4MPS7|A0A8H4MPS7_ASPFM;tr|A0A229XQV4|A0A229XQV4_ASPFM;tr|A0A0J5Q333|A0A0J5Q333_ASPFM;sp|E9RAH5|GLIT_ASPFU	tr|B0Y818|B0Y818_ASPFC Thioredoxin reductase GliT OS=Neosartorya fumigata (strain CEA10 / CBS 144.89 / FGSC A1163) OX=451804 GN=AFUB_075790 PE=4 SV=1;tr|A0A8H4MPS7|A0A8H4MPS7_ASPFM Uncharacterized protein OS=Neosartorya fumigata OX=746128 GN=CNMCM8057_0061	5	9	9	9	40.7	36.003	2306100	2712800	2660600	2.55983e+06	1808600	2094700	1780100	1.89447e+06	1.35122	0.0149259
A0A229YD31	Orotidine 5-phosphate decarboxylase	CDV57_00500		tr|A0A229YD31|A0A229YD31_ASPFM;tr|A0A0J5PZQ1|A0A0J5PZQ1_ASPFM;sp|O13410|PYRF_ASPFU;tr|B0XWC3|B0XWC3_ASPFC;tr|B0XX31|B0XX31_ASPFC	tr|A0A229YD31|A0A229YD31_ASPFM Orotidine 5-phosphate decarboxylase OS=Neosartorya fumigata OX=746128 GN=CDV57_00500 PE=3 SV=1;tr|A0A0J5PZQ1|A0A0J5PZQ1_ASPFM Orotidine 5-phosphate decarboxylase OS=Aspergillus fumigatus Z5 OX=1437362 GN=Y699_02969 PE=3 SV=	5	19	19	19	68.3	30.267	6961200	5771300	6423700	6385400	8064100	7407900	9164000	8212000	0.777569	0.0415558
Q4WV97	Thioredoxin	AFUA_5G11320		tr|Q4WV97|Q4WV97_ASPFU;tr|B0Y0X7|B0Y0X7_ASPFC;tr|A0A8H4HYW6|A0A8H4HYW6_ASPFM;tr|A0A0J5PT20|A0A0J5PT20_ASPFM;sp|Q1RQJ0|THX29_ASPFM	tr|Q4WV97|Q4WV97_ASPFU Thioredoxin OS=Neosartorya fumigata (strain ATCC MYA-4609 / Af293 / CBS 101355 / FGSC A1100) OX=330879 GN=AFUA_5G11320 PE=3 SV=1;tr|B0Y0X7|B0Y0X7_ASPFC Thioredoxin OS=Neosartorya fumigata (strain CEA10 / CBS 144.89 / FGSC A1163) OX=4	5	8	8	8	65.5	11.976	16159000	15340000	13582000	15027000	19405000	20766000	23098000	2.10897e+07	0.712529	0.0100666
A0A0J5PKF9	Tubulin beta chain	Y699_08728	FUNCTION: Tubulin is the major constituent of microtubules. It binds two moles of GTP, one at an exchangeable site on the beta chain and one at a non-exchangeable site on the alpha chain. {ECO:0000256|RuleBase:RU000352, ECO:0000256|SAAS:SAAS00031082}.	tr|A0A0J5PKF9|A0A0J5PKF9_ASPFM;tr|B0YBJ4|B0YBJ4_ASPFC;tr|A0A229Y4C1|A0A229Y4C1_ASPFM;sp|Q4WA70|TBB_ASPFU;tr|A0A8H4I4J8|A0A8H4I4J8_ASPFM;tr|A0A8H4HJN5|A0A8H4HJN5_ASPFM;tr|A0A8H4HQ85|A0A8H4HQ85_ASPFM	tr|A0A0J5PKF9|A0A0J5PKF9_ASPFM Tubulin beta chain OS=Aspergillus fumigatus Z5 OX=1437362 GN=Y699_08728 PE=3 SV=1;tr|B0YBJ4|B0YBJ4_ASPFC Tubulin beta chain OS=Neosartorya fumigata (strain CEA10 / CBS 144.89 / FGSC A1163) OX=451804 GN=AFUB_086810 PE=3 SV=1;t	7	15	9	9	43	47.57	1035400	1213600	985390	1078130	760570	814130	644830	739843	1.45724	0.0166579
B0XVV0	Flavin mononucleotide kinase 1	AFUB_022850		tr|B0XVV0|B0XVV0_ASPFC;tr|A0A0J5PMR3|A0A0J5PMR3_ASPFM;sp|Q4WHD2|RIFK_ASPFU;tr|A0A8H4I2U7|A0A8H4I2U7_ASPFM;tr|A0A229WLW6|A0A229WLW6_ASPFM	tr|B0XVV0|B0XVV0_ASPFC Flavin mononucleotide kinase 1 OS=Neosartorya fumigata (strain CEA10 / CBS 144.89 / FGSC A1163) OX=451804 GN=AFUB_022850 PE=3 SV=1;tr|A0A0J5PMR3|A0A0J5PMR3_ASPFM Flavin mononucleotide kinase 1 OS=Aspergillus fumigatus Z5 OX=1437362 G	5	8	8	8	37.9	23.367	1136900	1009300	1355900	1.16737e+06	731790	784060	761840	759230	1.53757	0.0162886
A0A229Y0J3	Deoxyhypusine hydroxylase	LIA1	FUNCTION: Catalyzes the hydroxylation of the N(6)-(4-aminobutyl)-L-lysine intermediate to form hypusine, an essential post-translational modification only found in mature eIF-5A factor. {ECO:0000256|HAMAP-Rule:MF_03101}.	tr|A0A229Y0J3|A0A229Y0J3_ASPFM;tr|A0A0J5PNB1|A0A0J5PNB1_ASPFM;sp|Q4WHG5|DOHH_ASPFU;tr|B0XVJ9|B0XVJ9_ASPFC	tr|A0A229Y0J3|A0A229Y0J3_ASPFM Deoxyhypusine hydroxylase OS=Neosartorya fumigata OX=746128 GN=LIA1 PE=3 SV=1;tr|A0A0J5PNB1|A0A0J5PNB1_ASPFM Deoxyhypusine hydroxylase OS=Aspergillus fumigatus Z5 OX=1437362 GN=LIA1 PE=3 SV=1;sp|Q4WHG5|DOHH_ASPFU Deoxyhypusin	4	7	7	7	28.4	36.582	972810	1052300	1021200	1.01544e+06	1286800	1331800	1096300	1238300	0.820025	0.0423717
B0XV14	Fumarylacetoacetase	AFUB_021300		tr|B0XV14|B0XV14_ASPFC;tr|A0A8H4I978|A0A8H4I978_ASPFM;tr|A0A229Y9Y6|A0A229Y9Y6_ASPFM;tr|A0A0J5SKL9|A0A0J5SKL9_ASPFM;sp|Q4WHT8|FAHA_ASPFU	tr|B0XV14|B0XV14_ASPFC Fumarylacetoacetase OS=Neosartorya fumigata (strain CEA10 / CBS 144.89 / FGSC A1163) OX=451804 GN=AFUB_021300 PE=3 SV=1;tr|A0A8H4I978|A0A8H4I978_ASPFM Uncharacterized protein OS=Neosartorya fumigata OX=746128 GN=CNMCM8686_007725 PE=4	5	2	2	2	7.7	46.817	11681	14759		13220	19922	22942	22230	21698	0.609273	0.0141229
B0XUS3	Trehalose-6-phosphate synthase	AFUB_021080		tr|B0XUS3|B0XUS3_ASPFC;tr|A0A0J5PMD1|A0A0J5PMD1_ASPFM;sp|Q4WHW0|TPS1B_ASPFU;tr|A0A229WNX0|A0A229WNX0_ASPFM	tr|B0XUS3|B0XUS3_ASPFC Trehalose-6-phosphate synthase OS=Neosartorya fumigata (strain CEA10 / CBS 144.89 / FGSC A1163) OX=451804 GN=AFUB_021080 PE=3 SV=1;tr|A0A0J5PMD1|A0A0J5PMD1_ASPFM Trehalose-6-phosphate synthase OS=Aspergillus fumigatus Z5 OX=1437362 G	4	16	11	11	41.8	53.789	1144200	1118100	985700	1.08267e+06	1363100	1555900	1453800	1457600	0.742774	0.00722286
A0A8H4MKH0	Uncharacterized protein	CNMCM8057_003739		tr|A0A8H4MKH0|A0A8H4MKH0_ASPFM;tr|B0XT62|B0XT62_ASPFC;tr|A0A8H4I7U3|A0A8H4I7U3_ASPFM;sp|Q4WIQ0|GPI11_ASPFU;tr|A0A229XWM1|A0A229XWM1_ASPFM;tr|A0A0J5SWZ2|A0A0J5SWZ2_ASPFM;tr|Q2EMW1|Q2EMW1_ASPFM	tr|A0A8H4MKH0|A0A8H4MKH0_ASPFM Uncharacterized protein OS=Neosartorya fumigata OX=746128 GN=CNMCM8057_003739 PE=4 SV=1;tr|B0XT62|B0XT62_ASPFC GPI-anchor biosynthesis protein (Pig-F), putative OS=Neosartorya fumigata (strain CEA10 / CBS 144.89 / FGSC A1163)	7	1	1	1	5.5	29.596	29305	30547	17187	25679.7	41129	40263	48958	43450	0.591016	0.0249399
A0A229WFX2	zf-Tim10_DDP domain-containing protein	CDV57_06384		tr|A0A229WFX2|A0A229WFX2_ASPFM;tr|A0A0J5Q345|A0A0J5Q345_ASPFM;sp|Q4WIQ2|TIM9_ASPFU;tr|B0XT60|B0XT60_ASPFC	tr|A0A229WFX2|A0A229WFX2_ASPFM zf-Tim10_DDP domain-containing protein OS=Neosartorya fumigata OX=746128 GN=CDV57_06384 PE=3 SV=1;tr|A0A0J5Q345|A0A0J5Q345_ASPFM Intermembrane space translocase subunit Tim9, putative OS=Aspergillus fumigatus Z5 OX=1437362 GN	4	3	3	3	43.3	10.468	317470	279700	379150	325440	196830	184720	184490	188680	1.72483	0.00950061
B0XPQ3	Aconitate hydratase, mitochondrial	AFUB_007190		tr|B0XPQ3|B0XPQ3_ASPFC;tr|A0A229XY11|A0A229XY11_ASPFM;tr|A0A0J5PP93|A0A0J5PP93_ASPFM;sp|Q4WJ90|ACON2_ASPFU	tr|B0XPQ3|B0XPQ3_ASPFC Aconitate hydratase, mitochondrial OS=Neosartorya fumigata (strain CEA10 / CBS 144.89 / FGSC A1163) OX=451804 GN=AFUB_007190 PE=3 SV=1;tr|A0A229XY11|A0A229XY11_ASPFM Aconitate hydratase, mitochondrial OS=Neosartorya fumigata OX=74612	4	22	22	22	41.4	85.1	5421000	5531300	5370500	5.44093e+06	7317100	7590000	7132400	7346500	0.740616	0.000174146
B0XNN2	NADH-cytochrome b5 reductase	AFUB_004880		tr|B0XNN2|B0XNN2_ASPFC;tr|A0A229Y8X9|A0A229Y8X9_ASPFM;tr|A0A0J5PNR4|A0A0J5PNR4_ASPFM;sp|Q4WJW8|MCR1_ASPFU	tr|B0XNN2|B0XNN2_ASPFC NADH-cytochrome b5 reductase OS=Neosartorya fumigata (strain CEA10 / CBS 144.89 / FGSC A1163) OX=451804 GN=AFUB_004880 PE=3 SV=1;tr|A0A229Y8X9|A0A229Y8X9_ASPFM NADH-cytochrome b5 reductase OS=Neosartorya fumigata OX=746128 GN=CDV57_0	4	26	26	26	69	36.173	23151000	22931000	23581000	23221000	24382000	25285000	27082000	25583000	0.907673	0.0443842
B0XNM6	Mitochondrial import inner membrane translocase subunit TIM10	AFUB_004820		tr|B0XNM6|B0XNM6_ASPFC;tr|A0A229WCJ5|A0A229WCJ5_ASPFM;tr|A0A0J5PL27|A0A0J5PL27_ASPFM;sp|Q4WJX5|TIM10_ASPFU	tr|B0XNM6|B0XNM6_ASPFC Mitochondrial import inner membrane translocase subunit TIM10 OS=Neosartorya fumigata (strain CEA10 / CBS 144.89 / FGSC A1163) OX=451804 GN=AFUB_004820 PE=3 SV=1;tr|A0A229WCJ5|A0A229WCJ5_ASPFM Mitochondrial import inner membrane tran	4	4	4	4	50.5	10.235	656030	661660	680810	666167	454230	439430	492860	462173	1.44138	0.000316901
B0XNM3	Siderophore biosynthesis protein, putative	AFUB_004790		tr|B0XNM3|B0XNM3_ASPFC;tr|A0A229Y8V3|A0A229Y8V3_ASPFM;tr|A0A0J5PLM9|A0A0J5PLM9_ASPFM;sp|Q4WJX7|SIDL_ASPFU	tr|B0XNM3|B0XNM3_ASPFC Siderophore biosynthesis protein, putative OS=Neosartorya fumigata (strain CEA10 / CBS 144.89 / FGSC A1163) OX=451804 GN=AFUB_004790 PE=3 SV=1;tr|A0A229Y8V3|A0A229Y8V3_ASPFM AlcB domain-containing protein OS=Neosartorya fumigata OX=7	4	5	5	5	13.8	54.808	197950	187530	230380	205287	137810	156740	146300	146950	1.39698	0.0141189
A0A8H4I4A6	Uncharacterized protein	CNMCM8057_007479		tr|A0A8H4I4A6|A0A8H4I4A6_ASPFM;tr|A0A229Y0P2|A0A229Y0P2_ASPFM;tr|A0A0J5PQ84|A0A0J5PQ84_ASPFM;tr|B0XMV1|B0XMV1_ASPFC;sp|Q4WKB9|CWC22_ASPFU	tr|A0A8H4I4A6|A0A8H4I4A6_ASPFM Uncharacterized protein OS=Neosartorya fumigata OX=746128 GN=CNMCM8057_007479 PE=4 SV=1;tr|A0A229Y0P2|A0A229Y0P2_ASPFM MI domain-containing protein OS=Neosartorya fumigata OX=746128 GN=CDV57_05398 PE=3 SV=1;tr|A0A0J5PQ84|A0A0	5	13	13	13	17.3	97.476	847020	833660	924490	868390	981110	968990	998990	983030	0.883381	0.0179966
B0XM66	Pro-apoptotic serine protease NMA111	AFUB_001100		tr|B0XM66|B0XM66_ASPFC;tr|A0A8H4IFN0|A0A8H4IFN0_ASPFM;tr|A0A8H4HZE8|A0A8H4HZE8_ASPFM;sp|Q4WLG1|NM111_ASPFU;tr|A0A0J5Q870|A0A0J5Q870_ASPFM;tr|A0A229YCH0|A0A229YCH0_ASPFM	tr|B0XM66|B0XM66_ASPFC Pro-apoptotic serine protease NMA111 OS=Neosartorya fumigata (strain CEA10 / CBS 144.89 / FGSC A1163) OX=451804 GN=AFUB_001100 PE=3 SV=1;tr|A0A8H4IFN0|A0A8H4IFN0_ASPFM Uncharacterized protein OS=Neosartorya fumigata OX=746128 GN=CNMC	6	23	23	23	26.8	113.6	1944300	1896500	1565000	1.80193e+06	2296000	2132900	2388200	2.27237e+06	0.792976	0.0287401
B0Y4U3	UDP-N-acetylglucosamine transferase subunit ALG13	ALG13	FUNCTION: Involved in protein N-glycosylation. Essential for the second step of the dolichol-linked oligosaccharide pathway. {ECO:0000256|RuleBase:RU362128}.	tr|B0Y4U3|B0Y4U3_ASPFC;tr|A0A229X7D2|A0A229X7D2_ASPFM;tr|A0A0J5Q058|A0A0J5Q058_ASPFM;sp|Q4WQN1|ALG13_ASPFU	tr|B0Y4U3|B0Y4U3_ASPFC UDP-N-acetylglucosamine transferase subunit ALG13 OS=Neosartorya fumigata (strain CEA10 / CBS 144.89 / FGSC A1163) OX=451804 GN=ALG13 PE=3 SV=1;tr|A0A229X7D2|A0A229X7D2_ASPFM UDP-N-acetylglucosamine transferase subunit ALG13 OS=Neosa	4	3	3	3	38.8	16.752	215270	202290	208420	208660	247750	234230	237390	239790	0.870178	0.00494114
B0XNZ7	Translationally-controlled tumor protein homolog	AFUB_016230		tr|B0XNZ7|B0XNZ7_ASPFC;tr|A0A229Y5M4|A0A229Y5M4_ASPFM;tr|A0A0J5SF68|A0A0J5SF68_ASPFM;sp|Q4WRB8|TCTP_ASPFU	tr|B0XNZ7|B0XNZ7_ASPFC Translationally-controlled tumor protein homolog OS=Neosartorya fumigata (strain CEA10 / CBS 144.89 / FGSC A1163) OX=451804 GN=AFUB_016230 PE=3 SV=1;tr|A0A229Y5M4|A0A229Y5M4_ASPFM Translationally-controlled tumor protein homolog OS=N	4	13	13	13	53.1	20.247	25702000	25497000	25166000	25455000	27550000	28964000	28880000	2.84647e+07	0.894267	0.00340102
B0XN53	Uncharacterized protein	AFUB_014620		tr|B0XN53|B0XN53_ASPFC;tr|A0A229Y358|A0A229Y358_ASPFM;tr|A0A0J5PK94|A0A0J5PK94_ASPFM;sp|Q4WRU4|DML1_ASPFU	tr|B0XN53|B0XN53_ASPFC Uncharacterized protein OS=Neosartorya fumigata (strain CEA10 / CBS 144.89 / FGSC A1163) OX=451804 GN=AFUB_014620 PE=3 SV=1;tr|A0A229Y358|A0A229Y358_ASPFM Uncharacterized protein OS=Neosartorya fumigata OX=746128 GN=CDV57_04480 PE=3	4	3	3	3	10.1	57.589	186600	167030		176815	148330	125910	142930	139057	1.27153	0.0450161
B0XN22	tRNA-dihydrouridine(47) synthase [NAD(P)(+)]	AFUB_014310	FUNCTION: Catalyzes the synthesis of dihydrouridine, a modified base found in the D-loop of most tRNAs. Specifically modifies U47 in cytoplasmic tRNAs. {ECO:0000256|RuleBase:RU291113}.	tr|B0XN22|B0XN22_ASPFC;tr|A0A229XVF7|A0A229XVF7_ASPFM;tr|A0A0J5PGQ4|A0A0J5PGQ4_ASPFM;sp|Q4WRX4|DUS3_ASPFU	tr|B0XN22|B0XN22_ASPFC tRNA-dihydrouridine(47) synthase [NAD(P)(+)] OS=Neosartorya fumigata (strain CEA10 / CBS 144.89 / FGSC A1163) OX=451804 GN=AFUB_014310 PE=3 SV=1;tr|A0A229XVF7|A0A229XVF7_ASPFM tRNA-dihydrouridine(47) synthase [NAD(P)(+)] OS=Neosartor	4	15	15	15	31.1	81.353	1543100	1470700	1375000	1.46293e+06	1654300	1642900	1755200	1.68413e+06	0.868656	0.0214916
B0XQA2	Protein HIR	AFUB_009240	FUNCTION: Required for replication-independent chromatin assembly and for the periodic repression of histone gene transcription during the cell cycle. {ECO:0000256|RuleBase:RU364014}.	tr|B0XQA2|B0XQA2_ASPFC;tr|A0A8H4I729|A0A8H4I729_ASPFM;sp|Q4WTC4|HIR1_ASPFU;tr|A0A0J5PWZ3|A0A0J5PWZ3_ASPFM;tr|A0A8H4HH76|A0A8H4HH76_ASPFM;tr|A0A229XRD7|A0A229XRD7_ASPFM	tr|B0XQA2|B0XQA2_ASPFC Protein HIR OS=Neosartorya fumigata (strain CEA10 / CBS 144.89 / FGSC A1163) OX=451804 GN=AFUB_009240 PE=3 SV=1;tr|A0A8H4I729|A0A8H4I729_ASPFM Uncharacterized protein OS=Neosartorya fumigata OX=746128 GN=CNMCM8686_000585 PE=4 SV=1;sp	6	5	5	5	6.9	112.75	154850	166370	156340	159187	51997	112620	99672	88096.3	1.80696	0.0193591
B0Y4B5	tRNA (adenine(58)-N(1))-methyltransferase catalytic subunit TRM61	AFUB_057170		tr|B0Y4B5|B0Y4B5_ASPFC;tr|A0A8H4MJZ7|A0A8H4MJZ7_ASPFM;tr|A0A0J5SQ04|A0A0J5SQ04_ASPFM;sp|Q4WUT7|TRM61_ASPFU;tr|A0A229Y9C0|A0A229Y9C0_ASPFM	tr|B0Y4B5|B0Y4B5_ASPFC tRNA (adenine(58)-N(1))-methyltransferase catalytic subunit TRM61 OS=Neosartorya fumigata (strain CEA10 / CBS 144.89 / FGSC A1163) OX=451804 GN=AFUB_057170 PE=4 SV=1;tr|A0A8H4MJZ7|A0A8H4MJZ7_ASPFM Uncharacterized protein OS=Neosartor	5	14	14	14	38.6	55.894	1068600	1035400	1025300	1043100	1120400	1129000	1197600	1149000	0.907833	0.0187454
B0Y248	Vacuolar protein 8	AFUB_061240		tr|B0Y248|B0Y248_ASPFC;tr|A0A229WIP3|A0A229WIP3_ASPFM;tr|A0A0J5SYH5|A0A0J5SYH5_ASPFM;sp|Q4WVW4|VAC8_ASPFU	tr|B0Y248|B0Y248_ASPFC Vacuolar protein 8 OS=Neosartorya fumigata (strain CEA10 / CBS 144.89 / FGSC A1163) OX=451804 GN=AFUB_061240 PE=3 SV=1;tr|A0A229WIP3|A0A229WIP3_ASPFM Vacuolar protein 8 OS=Neosartorya fumigata OX=746128 GN=CDV57_03418 PE=3 SV=1;tr|A0	4	7	7	7	16.1	62.604	998380	963070	955880	972443	711330	854580	725370	763760	1.27323	0.0117051
A0A229WLX0	ATP-dependent RNA helicase eIF4A	CDV57_03638		tr|A0A229WLX0|A0A229WLX0_ASPFM;tr|A0A0J5PV85|A0A0J5PV85_ASPFM;tr|B0XYH6|B0XYH6_ASPFC;sp|Q4WX43|IF4A_ASPFU	tr|A0A229WLX0|A0A229WLX0_ASPFM ATP-dependent RNA helicase eIF4A OS=Neosartorya fumigata OX=746128 GN=CDV57_03638 PE=3 SV=1;tr|A0A0J5PV85|A0A0J5PV85_ASPFM ATP-dependent RNA helicase eIF4A OS=Aspergillus fumigatus Z5 OX=1437362 GN=Y699_01719 PE=3 SV=1;tr|B0X	4	25	25	23	69.6	44.893	65215000	62212000	68806000	65411000	79776000	70934000	75124000	75278000	0.868926	0.0363455
B0XYC9	Multiprotein-bridging factor 1	AFUB_040460		tr|B0XYC9|B0XYC9_ASPFC;tr|A0A229XA27|A0A229XA27_ASPFM;tr|A0A0J5PZ37|A0A0J5PZ37_ASPFM;sp|Q4WX89|MBF1_ASPFU	tr|B0XYC9|B0XYC9_ASPFC Multiprotein-bridging factor 1 OS=Neosartorya fumigata (strain CEA10 / CBS 144.89 / FGSC A1163) OX=451804 GN=AFUB_040460 PE=3 SV=1;tr|A0A229XA27|A0A229XA27_ASPFM Multiprotein-bridging factor 1 OS=Neosartorya fumigata OX=746128 GN=CDV	4	3	3	3	16.2	16.835	975300	897590	1102100	991663	748160	772840	646650	722550	1.37245	0.0192775
A0A229Y059	NADH-cytochrome b5 reductase	CDV57_05342		tr|A0A229Y059|A0A229Y059_ASPFM;tr|A0A0J5SV51|A0A0J5SV51_ASPFM;sp|Q4X0B5|NCB5R_ASPFU	tr|A0A229Y059|A0A229Y059_ASPFM NADH-cytochrome b5 reductase OS=Neosartorya fumigata OX=746128 GN=CDV57_05342 PE=3 SV=1;tr|A0A0J5SV51|A0A0J5SV51_ASPFM NADH-cytochrome b5 reductase OS=Aspergillus fumigatus Z5 OX=1437362 GN=Y699_02468 PE=3 SV=1;sp|Q4X0B5|NCB5	3	11	11	11	46	33.8	7644600	7690800	8418600	7918000	8980300	8747900	9421100	9.04977e+06	0.87494	0.0238593
A0A0J5Q3M3	Mitochondrial import inner membrane translocase subunit Tim21	Y699_02845		tr|A0A0J5Q3M3|A0A0J5Q3M3_ASPFM;tr|B0XS23|B0XS23_ASPFC;tr|A0A229WFN1|A0A229WFN1_ASPFM;sp|Q4X1I8|TIM21_ASPFU	tr|A0A0J5Q3M3|A0A0J5Q3M3_ASPFM Mitochondrial import inner membrane translocase subunit Tim21 OS=Aspergillus fumigatus Z5 OX=1437362 GN=Y699_02845 PE=3 SV=1;tr|B0XS23|B0XS23_ASPFC Mitochondrial import inner membrane translocase subunit Tim21 OS=Neosartorya	4	1	1	1	5.9	26.656	24403	27131	26179	25904.3	20789	19683	22067	20846.3	1.24263	0.00869021
B0XRW1	Adenine deaminase	AAH1	FUNCTION: Catalyzes the hydrolytic deamination of adenine to hypoxanthine. Plays an important role in the purine salvage pathway and in nitrogen catabolism. {ECO:0000256|HAMAP-Rule:MF_03145}.	tr|B0XRW1|B0XRW1_ASPFC;tr|A0A8H4MMA1|A0A8H4MMA1_ASPFM;tr|A0A229XYV0|A0A229XYV0_ASPFM;tr|A0A0J5PYZ0|A0A0J5PYZ0_ASPFM;sp|Q4X1Q4|ADE_ASPFU	tr|B0XRW1|B0XRW1_ASPFC Adenine deaminase OS=Neosartorya fumigata (strain CEA10 / CBS 144.89 / FGSC A1163) OX=451804 GN=AAH1 PE=3 SV=1;tr|A0A8H4MMA1|A0A8H4MMA1_ASPFM Uncharacterized protein OS=Neosartorya fumigata OX=746128 GN=CNMCM8057_007434 PE=4 SV=1;tr|	5	10	10	10	46	39.864	774630	809710	814000	799447	967430	1067100	1203100	1079210	0.74077	0.015741
A0A229YAD4	Uncharacterized protein	CDV57_01085		tr|A0A229YAD4|A0A229YAD4_ASPFM;tr|A0A0J5PDC4|A0A0J5PDC4_ASPFM;tr|Q4WNT1|Q4WNT1_ASPFU;tr|B0Y5M6|B0Y5M6_ASPFC	tr|A0A229YAD4|A0A229YAD4_ASPFM Uncharacterized protein OS=Neosartorya fumigata OX=746128 GN=CDV57_01085 PE=3 SV=1;tr|A0A0J5PDC4|A0A0J5PDC4_ASPFM Coenzyme A synthetase, putative OS=Aspergillus fumigatus Z5 OX=1437362 GN=Y699_06057 PE=3 SV=1;tr|Q4WNT1|Q4WNT1	4	3	3	3	10	55.584	78374		74412	76393	88027	90868		89447.5	0.854054	0.0331441
A0A0J5PDD2	Integral ER membrane protein Scs2	Y699_06067		tr|A0A0J5PDD2|A0A0J5PDD2_ASPFM;tr|A0A229WRF5|A0A229WRF5_ASPFM;tr|Q4WNU1|Q4WNU1_ASPFU	tr|A0A0J5PDD2|A0A0J5PDD2_ASPFM Integral ER membrane protein Scs2 OS=Aspergillus fumigatus Z5 OX=1437362 GN=Y699_06067 PE=4 SV=1;tr|A0A229WRF5|A0A229WRF5_ASPFM MSP domain-containing protein OS=Neosartorya fumigata OX=746128 GN=CDV57_01075 PE=4 SV=1;tr|Q4WNU	3	7	7	7	31.3	30.995	1349400	1316800	1173500	1279900	1563400	1863300	1781300	1736000	0.73727	0.0120312
Q4WPW4	Iron-sulfur cluster assembly accessory protein Isa1, putative	AFUA_4G10690		tr|Q4WPW4|Q4WPW4_ASPFU;tr|B0Y6Q4|B0Y6Q4_ASPFC;tr|A0A229Y6U1|A0A229Y6U1_ASPFM;tr|A0A8H4MW74|A0A8H4MW74_ASPFM;tr|A0A8H4HYB9|A0A8H4HYB9_ASPFM;tr|A0A0J5PEG6|A0A0J5PEG6_ASPFM	tr|Q4WPW4|Q4WPW4_ASPFU Iron-sulfur cluster assembly accessory protein Isa1, putative OS=Neosartorya fumigata (strain ATCC MYA-4609 / Af293 / CBS 101355 / FGSC A1100) OX=330879 GN=AFUA_4G10690 PE=4 SV=1;tr|B0Y6Q4|B0Y6Q4_ASPFC Iron-sulfur cluster assembly ac	6	3	3	3	12.7	25.548	105450	130790	106840	114360	171730	196150	263010	210297	0.543803	0.02813
A0A229XNS8	Aminotran_1_2 domain-containing protein	CDV57_08770		tr|A0A229XNS8|A0A229XNS8_ASPFM;tr|A0A0J5PEM1|A0A0J5PEM1_ASPFM;tr|Q4WQ38|Q4WQ38_ASPFU;tr|B0Y6X6|B0Y6X6_ASPFC;tr|A0A8H4MSH2|A0A8H4MSH2_ASPFM	tr|A0A229XNS8|A0A229XNS8_ASPFM Aminotran_1_2 domain-containing protein OS=Neosartorya fumigata OX=746128 GN=CDV57_08770 PE=4 SV=1;tr|A0A0J5PEM1|A0A0J5PEM1_ASPFM Aminotransferase, classes I and II, putative OS=Aspergillus fumigatus Z5 OX=1437362 GN=Y699_065	5	10	10	10	25.1	54.497	1578400	1570000	2053600	1734000	1122500	1211600	1116800	1150300	1.50743	0.0230291
Q4WQ47	Uncharacterized protein	AFUA_4G11550		tr|Q4WQ47|Q4WQ47_ASPFU;tr|B0Y6Y6|B0Y6Y6_ASPFC;tr|A0A229XRP8|A0A229XRP8_ASPFM;tr|A0A0J5PES3|A0A0J5PES3_ASPFM	tr|Q4WQ47|Q4WQ47_ASPFU Uncharacterized protein OS=Neosartorya fumigata (strain ATCC MYA-4609 / Af293 / CBS 101355 / FGSC A1100) OX=330879 GN=AFUA_4G11550 PE=4 SV=1;tr|B0Y6Y6|B0Y6Y6_ASPFC Uncharacterized protein OS=Neosartorya fumigata (strain CEA10 / CBS 1	4	7	7	7	19.6	34.001	6217500	6443400	5314600	5.99183e+06	7538100	8788300	7141100	7822500	0.765974	0.0388131
Q4WQC6	Uncharacterized protein	AFUA_4G12350		tr|Q4WQC6|Q4WQC6_ASPFU;tr|B0Y4J5|B0Y4J5_ASPFC;tr|A0A229XYJ5|A0A229XYJ5_ASPFM;tr|A0A0J5PEX2|A0A0J5PEX2_ASPFM;tr|A0A8H4HMG1|A0A8H4HMG1_ASPFM	tr|Q4WQC6|Q4WQC6_ASPFU Uncharacterized protein OS=Neosartorya fumigata (strain ATCC MYA-4609 / Af293 / CBS 101355 / FGSC A1100) OX=330879 GN=AFUA_4G12350 PE=4 SV=1;tr|B0Y4J5|B0Y4J5_ASPFC Uncharacterized protein OS=Neosartorya fumigata (strain CEA10 / CBS 1	5	5	5	5	13.8	61.088	353790	307870	322800	328153	439910	376350	408360	408207	0.80389	0.0246251
Q4WDL1	Glycogen synthase kinase (Skp1), putative	AFUA_6G05120		tr|Q4WDL1|Q4WDL1_ASPFU;tr|B0YCT8|B0YCT8_ASPFC;tr|A0A229W212|A0A229W212_ASPFM;tr|A0A0J5PF90|A0A0J5PF90_ASPFM	tr|Q4WDL1|Q4WDL1_ASPFU Glycogen synthase kinase (Skp1), putative OS=Neosartorya fumigata (strain ATCC MYA-4609 / Af293 / CBS 101355 / FGSC A1100) OX=330879 GN=AFUA_6G05120 PE=3 SV=1;tr|B0YCT8|B0YCT8_ASPFC Glycogen synthase kinase (Skp1), putative OS=Neosar	4	17	17	17	52.2	47.08	4789500	5361700	5840100	5.33043e+06	4484000	4162300	4451000	4.36577e+06	1.22096	0.0395234
Q4WNL6	Casein kinase II subunit beta	AFUA_4G06180	FUNCTION: Plays a complex role in regulating the basal catalytic activity of the alpha subunit. {ECO:0000256|RuleBase:RU361268}.	tr|Q4WNL6|Q4WNL6_ASPFU;tr|B0Y5G3|B0Y5G3_ASPFC;tr|A0A229Y6I2|A0A229Y6I2_ASPFM;tr|A0A0J5PFA8|A0A0J5PFA8_ASPFM;tr|A0A8H4HS77|A0A8H4HS77_ASPFM	tr|Q4WNL6|Q4WNL6_ASPFU Casein kinase II subunit beta OS=Neosartorya fumigata (strain ATCC MYA-4609 / Af293 / CBS 101355 / FGSC A1100) OX=330879 GN=AFUA_4G06180 PE=3 SV=1;tr|B0Y5G3|B0Y5G3_ASPFC Casein kinase II subunit beta OS=Neosartorya fumigata (strain C	5	8	8	8	29.4	40.675	1954400	1652100	1936600	1847700	1280100	1444100	1513600	1412600	1.30801	0.0221992
A0A229Y3E1	Tup_N domain-containing protein	CDV57_02347		tr|A0A229Y3E1|A0A229Y3E1_ASPFM;tr|A0A0J5PFC9|A0A0J5PFC9_ASPFM;tr|A0A8H4ICD8|A0A8H4ICD8_ASPFM;tr|Q4WDL4|Q4WDL4_ASPFU;tr|B0YCT5|B0YCT5_ASPFC	tr|A0A229Y3E1|A0A229Y3E1_ASPFM Tup_N domain-containing protein OS=Neosartorya fumigata OX=746128 GN=CDV57_02347 PE=4 SV=1;tr|A0A0J5PFC9|A0A0J5PFC9_ASPFM Wd-repeat protein OS=Aspergillus fumigatus Z5 OX=1437362 GN=Y699_07183 PE=4 SV=1;tr|A0A8H4ICD8|A0A8H4IC	5	22	22	22	52.7	63.997	5665600	5643200	4402000	5.23693e+06	6646900	6454500	6466800	6.52273e+06	0.802874	0.0381759
A0A8H4IA99	Uncharacterized protein	CNMCM8057_008867		tr|A0A8H4IA99|A0A8H4IA99_ASPFM;tr|A0A0J5PFF4|A0A0J5PFF4_ASPFM;tr|Q4WNU8|Q4WNU8_ASPFU;tr|B0Y5P4|B0Y5P4_ASPFC;tr|A0A229YB41|A0A229YB41_ASPFM	tr|A0A8H4IA99|A0A8H4IA99_ASPFM Uncharacterized protein OS=Neosartorya fumigata OX=746128 GN=CNMCM8057_008867 PE=4 SV=1;tr|A0A0J5PFF4|A0A0J5PFF4_ASPFM Cytochrome b2-like protein OS=Aspergillus fumigatus Z5 OX=1437362 GN=Y699_06074 PE=3 SV=1;tr|Q4WNU8|Q4WNU8	5	6	6	6	19	54.506	321730	343760	335100	333530	375860	370400	357920	368060	0.906184	0.0142667
Q4WDJ5	Phosphoserine transaminase	AFUA_6G04970		tr|Q4WDJ5|Q4WDJ5_ASPFU;tr|B0YCV4|B0YCV4_ASPFC;tr|A0A0J5PFF5|A0A0J5PFF5_ASPFM;tr|A0A229Y3A1|A0A229Y3A1_ASPFM	tr|Q4WDJ5|Q4WDJ5_ASPFU Phosphoserine transaminase OS=Neosartorya fumigata (strain ATCC MYA-4609 / Af293 / CBS 101355 / FGSC A1100) OX=330879 GN=AFUA_6G04970 PE=3 SV=1;tr|B0YCV4|B0YCV4_ASPFC Phosphoserine transaminase OS=Neosartorya fumigata (strain CEA10 /	4	18	18	17	52.3	46.893	4139600	4134700	3966900	4080400	5670900	5056100	5264300	5.33043e+06	0.765491	0.0027225
Q4WD74	Amidophosphoribosyltransferase	AFUA_6G03750		tr|Q4WD74|Q4WD74_ASPFU;tr|B0YD75|B0YD75_ASPFC;tr|A0A229YD26|A0A229YD26_ASPFM;tr|A0A0J5PFL4|A0A0J5PFL4_ASPFM	tr|Q4WD74|Q4WD74_ASPFU Amidophosphoribosyltransferase OS=Neosartorya fumigata (strain ATCC MYA-4609 / Af293 / CBS 101355 / FGSC A1100) OX=330879 GN=AFUA_6G03750 PE=3 SV=1;tr|B0YD75|B0YD75_ASPFC Amidophosphoribosyltransferase OS=Neosartorya fumigata (strain	4	15	15	15	44.3	64.042	1952000	1890400	1902800	1.91507e+06	3817700	3502800	4168700	3.82973e+06	0.500052	0.000582426
Q4WCY7	Uncharacterized protein	AFUA_6G02870		tr|Q4WCY7|Q4WCY7_ASPFU;tr|B0YDF7|B0YDF7_ASPFC;tr|A0A229WM62|A0A229WM62_ASPFM;tr|A0A0J5PFV0|A0A0J5PFV0_ASPFM;tr|A0A8H4HRF4|A0A8H4HRF4_ASPFM	tr|Q4WCY7|Q4WCY7_ASPFU Uncharacterized protein OS=Neosartorya fumigata (strain ATCC MYA-4609 / Af293 / CBS 101355 / FGSC A1100) OX=330879 GN=AFUA_6G02870 PE=4 SV=1;tr|B0YDF7|B0YDF7_ASPFC Uncharacterized protein OS=Neosartorya fumigata (strain CEA10 / CBS 1	5	16	16	16	54.4	43.274	3419300	3133300	3920600	3.49107e+06	5001100	4299000	4422000	4.57403e+06	0.763236	0.0265819
Q4WNS2	Ubiquinone biosynthesis protein, putative	AFUA_4G06760		tr|Q4WNS2|Q4WNS2_ASPFU;tr|B0Y5L7|B0Y5L7_ASPFC;tr|A0A0J5PGL8|A0A0J5PGL8_ASPFM;tr|A0A229YAY6|A0A229YAY6_ASPFM;tr|A0A8H4I134|A0A8H4I134_ASPFM	tr|Q4WNS2|Q4WNS2_ASPFU Ubiquinone biosynthesis protein, putative OS=Neosartorya fumigata (strain ATCC MYA-4609 / Af293 / CBS 101355 / FGSC A1100) OX=330879 GN=AFUA_4G06760 PE=4 SV=1;tr|B0Y5L7|B0Y5L7_ASPFC Ubiquinone biosynthesis protein, putative OS=Neosar	5	4	4	4	11.1	71.264	56159	56217	33066	48480.7	71592	89251	83100	81314.3	0.596213	0.0240848
Q4WRW8	Senescence domain-containing protein	AFUA_1G14830		tr|Q4WRW8|Q4WRW8_ASPFU;tr|B0XN28|B0XN28_ASPFC;tr|A0A229WM48|A0A229WM48_ASPFM;tr|A0A0J5PGP8|A0A0J5PGP8_ASPFM	tr|Q4WRW8|Q4WRW8_ASPFU Senescence domain-containing protein OS=Neosartorya fumigata (strain ATCC MYA-4609 / Af293 / CBS 101355 / FGSC A1100) OX=330879 GN=AFUA_1G14830 PE=4 SV=1;tr|B0XN28|B0XN28_ASPFC Senescence domain-containing protein OS=Neosartorya fumi	4	3	3	3	9.2	52.557	144190	160370	171780	158780	131530	114320	101180	115677	1.37262	0.0222331
Q4WNV7	SNARE domain protein	AFUA_4G07110		tr|Q4WNV7|Q4WNV7_ASPFU;tr|B0Y5Q3|B0Y5Q3_ASPFC;tr|A0A8H4I8B2|A0A8H4I8B2_ASPFM;tr|A0A229YAH7|A0A229YAH7_ASPFM;tr|A0A0J5PGQ1|A0A0J5PGQ1_ASPFM	tr|Q4WNV7|Q4WNV7_ASPFU SNARE domain protein OS=Neosartorya fumigata (strain ATCC MYA-4609 / Af293 / CBS 101355 / FGSC A1100) OX=330879 GN=AFUA_4G07110 PE=3 SV=1;tr|B0Y5Q3|B0Y5Q3_ASPFC SNARE domain protein OS=Neosartorya fumigata (strain CEA10 / CBS 144.89	5	4	4	4	21	30.915	164860	163310	120050	149407	234900	195390	269620	233303	0.640397	0.0320341
Q4WNW2	ATP dependent RNA helicase (Dob1), putative	AFUA_4G07160		tr|Q4WNW2|Q4WNW2_ASPFU;tr|B0Y5Q8|B0Y5Q8_ASPFC;tr|A0A8H4I9A4|A0A8H4I9A4_ASPFM;tr|A0A229WSN6|A0A229WSN6_ASPFM;tr|A0A0J5PGQ6|A0A0J5PGQ6_ASPFM	tr|Q4WNW2|Q4WNW2_ASPFU ATP dependent RNA helicase (Dob1), putative OS=Neosartorya fumigata (strain ATCC MYA-4609 / Af293 / CBS 101355 / FGSC A1100) OX=330879 GN=AFUA_4G07160 PE=3 SV=1;tr|B0Y5Q8|B0Y5Q8_ASPFC ATP dependent RNA helicase (Dob1), putative OS=Ne	5	26	26	26	29.2	122.62	2547900	2512300	2582400	2.54753e+06	2781700	2713700	2671000	2.72213e+06	0.935859	0.0101255
Q4WQA8	50S ribosomal protein L2	AFUA_4G12170		tr|Q4WQA8|Q4WQA8_ASPFU;tr|B0Y4H9|B0Y4H9_ASPFC;tr|A0A229XYK7|A0A229XYK7_ASPFM;tr|A0A0J5PGU1|A0A0J5PGU1_ASPFM	tr|Q4WQA8|Q4WQA8_ASPFU 50S ribosomal protein L2 OS=Neosartorya fumigata (strain ATCC MYA-4609 / Af293 / CBS 101355 / FGSC A1100) OX=330879 GN=AFUA_4G12170 PE=4 SV=1;tr|B0Y4H9|B0Y4H9_ASPFC 50S ribosomal protein L2 OS=Neosartorya fumigata (strain CEA10 / CBS	4	7	7	7	23	44.644	880560	931370	1061000	957643	624580	672610	667610	654933	1.4622	0.00561351
Q4WAJ1	MFS peptide transporter Ptr2, putative	AFUA_7G01490		tr|Q4WAJ1|Q4WAJ1_ASPFU;tr|B0YBW5|B0YBW5_ASPFC;tr|A0A8H4HUX4|A0A8H4HUX4_ASPFM;tr|A0A0J5PH49|A0A0J5PH49_ASPFM;tr|A0A229XYB6|A0A229XYB6_ASPFM	tr|Q4WAJ1|Q4WAJ1_ASPFU MFS peptide transporter Ptr2, putative OS=Neosartorya fumigata (strain ATCC MYA-4609 / Af293 / CBS 101355 / FGSC A1100) OX=330879 GN=AFUA_7G01490 PE=3 SV=1;tr|B0YBW5|B0YBW5_ASPFC MFS peptide transporter Ptr2, putative OS=Neosartorya	5	11	11	11	19	63.779	3106900	2770100	2875700	2.91757e+06	2504900	2673200	2489600	2555900	1.1415	0.035181
Q4WP99	WD repeat protein	AFUA_4G08530		tr|Q4WP99|Q4WP99_ASPFU;tr|B0Y646|B0Y646_ASPFC;tr|A0A8H4I7X5|A0A8H4I7X5_ASPFM;tr|A0A229W925|A0A229W925_ASPFM;tr|A0A0J5PH70|A0A0J5PH70_ASPFM	tr|Q4WP99|Q4WP99_ASPFU WD repeat protein OS=Neosartorya fumigata (strain ATCC MYA-4609 / Af293 / CBS 101355 / FGSC A1100) OX=330879 GN=AFUA_4G08530 PE=4 SV=1;tr|B0Y646|B0Y646_ASPFC WD repeat protein OS=Neosartorya fumigata (strain CEA10 / CBS 144.89 / FGSC	5	6	6	6	13.9	64.875	308420	316330	335050	319933	259040	299520	252910	270490	1.18279	0.0409296
A0A229Y378	Uncharacterized protein	CDV57_02349		tr|A0A229Y378|A0A229Y378_ASPFM;tr|A0A0J5PHB1|A0A0J5PHB1_ASPFM;tr|Q4WDL2|Q4WDL2_ASPFU;tr|B0YCT7|B0YCT7_ASPFC	tr|A0A229Y378|A0A229Y378_ASPFM Uncharacterized protein OS=Neosartorya fumigata OX=746128 GN=CDV57_02349 PE=4 SV=1;tr|A0A0J5PHB1|A0A0J5PHB1_ASPFM Cap binding protein OS=Aspergillus fumigatus Z5 OX=1437362 GN=Y699_07185 PE=4 SV=1;tr|Q4WDL2|Q4WDL2_ASPFU snRNA	4	25	25	25	34.7	93.31	3063500	2844800	3037300	2.98187e+06	2599100	2399700	2597100	2.53197e+06	1.17769	0.00924652
Q4WAU8	D-lactate dehydrogenase (Cytochrome)	AFUA_7G02560		tr|Q4WAU8|Q4WAU8_ASPFU;tr|B0YC66|B0YC66_ASPFC;tr|A0A229XU04|A0A229XU04_ASPFM;tr|A0A0J5PHB9|A0A0J5PHB9_ASPFM;tr|B0XXH9|B0XXH9_ASPFC;tr|A0A8H4IAY1|A0A8H4IAY1_ASPFM	tr|Q4WAU8|Q4WAU8_ASPFU D-lactate dehydrogenase (Cytochrome) OS=Neosartorya fumigata (strain ATCC MYA-4609 / Af293 / CBS 101355 / FGSC A1100) OX=330879 GN=AFUA_7G02560 PE=4 SV=1;tr|B0YC66|B0YC66_ASPFC D-lactate dehydrogenase (Cytochrome) OS=Neosartorya fumi	6	19	19	18	43.2	66.696	2723200	2574800	2807800	2.70193e+06	2878000	2969200	2992300	2946500	0.916998	0.0330175
A0A229Y1F7	Uncharacterized protein	CDV57_04513		tr|A0A229Y1F7|A0A229Y1F7_ASPFM;tr|A0A0J5PHF0|A0A0J5PHF0_ASPFM;tr|Q4WDH2|Q4WDH2_ASPFU;tr|B0YCX7|B0YCX7_ASPFC	tr|A0A229Y1F7|A0A229Y1F7_ASPFM Uncharacterized protein OS=Neosartorya fumigata OX=746128 GN=CDV57_04513 PE=3 SV=1;tr|A0A0J5PHF0|A0A0J5PHF0_ASPFM Actin OS=Aspergillus fumigatus Z5 OX=1437362 GN=Y699_07225 PE=3 SV=1;tr|Q4WDH2|Q4WDH2_ASPFU Actin Act1 OS=Neosa	4	24	24	24	67.3	43.102	42568000	43954000	41677000	42733000	34767000	32437000	33812000	33672000	1.2691	0.00066569
Q4WPN6	Cell wall biogenesis protein Ecm15, putative	AFUA_4G09900		tr|Q4WPN6|Q4WPN6_ASPFU;tr|B0Y6H8|B0Y6H8_ASPFC;tr|A0A229Y8K8|A0A229Y8K8_ASPFM;tr|A0A0J5PHK2|A0A0J5PHK2_ASPFM	tr|Q4WPN6|Q4WPN6_ASPFU Cell wall biogenesis protein Ecm15, putative OS=Neosartorya fumigata (strain ATCC MYA-4609 / Af293 / CBS 101355 / FGSC A1100) OX=330879 GN=AFUA_4G09900 PE=3 SV=1;tr|B0Y6H8|B0Y6H8_ASPFC Cell wall biogenesis protein Ecm15, putative OS=	4	1	1	1	13.9	12.643	64088	82350	91525	79321	40265	48668	43718	44217	1.7939	0.0140666
Q4WPP8	Clathrin light chain	AFUA_4G10020	FUNCTION: Clathrin is the major protein of the polyhedral coat of coated pits and vesicles. {ECO:0000256|RuleBase:RU363137}.	tr|Q4WPP8|Q4WPP8_ASPFU;tr|B0Y6J0|B0Y6J0_ASPFC;tr|A0A229Y8K9|A0A229Y8K9_ASPFM;tr|A0A0J5PHL1|A0A0J5PHL1_ASPFM	tr|Q4WPP8|Q4WPP8_ASPFU Clathrin light chain OS=Neosartorya fumigata (strain ATCC MYA-4609 / Af293 / CBS 101355 / FGSC A1100) OX=330879 GN=AFUA_4G10020 PE=3 SV=1;tr|B0Y6J0|B0Y6J0_ASPFC Clathrin light chain OS=Neosartorya fumigata (strain CEA10 / CBS 144.89	4	6	6	6	19.4	26.087	1719100	1702500	1705000	1.70887e+06	1614300	1633800	1506500	1.58487e+06	1.07824	0.0360076
Q4WAI8	Ribosomal protein S5	AFUA_7G01460		tr|Q4WAI8|Q4WAI8_ASPFU;tr|B0YBW2|B0YBW2_ASPFC;tr|A0A229WIY7|A0A229WIY7_ASPFM;tr|A0A0J5PHN3|A0A0J5PHN3_ASPFM	tr|Q4WAI8|Q4WAI8_ASPFU Ribosomal protein S5 OS=Neosartorya fumigata (strain ATCC MYA-4609 / Af293 / CBS 101355 / FGSC A1100) OX=330879 GN=AFUA_7G01460 PE=3 SV=1;tr|B0YBW2|B0YBW2_ASPFC Ribosomal protein S5 OS=Neosartorya fumigata (strain CEA10 / CBS 144.89	4	11	11	11	48.6	28.305	40250000	40997000	41757000	4.10013e+07	24682000	27694000	23484000	2.52867e+07	1.62146	0.000290052
Q4WPT9	Aminoacyl-tRNA hydrolase	AFUA_4G10430		tr|Q4WPT9|Q4WPT9_ASPFU;tr|B0Y6N0|B0Y6N0_ASPFC;tr|A0A8H4HWS0|A0A8H4HWS0_ASPFM;tr|A0A229Y648|A0A229Y648_ASPFM;tr|A0A0J5PHR5|A0A0J5PHR5_ASPFM	tr|Q4WPT9|Q4WPT9_ASPFU Aminoacyl-tRNA hydrolase OS=Neosartorya fumigata (strain ATCC MYA-4609 / Af293 / CBS 101355 / FGSC A1100) OX=330879 GN=AFUA_4G10430 PE=4 SV=1;tr|B0Y6N0|B0Y6N0_ASPFC Aminoacyl-tRNA hydrolase OS=Neosartorya fumigata (strain CEA10 / CBS	5	4	4	4	28.3	22.168	198650	167320	226610	197527	130180	131090	114310	125193	1.57777	0.0157973
A0A8H4MHT2	Uncharacterized protein	CNMCM8057_005327		tr|A0A8H4MHT2|A0A8H4MHT2_ASPFM;tr|A0A0J5PHU1|A0A0J5PHU1_ASPFM;tr|Q4WAR1|Q4WAR1_ASPFU;tr|B0YC33|B0YC33_ASPFC	tr|A0A8H4MHT2|A0A8H4MHT2_ASPFM Uncharacterized protein OS=Neosartorya fumigata OX=746128 GN=CNMCM8057_005327 PE=4 SV=1;tr|A0A0J5PHU1|A0A0J5PHU1_ASPFM Zinc knuckle domain-containing protein OS=Aspergillus fumigatus Z5 OX=1437362 GN=Y699_08917 PE=4 SV=1;tr|Q	4	4	4	4	26.2	24.224	1750000	1873500	2239600	1.95437e+06	1280700	1209800	1246400	1.24563e+06	1.56897	0.00880728
A0A229XLH9	Uncharacterized protein	CDV57_08926		tr|A0A229XLH9|A0A229XLH9_ASPFM;tr|A0A0J5PHV4|A0A0J5PHV4_ASPFM;tr|Q4WAS6|Q4WAS6_ASPFU;tr|B0YC48|B0YC48_ASPFC	tr|A0A229XLH9|A0A229XLH9_ASPFM Uncharacterized protein OS=Neosartorya fumigata OX=746128 GN=CDV57_08926 PE=3 SV=1;tr|A0A0J5PHV4|A0A0J5PHV4_ASPFM L-PSP endoribonuclease family protein (Hmf1) OS=Aspergillus fumigatus Z5 OX=1437362 GN=Y699_08932 PE=3 SV=1;tr|	4	7	7	7	85.6	13.093	11815000	12972000	11522000	12103000	14001000	13632000	15334000	1.43223e+07	0.845044	0.03105
Q4WGJ9	40S ribosomal protein S13	AFUA_7G05290		tr|Q4WGJ9|Q4WGJ9_ASPFU;tr|B0YCP0|B0YCP0_ASPFC;tr|A0A229WSP8|A0A229WSP8_ASPFM;tr|A0A0J5PIC6|A0A0J5PIC6_ASPFM	tr|Q4WGJ9|Q4WGJ9_ASPFU 40S ribosomal protein S13 OS=Neosartorya fumigata (strain ATCC MYA-4609 / Af293 / CBS 101355 / FGSC A1100) OX=330879 GN=AFUA_7G05290 PE=3 SV=1;tr|B0YCP0|B0YCP0_ASPFC 40S ribosomal protein S13 OS=Neosartorya fumigata (strain CEA10 / C	4	10	10	10	61.5	16.501	14445000	9916200	12598000	1.23197e+07	8746600	6785900	7235700	7589400	1.62328	0.0305075
Q4WR91	Long-chain-alcohol oxidase	AFUA_1G17110		tr|Q4WR91|Q4WR91_ASPFU;tr|B0XP90|B0XP90_ASPFC;tr|A0A229WSV1|A0A229WSV1_ASPFM;tr|A0A0J5PID8|A0A0J5PID8_ASPFM	tr|Q4WR91|Q4WR91_ASPFU Long-chain-alcohol oxidase OS=Neosartorya fumigata (strain ATCC MYA-4609 / Af293 / CBS 101355 / FGSC A1100) OX=330879 GN=AFUA_1G17110 PE=3 SV=1;tr|B0XP90|B0XP90_ASPFC Long-chain-alcohol oxidase OS=Neosartorya fumigata (strain CEA10 /	4	8	8	8	14.6	82.434	790180	819190	744510	784627	831690	941710	946410	906603	0.865458	0.0480622
A0A229Y2A1	Leucyl-tRNA synthetase	CDV57_04496		tr|A0A229Y2A1|A0A229Y2A1_ASPFM;tr|Q4WDI9|Q4WDI9_ASPFU;tr|B0YCW0|B0YCW0_ASPFC;tr|A0A8H4HKF3|A0A8H4HKF3_ASPFM;tr|A0A0J5PIL4|A0A0J5PIL4_ASPFM	tr|A0A229Y2A1|A0A229Y2A1_ASPFM Leucyl-tRNA synthetase OS=Neosartorya fumigata OX=746128 GN=CDV57_04496 PE=3 SV=1;tr|Q4WDI9|Q4WDI9_ASPFU Leucyl-tRNA synthetase OS=Neosartorya fumigata (strain ATCC MYA-4609 / Af293 / CBS 101355 / FGSC A1100) OX=330879 GN=AFU	5	6	6	6	11.1	107.62	221740	261630	191020	224797	387120	423940	333430	381497	0.589249	0.00926189
B0YD00	Ribosomal lysine N-methyltransferase 4	AFUB_093780	FUNCTION: S-adenosyl-L-methionine-dependent protein-lysine N-methyltransferase that monomethylates 60S ribosomal protein L42. {ECO:0000256|PIRNR:PIRNR011771}.	tr|B0YD00|B0YD00_ASPFC;tr|A0A229XRZ9|A0A229XRZ9_ASPFM;tr|A0A0J5PIR0|A0A0J5PIR0_ASPFM;tr|Q4WDF0|Q4WDF0_ASPFU	tr|B0YD00|B0YD00_ASPFC Ribosomal lysine N-methyltransferase 4 OS=Neosartorya fumigata (strain CEA10 / CBS 144.89 / FGSC A1163) OX=451804 GN=AFUB_093780 PE=3 SV=1;tr|A0A229XRZ9|A0A229XRZ9_ASPFM Ribosomal lysine N-methyltransferase 4 OS=Neosartorya fumigata	4	15	15	15	45.5	54.396	1915700	1944100	1862800	1.90753e+06	2134600	2192300	2269200	2198700	0.867573	0.00310959
A0A8H4HGN2	Uncharacterized protein	CNMCM8057_007501		tr|A0A8H4HGN2|A0A8H4HGN2_ASPFM;tr|A0A0J5PJ02|A0A0J5PJ02_ASPFM;tr|Q4WRS4|Q4WRS4_ASPFU;tr|B0XN73|B0XN73_ASPFC;tr|A0A229Y1Y7|A0A229Y1Y7_ASPFM;tr|A0A8H4I236|A0A8H4I236_ASPFM	tr|A0A8H4HGN2|A0A8H4HGN2_ASPFM Uncharacterized protein OS=Neosartorya fumigata OX=746128 GN=CNMCM8057_007501 PE=4 SV=1;tr|A0A0J5PJ02|A0A0J5PJ02_ASPFM Heat shock protein Hsp98/Hsp104/ClpA OS=Aspergillus fumigatus Z5 OX=1437362 GN=Y699_09099 PE=3 SV=1;tr|Q4W	6	43	43	43	53.9	103.29	17474000	17318000	18484000	1.77587e+07	12635000	11949000	11651000	1.20783e+07	1.47029	0.000262973
A0A8H4HLY2	Uncharacterized protein	CNMCM8057_003378		tr|A0A8H4HLY2|A0A8H4HLY2_ASPFM;tr|A0A229W7W1|A0A229W7W1_ASPFM;tr|A0A0J5PJ56|A0A0J5PJ56_ASPFM;tr|Q4WRY3|Q4WRY3_ASPFU;tr|B0XMU6|B0XMU6_ASPFC;tr|G9JY16|G9JY16_ASPFM	tr|A0A8H4HLY2|A0A8H4HLY2_ASPFM Uncharacterized protein OS=Neosartorya fumigata OX=746128 GN=CNMCM8057_003378 PE=4 SV=1;tr|A0A229W7W1|A0A229W7W1_ASPFM DNA-directed RNA polymerase subunit OS=Neosartorya fumigata OX=746128 GN=CDV57_07201 PE=3 SV=1;tr|A0A0J5PJ	6	31	30	30	24.8	193.26	3657900	3369700	3619600	3.54907e+06	3876300	3838900	3768700	3.82797e+06	0.927141	0.0435007
Q4WAL7	DUF218 domain protein	AFUA_7G01750		tr|Q4WAL7|Q4WAL7_ASPFU;tr|B0YBZ2|B0YBZ2_ASPFC;tr|A0A0J5PJP1|A0A0J5PJP1_ASPFM;tr|A0A229XE05|A0A229XE05_ASPFM	tr|Q4WAL7|Q4WAL7_ASPFU DUF218 domain protein OS=Neosartorya fumigata (strain ATCC MYA-4609 / Af293 / CBS 101355 / FGSC A1100) OX=330879 GN=AFUA_7G01750 PE=4 SV=1;tr|B0YBZ2|B0YBZ2_ASPFC DUF218 domain protein OS=Neosartorya fumigata (strain CEA10 / CBS 144.8	4	2	2	2	8.7	29.502	478720	500180	361730	446877	710590	692640		701615	0.636926	0.0198478
B0XNU2	Ribosome assembly protein Noc2, putative	AFUB_015670		tr|B0XNU2|B0XNU2_ASPFC;tr|A0A229XWL6|A0A229XWL6_ASPFM;tr|A0A0J5PJY2|A0A0J5PJY2_ASPFM;tr|A0A8H4MSI7|A0A8H4MSI7_ASPFM;tr|Q4WRH1|Q4WRH1_ASPFU;tr|A0A8H4I6B1|A0A8H4I6B1_ASPFM	tr|B0XNU2|B0XNU2_ASPFC Ribosome assembly protein Noc2, putative OS=Neosartorya fumigata (strain CEA10 / CBS 144.89 / FGSC A1163) OX=451804 GN=AFUB_015670 PE=3 SV=1;tr|A0A229XWL6|A0A229XWL6_ASPFM Uncharacterized protein OS=Neosartorya fumigata OX=746128 GN=	6	9	9	9	15.6	89.199	617230	695950	653970	655717	711960	817470	775100	768177	0.853601	0.04212
Q4WCJ3	rRNA maturation protein (Nop14), putative	AFUA_8G04220		tr|Q4WCJ3|Q4WCJ3_ASPFU;tr|B0YA41|B0YA41_ASPFC;tr|A0A8H4MMR5|A0A8H4MMR5_ASPFM;tr|A0A229YB74|A0A229YB74_ASPFM;tr|A0A0J5PK12|A0A0J5PK12_ASPFM	tr|Q4WCJ3|Q4WCJ3_ASPFU rRNA maturation protein (Nop14), putative OS=Neosartorya fumigata (strain ATCC MYA-4609 / Af293 / CBS 101355 / FGSC A1100) OX=330879 GN=AFUA_8G04220 PE=3 SV=1;tr|B0YA41|B0YA41_ASPFC rRNA maturation protein (Nop14), putative OS=Neosar	5	4	4	4	6.2	104.15	427570	464610	412760	434980	564470	515650	518120	532747	0.816486	0.0115354
Q4WRP3	Oxidoreductase, zinc-binding dehydrogenase family, putative	AFUA_1G15610		tr|Q4WRP3|Q4WRP3_ASPFU;tr|B0XNH2|B0XNH2_ASPFC;tr|A0A229W4K7|A0A229W4K7_ASPFM;tr|A0A0J5PK36|A0A0J5PK36_ASPFM	tr|Q4WRP3|Q4WRP3_ASPFU Oxidoreductase, zinc-binding dehydrogenase family, putative OS=Neosartorya fumigata (strain ATCC MYA-4609 / Af293 / CBS 101355 / FGSC A1100) OX=330879 GN=AFUA_1G15610 PE=4 SV=1;tr|B0XNH2|B0XNH2_ASPFC Oxidoreductase, zinc-binding dehy	4	13	13	13	52.9	37.526	5034700	4144900	3766500	4.31537e+06	2609500	2331900	2512600	2.48467e+06	1.7368	0.00890429
Q4WGD6	F1F0 ATP synthase assembly protein Atp11, putative	AFUA_7G04670		tr|Q4WGD6|Q4WGD6_ASPFU;tr|B0YCH5|B0YCH5_ASPFC;tr|A0A8H4I631|A0A8H4I631_ASPFM;tr|A0A229Y5M8|A0A229Y5M8_ASPFM;tr|A0A0J5PK54|A0A0J5PK54_ASPFM	tr|Q4WGD6|Q4WGD6_ASPFU F1F0 ATP synthase assembly protein Atp11, putative OS=Neosartorya fumigata (strain ATCC MYA-4609 / Af293 / CBS 101355 / FGSC A1100) OX=330879 GN=AFUA_7G04670 PE=3 SV=1;tr|B0YCH5|B0YCH5_ASPFC F1F0 ATP synthase assembly protein Atp11,	5	2	2	2	8.6	37.604		129310	133320	131315	98752	87370		93061	1.41106	0.0239877
Q4WGR2	Mitochondrial intermediate peptidase	AFUA_7G05930		tr|Q4WGR2|Q4WGR2_ASPFU;tr|B0YB44|B0YB44_ASPFC;tr|A0A229YA96|A0A229YA96_ASPFM;tr|A0A0J5PKJ1|A0A0J5PKJ1_ASPFM;tr|P97996|P97996_ASPFM	tr|Q4WGR2|Q4WGR2_ASPFU Mitochondrial intermediate peptidase OS=Neosartorya fumigata (strain ATCC MYA-4609 / Af293 / CBS 101355 / FGSC A1100) OX=330879 GN=AFUA_7G05930 PE=3 SV=1;tr|B0YB44|B0YB44_ASPFC Mitochondrial intermediate peptidase OS=Neosartorya fumi	5	31	31	31	45.3	81.909	13475000	13100000	13313000	13296000	11906000	12809000	12615000	1.24433e+07	1.06852	0.0446077
Q4WJM1	40S ribosomal protein S12	AFUA_1G05500		tr|Q4WJM1|Q4WJM1_ASPFU;tr|B0XP41|B0XP41_ASPFC;tr|A0A229WKR0|A0A229WKR0_ASPFM;tr|A0A0J5PKR9|A0A0J5PKR9_ASPFM	tr|Q4WJM1|Q4WJM1_ASPFU 40S ribosomal protein S12 OS=Neosartorya fumigata (strain ATCC MYA-4609 / Af293 / CBS 101355 / FGSC A1100) OX=330879 GN=AFUA_1G05500 PE=3 SV=1;tr|B0XP41|B0XP41_ASPFC 40S ribosomal protein S12 OS=Neosartorya fumigata (strain CEA10 / C	4	13	13	13	60.4	15.674	45338000	42608000	34102000	4.06827e+07	28717000	29075000	27364000	2.83853e+07	1.43323	0.0229154
Q4WAN6	Nuclear pore complex protein Nup85	AFUA_7G01940	FUNCTION: Functions as a component of the nuclear pore complex (NPC). {ECO:0000256|RuleBase:RU365073}.	tr|Q4WAN6|Q4WAN6_ASPFU;tr|B0YC10|B0YC10_ASPFC;tr|A0A8H4I3L7|A0A8H4I3L7_ASPFM;tr|A0A8H4HQ30|A0A8H4HQ30_ASPFM;tr|A0A229XT81|A0A229XT81_ASPFM;tr|A0A0J5PKV9|A0A0J5PKV9_ASPFM	tr|Q4WAN6|Q4WAN6_ASPFU Nuclear pore complex protein Nup85 OS=Neosartorya fumigata (strain ATCC MYA-4609 / Af293 / CBS 101355 / FGSC A1100) OX=330879 GN=AFUA_7G01940 PE=3 SV=1;tr|B0YC10|B0YC10_ASPFC Nuclear pore complex protein Nup85 OS=Neosartorya fumigata	6	5	5	5	6.4	124.39	286760	307350	345290	313133	272580	259390	244490	258820	1.20985	0.0457515
Q4WJ94	40S ribosomal protein S26	AFUA_1G06770		tr|Q4WJ94|Q4WJ94_ASPFU;tr|B0XPP9|B0XPP9_ASPFC;tr|A0A229W5P5|A0A229W5P5_ASPFM;tr|A0A0J5PKX2|A0A0J5PKX2_ASPFM	tr|Q4WJ94|Q4WJ94_ASPFU 40S ribosomal protein S26 OS=Neosartorya fumigata (strain ATCC MYA-4609 / Af293 / CBS 101355 / FGSC A1100) OX=330879 GN=AFUA_1G06770 PE=3 SV=1;tr|B0XPP9|B0XPP9_ASPFC 40S ribosomal protein S26 OS=Neosartorya fumigata (strain CEA10 / C	4	4	4	4	37	13.469	3790100	4014400	5158900	4.32113e+06	2505300	2170900	2503900	2.39337e+06	1.80546	0.0116987
Q4WAQ6	40S ribosomal protein S24	AFUA_7G02140		tr|Q4WAQ6|Q4WAQ6_ASPFU;tr|B0YC29|B0YC29_ASPFC;tr|A0A229XRX3|A0A229XRX3_ASPFM;tr|A0A0J5PKX4|A0A0J5PKX4_ASPFM	tr|Q4WAQ6|Q4WAQ6_ASPFU 40S ribosomal protein S24 OS=Neosartorya fumigata (strain ATCC MYA-4609 / Af293 / CBS 101355 / FGSC A1100) OX=330879 GN=AFUA_7G02140 PE=3 SV=2;tr|B0YC29|B0YC29_ASPFC 40S ribosomal protein S24 OS=Neosartorya fumigata (strain CEA10 / C	4	8	8	8	42.9	15.315	22745000	19337000	21067000	2.10497e+07	12756000	13387000	11456000	12533000	1.67954	0.00169489
Q4WAS7	C2 domain protein	AFUA_7G02350		tr|Q4WAS7|Q4WAS7_ASPFU;tr|B0YC49|B0YC49_ASPFC;tr|A0A8H4HN68|A0A8H4HN68_ASPFM;tr|A0A229XKJ0|A0A229XKJ0_ASPFM;tr|A0A0J5PKZ0|A0A0J5PKZ0_ASPFM	tr|Q4WAS7|Q4WAS7_ASPFU C2 domain protein OS=Neosartorya fumigata (strain ATCC MYA-4609 / Af293 / CBS 101355 / FGSC A1100) OX=330879 GN=AFUA_7G02350 PE=4 SV=1;tr|B0YC49|B0YC49_ASPFC C2 domain protein OS=Neosartorya fumigata (strain CEA10 / CBS 144.89 / FGSC	5	4	4	4	3.6	156.19	146970	147270	159050	151097	126780	131630	132550	130320	1.15943	0.00888309
A0A229WC99	60S ribosomal protein L20	CDV57_01827		tr|A0A229WC99|A0A229WC99_ASPFM;tr|A0A0J5PL23|A0A0J5PL23_ASPFM;tr|Q4WJW9|Q4WJW9_ASPFU;tr|B0XNN1|B0XNN1_ASPFC	tr|A0A229WC99|A0A229WC99_ASPFM 60S ribosomal protein L20 OS=Neosartorya fumigata OX=746128 GN=CDV57_01827 PE=3 SV=1;tr|A0A0J5PL23|A0A0J5PL23_ASPFM 60S ribosomal protein L20 OS=Aspergillus fumigatus Z5 OX=1437362 GN=Y699_06837 PE=3 SV=1;tr|Q4WJW9|Q4WJW9_ASP	4	9	9	9	48.9	20.427	10430000	11130000	12077000	1.12123e+07	8428900	8382700	7255800	8.02247e+06	1.39762	0.00647185
Q4WJZ0	40S ribosomal protein S8	AFUA_1G04320		tr|Q4WJZ0|Q4WJZ0_ASPFU;tr|B0XNE5|B0XNE5_ASPFC;tr|A0A229W632|A0A229W632_ASPFM;tr|A0A0J5PL40|A0A0J5PL40_ASPFM;tr|A0A8H4I3I9|A0A8H4I3I9_ASPFM	tr|Q4WJZ0|Q4WJZ0_ASPFU 40S ribosomal protein S8 OS=Neosartorya fumigata (strain ATCC MYA-4609 / Af293 / CBS 101355 / FGSC A1100) OX=330879 GN=AFUA_1G04320 PE=3 SV=1;tr|B0XNE5|B0XNE5_ASPFC 40S ribosomal protein S8 OS=Neosartorya fumigata (strain CEA10 / CBS	5	8	8	8	45.8	22.812	36689000	34674000	36294000	3.58857e+07	22734000	23707000	19762000	2.20677e+07	1.62616	0.000494819
A0A229Y8R4	Eukaryotic translation initiation factor 5A	CDV57_01868		tr|A0A229Y8R4|A0A229Y8R4_ASPFM;tr|A0A0J5PL58|A0A0J5PL58_ASPFM;tr|Q4WK14|Q4WK14_ASPFU;tr|B0XNC1|B0XNC1_ASPFC	tr|A0A229Y8R4|A0A229Y8R4_ASPFM Eukaryotic translation initiation factor 5A OS=Neosartorya fumigata OX=746128 GN=CDV57_01868 PE=3 SV=1;tr|A0A0J5PL58|A0A0J5PL58_ASPFM Eukaryotic translation initiation factor 5A OS=Aspergillus fumigatus Z5 OX=1437362 GN=Y699_	4	12	12	12	80.9	17.209	13999000	14529000	15131000	14553000	13184000	12651000	13431000	1.30887e+07	1.11188	0.021543
Q4WGJ2	Mitochondrial thiamine pyrophosphate carrier 1	AFUA_7G05220		tr|Q4WGJ2|Q4WGJ2_ASPFU;tr|B0YCN3|B0YCN3_ASPFC;tr|A0A229W6J2|A0A229W6J2_ASPFM;tr|A0A0J5PLF8|A0A0J5PLF8_ASPFM	tr|Q4WGJ2|Q4WGJ2_ASPFU Mitochondrial thiamine pyrophosphate carrier 1 OS=Neosartorya fumigata (strain ATCC MYA-4609 / Af293 / CBS 101355 / FGSC A1100) OX=330879 GN=AFUA_7G05220 PE=3 SV=1;tr|B0YCN3|B0YCN3_ASPFC Mitochondrial thiamine pyrophosphate carrier 1	4	12	12	12	24.2	78.228	905340	721730	873490	833520	537670	623970	541490	567710	1.46821	0.0136722
Q4WJY2	37S ribosomal protein mrp10, mitochondrial	AFUA_1G04400	FUNCTION: Involved in mitochondrial genome encoded proteins translation. {ECO:0000256|PIRNR:PIRNR037706}.	tr|Q4WJY2|Q4WJY2_ASPFU;tr|B0XNL8|B0XNL8_ASPFC;tr|A0A229Y8T0|A0A229Y8T0_ASPFM;tr|A0A0J5PLN4|A0A0J5PLN4_ASPFM	tr|Q4WJY2|Q4WJY2_ASPFU 37S ribosomal protein mrp10, mitochondrial OS=Neosartorya fumigata (strain ATCC MYA-4609 / Af293 / CBS 101355 / FGSC A1100) OX=330879 GN=AFUA_1G04400 PE=3 SV=1;tr|B0XNL8|B0XNL8_ASPFC 37S ribosomal protein mrp10, mitochondrial OS=Neos	4	2	2	2	16.8	11.28	92147	116580	116450	108392	69965	67676	73667	70436	1.53888	0.010272
A0A8H4IBR1	Uncharacterized protein	CNMCM8686_005520		tr|A0A8H4IBR1|A0A8H4IBR1_ASPFM;tr|A0A229Y9H4|A0A229Y9H4_ASPFM;tr|A0A0J5PLR4|A0A0J5PLR4_ASPFM;tr|B0XNB3|B0XNB3_ASPFC;sp|Q4WK25|ERG5_ASPFU	tr|A0A8H4IBR1|A0A8H4IBR1_ASPFM Uncharacterized protein OS=Neosartorya fumigata OX=746128 GN=CNMCM8686_005520 PE=4 SV=1;tr|A0A229Y9H4|A0A229Y9H4_ASPFM Uncharacterized protein OS=Neosartorya fumigata OX=746128 GN=CDV57_01874 PE=3 SV=1;tr|A0A0J5PLR4|A0A0J5PLR	5	17	17	17	46.7	60.255	2419800	2242300	2553100	2.40507e+06	1769700	2128100	1739900	1.87923e+06	1.27981	0.026819
B0Y9Y9	Ureidoglycolate hydrolase, putative	AFUB_082750		tr|B0Y9Y9|B0Y9Y9_ASPFC;tr|A0A229YC13|A0A229YC13_ASPFM;tr|A0A0J5PLW5|A0A0J5PLW5_ASPFM;tr|Q4WCE0|Q4WCE0_ASPFU	tr|B0Y9Y9|B0Y9Y9_ASPFC Ureidoglycolate hydrolase, putative OS=Neosartorya fumigata (strain CEA10 / CBS 144.89 / FGSC A1163) OX=451804 GN=AFUB_082750 PE=4 SV=1;tr|A0A229YC13|A0A229YC13_ASPFM Uncharacterized protein OS=Neosartorya fumigata OX=746128 GN=CDV57	4	6	6	6	46.6	26.62	724320	645660	694130	688037	588990	575260	594290	586180	1.17376	0.0124906
Q4WKB0	ATP synthase subunit delta, mitochondrial	AFUA_1G03100		tr|Q4WKB0|Q4WKB0_ASPFU;tr|B0XMW2|B0XMW2_ASPFC;tr|A0A229XGZ4|A0A229XGZ4_ASPFM;tr|A0A0J5PLX2|A0A0J5PLX2_ASPFM	tr|Q4WKB0|Q4WKB0_ASPFU ATP synthase subunit delta, mitochondrial OS=Neosartorya fumigata (strain ATCC MYA-4609 / Af293 / CBS 101355 / FGSC A1100) OX=330879 GN=AFUA_1G03100 PE=3 SV=1;tr|B0XMW2|B0XMW2_ASPFC ATP synthase subunit delta, mitochondrial OS=Neosar	4	5	5	5	52.1	17.64	7585600	7757400	7070600	7471200	9655600	8963900	8520800	9.04677e+06	0.825842	0.0155214
Q4WCH1	COP9 signalosome subunit 8 (CsnH), putative	AFUA_8G04440		tr|Q4WCH1|Q4WCH1_ASPFU;tr|B0YA19|B0YA19_ASPFC;tr|A0A229YB97|A0A229YB97_ASPFM;tr|A0A0J5PLZ9|A0A0J5PLZ9_ASPFM	tr|Q4WCH1|Q4WCH1_ASPFU COP9 signalosome subunit 8 (CsnH), putative OS=Neosartorya fumigata (strain ATCC MYA-4609 / Af293 / CBS 101355 / FGSC A1100) OX=330879 GN=AFUA_8G04440 PE=4 SV=1;tr|B0YA19|B0YA19_ASPFC COP9 signalosome subunit 8 (CsnH), putative OS=Ne	4	7	7	7	48.6	24.48	586810	600750	562480	583347	642160	698980	685160	675433	0.863663	0.0107771
B0XMJ7	RNA polymerase I specific transcription initiation factor RRN3 superfamily	AFUB_002970		tr|B0XMJ7|B0XMJ7_ASPFC;tr|A0A8H4MPM2|A0A8H4MPM2_ASPFM;tr|Q4WKG1|Q4WKG1_ASPFU;tr|A0A229XDQ9|A0A229XDQ9_ASPFM;tr|A0A0J5PM19|A0A0J5PM19_ASPFM	tr|B0XMJ7|B0XMJ7_ASPFC RNA polymerase I specific transcription initiation factor RRN3 superfamily OS=Neosartorya fumigata (strain CEA10 / CBS 144.89 / FGSC A1163) OX=451804 GN=AFUB_002970 PE=3 SV=1;tr|A0A8H4MPM2|A0A8H4MPM2_ASPFM Uncharacterized protein OS=	5	2	2	2	3.4	79.103	33713	28636	43273	35207.3	11198	18412	25637	18415.7	1.91181	0.0484653
A0A0J5PM39	rRNA-processing protein FCF1	Y699_03121		tr|A0A0J5PM39|A0A0J5PM39_ASPFM;tr|A0A8H4HT61|A0A8H4HT61_ASPFM;tr|Q4WI24|Q4WI24_ASPFU;tr|B0XUE1|B0XUE1_ASPFC;tr|A0A229W6U1|A0A229W6U1_ASPFM;tr|A0A8H4I1U5|A0A8H4I1U5_ASPFM;tr|Q4WI26|Q4WI26_ASPFU;tr|B0XUD9|B0XUD9_ASPFC;tr|A0A8H4I5B7|A0A8H4I5B7_ASPFM;tr|A0A229XXY0|A0A229XXY0_ASPFM	tr|A0A0J5PM39|A0A0J5PM39_ASPFM rRNA-processing protein FCF1 OS=Aspergillus fumigatus Z5 OX=1437362 GN=Y699_03121 PE=3 SV=1;tr|A0A8H4HT61|A0A8H4HT61_ASPFM Uncharacterized protein OS=Neosartorya fumigata OX=746128 GN=CNMCM8057_000132 PE=4 SV=1;tr|Q4WI24|Q4WI	10	4	4	4	5.8	106.3	354540	395600	475710	408617	286570	301930	292100	293533	1.39206	0.0326167
A0A229XSP3	Uncharacterized protein	CDV57_08189		tr|A0A229XSP3|A0A229XSP3_ASPFM;tr|A0A0J5PML5|A0A0J5PML5_ASPFM;tr|A0A8H4MJR8|A0A8H4MJR8_ASPFM;tr|Q4WI54|Q4WI54_ASPFU;tr|B0XUB0|B0XUB0_ASPFC	tr|A0A229XSP3|A0A229XSP3_ASPFM Uncharacterized protein OS=Neosartorya fumigata OX=746128 GN=CDV57_08189 PE=3 SV=1;tr|A0A0J5PML5|A0A0J5PML5_ASPFM Ribosomal protein L34 protein, putative OS=Aspergillus fumigatus Z5 OX=1437362 GN=Y699_03093 PE=3 SV=1;tr|A0A8H	5	4	4	4	21.4	13.295	2163100	2145700	2592800	2.30053e+06	1522400	1384900	1341900	1416400	1.62421	0.00478248
Q4WHB1	37S ribosomal protein S18, putative	AFUA_2G06030		tr|Q4WHB1|Q4WHB1_ASPFU;tr|B0XVX2|B0XVX2_ASPFC;tr|A0A0J5PMS6|A0A0J5PMS6_ASPFM	tr|Q4WHB1|Q4WHB1_ASPFU 37S ribosomal protein S18, putative OS=Neosartorya fumigata (strain ATCC MYA-4609 / Af293 / CBS 101355 / FGSC A1100) OX=330879 GN=AFUA_2G06030 PE=4 SV=1;tr|B0XVX2|B0XVX2_ASPFC 37S ribosomal protein S18, putative OS=Neosartorya fumiga	3	3	2	2	21.1	21.633	232910	209550	200480	214313	306290	268230	295140	289887	0.7393	0.00705876
Q4WJ76	Putative lipoate-protein ligase A	AFUA_1G06950		tr|Q4WJ76|Q4WJ76_ASPFU;tr|B0XPR7|B0XPR7_ASPFC;tr|A0A229XXY3|A0A229XXY3_ASPFM;tr|A0A0J5PN05|A0A0J5PN05_ASPFM	tr|Q4WJ76|Q4WJ76_ASPFU Putative lipoate-protein ligase A OS=Neosartorya fumigata (strain ATCC MYA-4609 / Af293 / CBS 101355 / FGSC A1100) OX=330879 GN=AFUA_1G06950 PE=3 SV=1;tr|B0XPR7|B0XPR7_ASPFC Putative lipoate-protein ligase A OS=Neosartorya fumigata (	4	2	2	2	6.8	50.353	86601	108220	108080	100967	125000	135030	128780	129603	0.779046	0.020976
A0A229Y823	Elongation factor 1-alpha	CDV57_01439	FUNCTION: This protein promotes the GTP-dependent binding of aminoacyl-tRNA to the A-site of ribosomes during protein biosynthesis. {ECO:0000256|RuleBase:RU000325}.	tr|A0A229Y823|A0A229Y823_ASPFM;tr|A0A0J5PN72|A0A0J5PN72_ASPFM;tr|Q4WJD2|Q4WJD2_ASPFU;tr|B0XPK2|B0XPK2_ASPFC;tr|A0A0D3RUP5|A0A0D3RUP5_ASPFM;tr|A0A0D3RUN8|A0A0D3RUN8_ASPFM;tr|A0A0D3RUJ5|A0A0D3RUJ5_ASPFM;tr|A0A0D3RVH3|A0A0D3RVH3_ASPFM;tr|A0A0D3RUE5|A0A0D3RUE5_ASPFM	tr|A0A229Y823|A0A229Y823_ASPFM Elongation factor 1-alpha OS=Neosartorya fumigata OX=746128 GN=CDV57_01439 PE=3 SV=1;tr|A0A0J5PN72|A0A0J5PN72_ASPFM Elongation factor 1-alpha OS=Aspergillus fumigatus Z5 OX=1437362 GN=Y699_06666 PE=3 SV=1;tr|Q4WJD2|Q4WJD2_ASP	9	27	27	14	66.3	50.019	385640000	369130000	383840000	3.79537e+08	336350000	320580000	362270000	3.39733e+08	1.11716	0.0396101
Q4WHI9	Uncharacterized protein	AFUA_2G05240		tr|Q4WHI9|Q4WHI9_ASPFU;tr|B0XVH5|B0XVH5_ASPFC;tr|A0A229W3S8|A0A229W3S8_ASPFM;tr|A0A0J5PN95|A0A0J5PN95_ASPFM;tr|A0A8H4MUZ8|A0A8H4MUZ8_ASPFM	tr|Q4WHI9|Q4WHI9_ASPFU Uncharacterized protein OS=Neosartorya fumigata (strain ATCC MYA-4609 / Af293 / CBS 101355 / FGSC A1100) OX=330879 GN=AFUA_2G05240 PE=4 SV=1;tr|B0XVH5|B0XVH5_ASPFC Uncharacterized protein OS=Neosartorya fumigata (strain CEA10 / CBS 1	5	3	3	3	15	42.268	364520	362280	340200	355667	311590	309250	280260	300367	1.18411	0.0121747
Q4WJH1	Ribosomal protein L16a	AFUA_1G05990		tr|Q4WJH1|Q4WJH1_ASPFU;tr|B0XPG3|B0XPG3_ASPFC;tr|A0A229WRG7|A0A229WRG7_ASPFM;tr|A0A0J5PNA9|A0A0J5PNA9_ASPFM	tr|Q4WJH1|Q4WJH1_ASPFU Ribosomal protein L16a OS=Neosartorya fumigata (strain ATCC MYA-4609 / Af293 / CBS 101355 / FGSC A1100) OX=330879 GN=AFUA_1G05990 PE=3 SV=2;tr|B0XPG3|B0XPG3_ASPFC Ribosomal protein L16a OS=Neosartorya fumigata (strain CEA10 / CBS 144	4	7	7	7	28.7	23.069	1692000	1485800	1533600	1.57047e+06	1174800	1211300	1026600	1.13757e+06	1.38055	0.00675571
Q4WBM7	Dynamin-like GTPase Dnm1, putative	AFUA_8G02840		tr|Q4WBM7|Q4WBM7_ASPFU;tr|B0YA83|B0YA83_ASPFC;tr|A0A229XCF6|A0A229XCF6_ASPFM;tr|A0A0J5PNF7|A0A0J5PNF7_ASPFM	tr|Q4WBM7|Q4WBM7_ASPFU Dynamin-like GTPase Dnm1, putative OS=Neosartorya fumigata (strain ATCC MYA-4609 / Af293 / CBS 101355 / FGSC A1100) OX=330879 GN=AFUA_8G02840 PE=3 SV=1;tr|B0YA83|B0YA83_ASPFC Dynamin-like GTPase Dnm1, putative OS=Neosartorya fumigata	4	21	20	20	35	89.227	2396300	2265200	3160500	2.60733e+06	1507300	1307700	1658600	1491200	1.74848	0.0198261
Q4WHA0	Uracil-DNA glycosylase	UNG1	FUNCTION: Excises uracil residues from the DNA which can arise as a result of misincorporation of dUMP residues by DNA polymerase or due to deamination of cytosine. {ECO:0000256|HAMAP-Rule:MF_03166, ECO:0000256|RuleBase:RU003780}.	tr|Q4WHA0|Q4WHA0_ASPFU;tr|B0XVY3|B0XVY3_ASPFC;tr|A0A8H4I693|A0A8H4I693_ASPFM;tr|A0A229Y3R7|A0A229Y3R7_ASPFM;tr|A0A0J5PNG8|A0A0J5PNG8_ASPFM	tr|Q4WHA0|Q4WHA0_ASPFU Uracil-DNA glycosylase OS=Neosartorya fumigata (strain ATCC MYA-4609 / Af293 / CBS 101355 / FGSC A1100) OX=330879 GN=UNG1 PE=3 SV=1;tr|B0XVY3|B0XVY3_ASPFC Uracil-DNA glycosylase OS=Neosartorya fumigata (strain CEA10 / CBS 144.89 / FG	5	5	5	5	17.3	41.3	9431100	11860000	10163000	10484700	14001000	15017000	12522000	1.38467e+07	0.7572	0.0301254
A0A8H4MN64	Uncharacterized protein	CNMCM8057_005351		tr|A0A8H4MN64|A0A8H4MN64_ASPFM;tr|A0A229XU69|A0A229XU69_ASPFM;tr|A0A0J5PNT2|A0A0J5PNT2_ASPFM;tr|B0YEZ0|B0YEZ0_ASPFC	tr|A0A8H4MN64|A0A8H4MN64_ASPFM Uncharacterized protein OS=Neosartorya fumigata OX=746128 GN=CNMCM8057_005351 PE=4 SV=1;tr|A0A229XU69|A0A229XU69_ASPFM Uncharacterized protein OS=Neosartorya fumigata OX=746128 GN=CDV57_07830 PE=4 SV=1;tr|A0A0J5PNT2|A0A0J5PNT	4	1	1	1	8.1	28.207	105380	97432	104020	102277	116650	119230	129860	121913	0.838935	0.0142365
Q4WA05	Ras-like GTP-binding protein, putative	AFUA_4G03100		tr|Q4WA05|Q4WA05_ASPFU;tr|B0YEQ7|B0YEQ7_ASPFC;tr|A0A229X740|A0A229X740_ASPFM;tr|A0A0J5PP04|A0A0J5PP04_ASPFM	tr|Q4WA05|Q4WA05_ASPFU Ras-like GTP-binding protein, putative OS=Neosartorya fumigata (strain ATCC MYA-4609 / Af293 / CBS 101355 / FGSC A1100) OX=330879 GN=AFUA_4G03100 PE=4 SV=1;tr|B0YEQ7|B0YEQ7_ASPFC Ras-like GTP-binding protein, putative OS=Neosartorya	4	3	3	3	15.6	32.094	103900	93995	107830	101908	76321	77127		76724	1.32825	0.0178905
Q4WKG3	Aspartate--tRNA ligase	AFUA_1G02570		tr|Q4WKG3|Q4WKG3_ASPFU;tr|B0XMJ5|B0XMJ5_ASPFC;tr|A0A229XEB6|A0A229XEB6_ASPFM;tr|A0A0J5PP87|A0A0J5PP87_ASPFM	tr|Q4WKG3|Q4WKG3_ASPFU Aspartate--tRNA ligase OS=Neosartorya fumigata (strain ATCC MYA-4609 / Af293 / CBS 101355 / FGSC A1100) OX=330879 GN=AFUA_1G02570 PE=3 SV=1;tr|B0XMJ5|B0XMJ5_ASPFC Aspartate--tRNA ligase OS=Neosartorya fumigata (strain CEA10 / CBS 144	4	18	18	18	26.8	107.92	798000	743800	793100	778300	414370	555560	454400	474777	1.6393	0.00261094
Q4WKM1	Ribosome biogenesis protein Rsa4, putative	AFUA_1G01990		tr|Q4WKM1|Q4WKM1_ASPFU;tr|B0XRG3|B0XRG3_ASPFC;tr|A0A229Y6P5|A0A229Y6P5_ASPFM;tr|A0A0J5PPE2|A0A0J5PPE2_ASPFM	tr|Q4WKM1|Q4WKM1_ASPFU Ribosome biogenesis protein Rsa4, putative OS=Neosartorya fumigata (strain ATCC MYA-4609 / Af293 / CBS 101355 / FGSC A1100) OX=330879 GN=AFUA_1G01990 PE=4 SV=1;tr|B0XRG3|B0XRG3_ASPFC WD repeat protein OS=Neosartorya fumigata (strain	4	18	18	17	52	56.243	2110900	1889600	1704300	1901600	2415900	2376000	2386400	2.39277e+06	0.794729	0.0141717
A0A8H4ID22	Uncharacterized protein	CNMCM8057_001365		tr|A0A8H4ID22|A0A8H4ID22_ASPFM;tr|Q4WJE2|Q4WJE2_ASPFU;tr|B0XPJ2|B0XPJ2_ASPFC;tr|A0A0J5PPF0|A0A0J5PPF0_ASPFM;tr|A0A229Y877|A0A229Y877_ASPFM	tr|A0A8H4ID22|A0A8H4ID22_ASPFM Uncharacterized protein OS=Neosartorya fumigata OX=746128 GN=CNMCM8057_001365 PE=4 SV=1;tr|Q4WJE2|Q4WJE2_ASPFU Small nucleolar ribonucleoprotein complex subunit (SOF1), putative OS=Neosartorya fumigata (strain ATCC MYA-4609 /	5	8	8	8	34.2	50.545	945470	879670	727010	850717	1275400	1613400	1182000	1.35693e+06	0.626941	0.0257267
Q4WFG8	Aromatic-L-amino-acid decarboxylase, putative	AFUA_3G02240		tr|Q4WFG8|Q4WFG8_ASPFU;tr|B0Y0G5|B0Y0G5_ASPFC;tr|A0A229W971|A0A229W971_ASPFM;tr|A0A0J5PPI7|A0A0J5PPI7_ASPFM;tr|A0A8H4N0U4|A0A8H4N0U4_ASPFM;tr|A0A8H4MPG1|A0A8H4MPG1_ASPFM	tr|Q4WFG8|Q4WFG8_ASPFU Aromatic-L-amino-acid decarboxylase, putative OS=Neosartorya fumigata (strain ATCC MYA-4609 / Af293 / CBS 101355 / FGSC A1100) OX=330879 GN=AFUA_3G02240 PE=3 SV=1;tr|B0Y0G5|B0Y0G5_ASPFC Aromatic-L-amino-acid decarboxylase OS=Neosarto	6	8	8	8	21.5	57.436	644070	654700	675980	658250	684560	726350	707770	706227	0.932066	0.0350013
A0A229WDI8	Ribosomal protein L15	CDV57_08292		tr|A0A229WDI8|A0A229WDI8_ASPFM;tr|A0A0J5PPX1|A0A0J5PPX1_ASPFM;tr|Q4WJV5|Q4WJV5_ASPFU;tr|B0XNP4|B0XNP4_ASPFC	tr|A0A229WDI8|A0A229WDI8_ASPFM Ribosomal protein L15 OS=Neosartorya fumigata OX=746128 GN=CDV57_08292 PE=3 SV=1;tr|A0A0J5PPX1|A0A0J5PPX1_ASPFM Ribosomal protein L15 OS=Aspergillus fumigatus Z5 OX=1437362 GN=Y699_06825 PE=3 SV=1;tr|Q4WJV5|Q4WJV5_ASPFU Ribos	4	9	9	9	37.4	24.184	10546000	10190000	10758000	10498000	7337400	8689400	6458600	7.49513e+06	1.40064	0.0109523
Q4WI32	RNA binding protein (Rbm8A), putative	AFUA_2G03260		tr|Q4WI32|Q4WI32_ASPFU;tr|B0XUD3|B0XUD3_ASPFC;tr|A0A229WFA6|A0A229WFA6_ASPFM;tr|A0A0J5PPY5|A0A0J5PPY5_ASPFM	tr|Q4WI32|Q4WI32_ASPFU RNA binding protein (Rbm8A), putative OS=Neosartorya fumigata (strain ATCC MYA-4609 / Af293 / CBS 101355 / FGSC A1100) OX=330879 GN=AFUA_2G03260 PE=4 SV=1;tr|B0XUD3|B0XUD3_ASPFC RNA binding protein (Rbm8A), putative OS=Neosartorya fu	4	5	5	5	35.4	17.031	2190800	2401900	1989300	2194000	2563600	2550300	2789500	2.63447e+06	0.832806	0.0362865
Q4WE23	Homocysteine S-methyltransferase, putative	AFUA_5G01500		tr|Q4WE23|Q4WE23_ASPFU;tr|B0Y1P6|B0Y1P6_ASPFC;tr|A0A8H4I3Z1|A0A8H4I3Z1_ASPFM;tr|A0A229XXA2|A0A229XXA2_ASPFM;tr|A0A0J5PQF3|A0A0J5PQF3_ASPFM	tr|Q4WE23|Q4WE23_ASPFU Homocysteine S-methyltransferase, putative OS=Neosartorya fumigata (strain ATCC MYA-4609 / Af293 / CBS 101355 / FGSC A1100) OX=330879 GN=AFUA_5G01500 PE=4 SV=1;tr|B0Y1P6|B0Y1P6_ASPFC Homocysteine S-methyltransferase, putative OS=Neos	5	7	7	7	28.6	37.173	288280	283350	317060	296230	319590	342270	330580	330813	0.89546	0.0491882
Q4WHE9	Asparaginyl-tRNA synthetase	AFUA_2G05650		tr|Q4WHE9|Q4WHE9_ASPFU;tr|B0XVT3|B0XVT3_ASPFC;tr|A0A229WI04|A0A229WI04_ASPFM;tr|A0A0J5PQM9|A0A0J5PQM9_ASPFM	tr|Q4WHE9|Q4WHE9_ASPFU Asparaginyl-tRNA synthetase OS=Neosartorya fumigata (strain ATCC MYA-4609 / Af293 / CBS 101355 / FGSC A1100) OX=330879 GN=AFUA_2G05650 PE=4 SV=1;tr|B0XVT3|B0XVT3_ASPFC Asparaginyl-tRNA synthetase OS=Neosartorya fumigata (strain CEA10	4	29	29	29	60.6	64.964	7477100	7383900	6849400	7236800	8047300	8203000	7761700	8004000	0.904148	0.0306992
A0A229XWS4	ATP synthase F1 subunit epsilon	CDV57_06201		tr|A0A229XWS4|A0A229XWS4_ASPFM;tr|A0A0J5PQZ6|A0A0J5PQZ6_ASPFM	tr|A0A229XWS4|A0A229XWS4_ASPFM ATP synthase F1 subunit epsilon OS=Neosartorya fumigata OX=746128 GN=CDV57_06201 PE=3 SV=1;tr|A0A0J5PQZ6|A0A0J5PQZ6_ASPFM ATP synthase F1 subunit epsilon OS=Aspergillus fumigatus Z5 OX=1437362 GN=Y699_03119 PE=3 SV=1	2	6	6	6	42.4	11.114	1270500	1398400	1210400	1293100	1512100	1584400	1691900	1.59613e+06	0.810145	0.0164213
Q4WI21	Uncharacterized protein	AFUA_2G03370		tr|Q4WI21|Q4WI21_ASPFU;tr|B0XUE4|B0XUE4_ASPFC;tr|A0A229XWU8|A0A229XWU8_ASPFM;tr|A0A0J5PR01|A0A0J5PR01_ASPFM	tr|Q4WI21|Q4WI21_ASPFU Uncharacterized protein OS=Neosartorya fumigata (strain ATCC MYA-4609 / Af293 / CBS 101355 / FGSC A1100) OX=330879 GN=AFUA_2G03370 PE=4 SV=1;tr|B0XUE4|B0XUE4_ASPFC Uncharacterized protein OS=Neosartorya fumigata (strain CEA10 / CBS 1	4	6	6	6	18.9	64.252	163540	151220	74082	129614	192120	219030	228610	213253	0.607794	0.0496409
Q4WHX9	Carboxyphosphonoenolpyruvate phosphonomutase, putative	AFUA_2G03820		tr|Q4WHX9|Q4WHX9_ASPFU;tr|B0XUQ4|B0XUQ4_ASPFC;tr|A0A229W7L1|A0A229W7L1_ASPFM;tr|A0A0J5PR35|A0A0J5PR35_ASPFM	tr|Q4WHX9|Q4WHX9_ASPFU Carboxyphosphonoenolpyruvate phosphonomutase, putative OS=Neosartorya fumigata (strain ATCC MYA-4609 / Af293 / CBS 101355 / FGSC A1100) OX=330879 GN=AFUA_2G03820 PE=4 SV=1;tr|B0XUQ4|B0XUQ4_ASPFC Carboxyphosphonoenolpyruvate phosphono	4	5	5	5	21.2	32.509	380190	409270	423390	404283	332330	350060	375240	352543	1.14676	0.0437962
Q4W9R8	C6 transcription factor Ctf1A, putative	AFUA_4G03960		tr|Q4W9R8|Q4W9R8_ASPFU;tr|B0YEG0|B0YEG0_ASPFC;tr|A0A8H4IAC4|A0A8H4IAC4_ASPFM;tr|A0A229XVJ8|A0A229XVJ8_ASPFM;tr|A0A0J5PR40|A0A0J5PR40_ASPFM	tr|Q4W9R8|Q4W9R8_ASPFU C6 transcription factor Ctf1A, putative OS=Neosartorya fumigata (strain ATCC MYA-4609 / Af293 / CBS 101355 / FGSC A1100) OX=330879 GN=AFUA_4G03960 PE=4 SV=2;tr|B0YEG0|B0YEG0_ASPFC C6 transcription factor Ctf1A, putative OS=Neosartory	5	4	4	4	6.9	95.698	60620	56604	39417	52213.7	92250	87588	73012	84283.3	0.619502	0.0211637
Q4WEU7	Homocysteine synthase CysD	AFUA_5G04250		tr|Q4WEU7|Q4WEU7_ASPFU;tr|B0Y332|B0Y332_ASPFC;tr|A0A229WB57|A0A229WB57_ASPFM;tr|A0A0J5PR65|A0A0J5PR65_ASPFM	tr|Q4WEU7|Q4WEU7_ASPFU Homocysteine synthase CysD OS=Neosartorya fumigata (strain ATCC MYA-4609 / Af293 / CBS 101355 / FGSC A1100) OX=330879 GN=AFUA_5G04250 PE=3 SV=1;tr|B0Y332|B0Y332_ASPFC Homocysteine synthase CysD OS=Neosartorya fumigata (strain CEA10 /	4	16	16	16	51.6	46.894	7484800	7328300	6610900	7.14133e+06	5738900	5981800	6198300	5973000	1.1956	0.0176201
A0A0J5PRD1	Poly(P)/ATP NAD kinase	Y699_00442		tr|A0A0J5PRD1|A0A0J5PRD1_ASPFM;tr|A0A8H4HP95|A0A8H4HP95_ASPFM;tr|A0A229X8W5|A0A229X8W5_ASPFM;tr|Q4WTS1|Q4WTS1_ASPFU;tr|B0Y398|B0Y398_ASPFC	tr|A0A0J5PRD1|A0A0J5PRD1_ASPFM Poly(P)/ATP NAD kinase OS=Aspergillus fumigatus Z5 OX=1437362 GN=Y699_00442 PE=3 SV=1;tr|A0A8H4HP95|A0A8H4HP95_ASPFM Uncharacterized protein OS=Neosartorya fumigata OX=746128 GN=CNMCM8057_002619 PE=4 SV=1;tr|A0A229X8W5|A0A229	5	5	5	5	14.6	47.178	337110	303750	262430	301097	412010	506160	475290	464487	0.648235	0.00965776
Q4WHF9	Ribosome biogenesis protein NOP53	AFUA_2G05550	FUNCTION: May play a role in ribosome biogenesis. {ECO:0000256|PIRNR:PIRNR017302}.	tr|Q4WHF9|Q4WHF9_ASPFU;tr|B0XVS2|B0XVS2_ASPFC;tr|A0A229Y1A6|A0A229Y1A6_ASPFM;tr|A0A0J5PRL5|A0A0J5PRL5_ASPFM	tr|Q4WHF9|Q4WHF9_ASPFU Ribosome biogenesis protein NOP53 OS=Neosartorya fumigata (strain ATCC MYA-4609 / Af293 / CBS 101355 / FGSC A1100) OX=330879 GN=AFUA_2G05550 PE=3 SV=1;tr|B0XVS2|B0XVS2_ASPFC Ribosome biogenesis protein NOP53 OS=Neosartorya fumigata (	4	4	4	4	10.5	49.594	73987	59352	87951	73763.3	109910	100050	100320	103427	0.713195	0.0287274
A0A229XS27	Protein kinase domain-containing protein	CDV57_08803		tr|A0A229XS27|A0A229XS27_ASPFM;tr|Q4WTS8|Q4WTS8_ASPFU;tr|B0Y3A5|B0Y3A5_ASPFC;tr|A0A0J5PRU9|A0A0J5PRU9_ASPFM	tr|A0A229XS27|A0A229XS27_ASPFM Protein kinase domain-containing protein OS=Neosartorya fumigata OX=746128 GN=CDV57_08803 PE=4 SV=1;tr|Q4WTS8|Q4WTS8_ASPFU Serine/threonine protein kinase, putative OS=Neosartorya fumigata (strain ATCC MYA-4609 / Af293 / CBS	4	8	8	8	20.3	58.827	1355100	1308400	1472200	1.37857e+06	1069100	1021200	1066500	1.05227e+06	1.31009	0.00309587
Q4W984	Aryl-alcohol dehydrogenase, putative	AFUA_4G00610		tr|Q4W984|Q4W984_ASPFU;tr|B0YF08|B0YF08_ASPFC;tr|A0A229WQS9|A0A229WQS9_ASPFM;tr|A0A0J5PRV6|A0A0J5PRV6_ASPFM	tr|Q4W984|Q4W984_ASPFU Aryl-alcohol dehydrogenase, putative OS=Neosartorya fumigata (strain ATCC MYA-4609 / Af293 / CBS 101355 / FGSC A1100) OX=330879 GN=AFUA_4G00610 PE=3 SV=1;tr|B0YF08|B0YF08_ASPFC Aryl-alcohol dehydrogenase, putative OS=Neosartorya fumi	4	13	13	13	31.8	65.33	1736100	1819100	1986200	1.84713e+06	1459100	1617600	1428900	1.50187e+06	1.22989	0.0213242
Q4WU73	Rho guanyl nucleotide exchange factor, putative	AFUA_5G07430		tr|Q4WU73|Q4WU73_ASPFU;tr|B0Y3P9|B0Y3P9_ASPFC;tr|A0A229XVF5|A0A229XVF5_ASPFM;tr|A0A0J5PS73|A0A0J5PS73_ASPFM	tr|Q4WU73|Q4WU73_ASPFU Rho guanyl nucleotide exchange factor, putative OS=Neosartorya fumigata (strain ATCC MYA-4609 / Af293 / CBS 101355 / FGSC A1100) OX=330879 GN=AFUA_5G07430 PE=4 SV=1;tr|B0Y3P9|B0Y3P9_ASPFC Rho guanyl nucleotide exchange factor, putati	4	3	3	3	2.8	204.48	95259	96413	124620	105431	71304	85437	66580	74440.3	1.41631	0.0498133
Q4WUT1	Ankyrin repeat protein (Yar1), putative	AFUA_5G09560		tr|Q4WUT1|Q4WUT1_ASPFU;tr|B0Y4A9|B0Y4A9_ASPFC;tr|A0A8H4HVE2|A0A8H4HVE2_ASPFM;tr|A0A229WHC2|A0A229WHC2_ASPFM;tr|A0A0J5PSF5|A0A0J5PSF5_ASPFM	tr|Q4WUT1|Q4WUT1_ASPFU Ankyrin repeat protein (Yar1), putative OS=Neosartorya fumigata (strain ATCC MYA-4609 / Af293 / CBS 101355 / FGSC A1100) OX=330879 GN=AFUA_5G09560 PE=4 SV=1;tr|B0Y4A9|B0Y4A9_ASPFC Ankyrin repeat protein (Yar1), putative OS=Neosartory	5	4	4	4	22.3	23.169	415840	458850	331640	402110	573880	490840	538880	534533	0.752264	0.0407493
A0A8H4I0P2	Uncharacterized protein	CNMCM8686_005769		tr|A0A8H4I0P2|A0A8H4I0P2_ASPFM;tr|A0A8H4HS16|A0A8H4HS16_ASPFM;tr|A0A0J5PSM3|A0A0J5PSM3_ASPFM;tr|Q4WUZ9|Q4WUZ9_ASPFU;tr|B0Y0M5|B0Y0M5_ASPFC	tr|A0A8H4I0P2|A0A8H4I0P2_ASPFM Uncharacterized protein OS=Neosartorya fumigata OX=746128 GN=CNMCM8686_005769 PE=4 SV=1;tr|A0A8H4HS16|A0A8H4HS16_ASPFM Uncharacterized protein OS=Neosartorya fumigata OX=746128 GN=CNMCM8057_000931 PE=4 SV=1;tr|A0A0J5PSM3|A0A0	5	1	1	1	11.4	11.992	357610	341250		349430	466530	500520	475740	480930	0.726571	0.0028048
A0A229Y3K1	Pyridoxal 5-phosphate synthase	CDV57_02976		tr|A0A229Y3K1|A0A229Y3K1_ASPFM;tr|A0A0J5PSR8|A0A0J5PSR8_ASPFM;tr|Q4WV35|Q4WV35_ASPFU;tr|B0Y0R5|B0Y0R5_ASPFC;tr|A0A8H4MIX9|A0A8H4MIX9_ASPFM	tr|A0A229Y3K1|A0A229Y3K1_ASPFM Pyridoxal 5-phosphate synthase OS=Neosartorya fumigata OX=746128 GN=CDV57_02976 PE=4 SV=1;tr|A0A0J5PSR8|A0A0J5PSR8_ASPFM Pyridoxal 5-phosphate synthase OS=Aspergillus fumigatus Z5 OX=1437362 GN=Y699_00897 PE=4 SV=1;tr|Q4WV3	5	8	8	8	25.4	41.096	1530900	1863100	2003200	1.79907e+06	1111600	1476200	1274100	1287300	1.39755	0.0432812
Q4WV77	Thiamin pyrophosphokinase-related protein	AFUA_5G11110		tr|Q4WV77|Q4WV77_ASPFU;tr|B0Y0V6|B0Y0V6_ASPFC;tr|A0A8H4IB39|A0A8H4IB39_ASPFM;tr|A0A229WDW0|A0A229WDW0_ASPFM;tr|A0A0J5PSW8|A0A0J5PSW8_ASPFM	tr|Q4WV77|Q4WV77_ASPFU Thiamin pyrophosphokinase-related protein OS=Neosartorya fumigata (strain ATCC MYA-4609 / Af293 / CBS 101355 / FGSC A1100) OX=330879 GN=AFUA_5G11110 PE=4 SV=1;tr|B0Y0V6|B0Y0V6_ASPFC Thiamin pyrophosphokinase-related protein OS=Neosar	5	10	10	10	54.7	36.546	738920	867970	595770	734220	1320200	1103700	1088800	1170900	0.627056	0.0158001
B0Y0Z2	Mitochondrial ribosomal protein S19, putative	AFUB_059030		tr|B0Y0Z2|B0Y0Z2_ASPFC;tr|A0A229YCT8|A0A229YCT8_ASPFM;tr|A0A0J5PT30|A0A0J5PT30_ASPFM	tr|B0Y0Z2|B0Y0Z2_ASPFC Mitochondrial ribosomal protein S19, putative OS=Neosartorya fumigata (strain CEA10 / CBS 144.89 / FGSC A1163) OX=451804 GN=AFUB_059030 PE=3 SV=1;tr|A0A229YCT8|A0A229YCT8_ASPFM Uncharacterized protein OS=Neosartorya fumigata OX=74612	3	7	7	7	61.7	10.621	1031000	1275900	1348900	1218600	986270	906840	861600	918237	1.32711	0.0431789
Q4WVA3	Rho-gdp dissociation inhibitor	AFUA_5G11380		tr|Q4WVA3|Q4WVA3_ASPFU;tr|B0Y0Y4|B0Y0Y4_ASPFC;tr|A0A229YDR2|A0A229YDR2_ASPFM;tr|A0A0J5PT55|A0A0J5PT55_ASPFM	tr|Q4WVA3|Q4WVA3_ASPFU Rho-gdp dissociation inhibitor OS=Neosartorya fumigata (strain ATCC MYA-4609 / Af293 / CBS 101355 / FGSC A1100) OX=330879 GN=AFUA_5G11380 PE=3 SV=1;tr|B0Y0Y4|B0Y0Y4_ASPFC Rho-gdp dissociation inhibitor OS=Neosartorya fumigata (strain	4	13	13	13	65	22.314	9226900	9218700	9711800	9385800	7990100	8138600	8123700	8.08413e+06	1.16101	0.00155369
B0Y1D5	rRNA processing protein (Ebp2), putative	AFUB_059900		tr|B0Y1D5|B0Y1D5_ASPFC;tr|A0A229X9L6|A0A229X9L6_ASPFM;tr|A0A8H4MTC1|A0A8H4MTC1_ASPFM;tr|A0A8H4MG48|A0A8H4MG48_ASPFM;tr|Q4WVJ0|Q4WVJ0_ASPFU;tr|A0A0J5PT89|A0A0J5PT89_ASPFM	tr|B0Y1D5|B0Y1D5_ASPFC rRNA processing protein (Ebp2), putative OS=Neosartorya fumigata (strain CEA10 / CBS 144.89 / FGSC A1163) OX=451804 GN=AFUB_059900 PE=3 SV=1;tr|A0A229X9L6|A0A229X9L6_ASPFM Uncharacterized protein OS=Neosartorya fumigata OX=746128 GN=	6	8	8	8	27.6	42.528	1961900	2053000	1910200	1.97503e+06	2264900	2617800	2526900	2.46987e+06	0.799652	0.012147
Q4WJ16	Cell polarity protein (Alp11), putative	AFUA_1G07580		tr|Q4WJ16|Q4WJ16_ASPFU;tr|B0XPX5|B0XPX5_ASPFC;tr|A0A8H4HX80|A0A8H4HX80_ASPFM;tr|A0A0J5PTC8|A0A0J5PTC8_ASPFM;tr|A0A229Y1X3|A0A229Y1X3_ASPFM	tr|Q4WJ16|Q4WJ16_ASPFU Cell polarity protein (Alp11), putative OS=Neosartorya fumigata (strain ATCC MYA-4609 / Af293 / CBS 101355 / FGSC A1100) OX=330879 GN=AFUA_1G07580 PE=4 SV=1;tr|B0XPX5|B0XPX5_ASPFC Cell polarity protein (Alp11), putative OS=Neosartory	5	3	3	3	16.8	30.155	151690	182270	137910	157290	82286	105790	110330	99468.7	1.5813	0.02127
A0A8H4MFS1	Uncharacterized protein	CNMCM8057_005813		tr|A0A8H4MFS1|A0A8H4MFS1_ASPFM;tr|Q4WVJ7|Q4WVJ7_ASPFU;tr|B0Y1E2|B0Y1E2_ASPFC;tr|A0A229Y3W1|A0A229Y3W1_ASPFM;tr|A0A0J5PTD8|A0A0J5PTD8_ASPFM	tr|A0A8H4MFS1|A0A8H4MFS1_ASPFM Uncharacterized protein OS=Neosartorya fumigata OX=746128 GN=CNMCM8057_005813 PE=4 SV=1;tr|Q4WVJ7|Q4WVJ7_ASPFU Ribonucleotide reductase small subunit RnrA, putative OS=Neosartorya fumigata (strain ATCC MYA-4609 / Af293 / CBS	5	2	2	2	9.8	43.947	110970	173490	127890	137450	244150	225110	201210	223490	0.615016	0.0185107
A0A229XWC6	Striatin domain-containing protein	CDV57_06694		tr|A0A229XWC6|A0A229XWC6_ASPFM;tr|A0A0J5PTN9|A0A0J5PTN9_ASPFM;tr|A0A8H4I3Y6|A0A8H4I3Y6_ASPFM;tr|Q4WE51|Q4WE51_ASPFU;tr|B0Y1Y9|B0Y1Y9_ASPFC	tr|A0A229XWC6|A0A229XWC6_ASPFM Striatin domain-containing protein OS=Neosartorya fumigata OX=746128 GN=CDV57_06694 PE=4 SV=1;tr|A0A0J5PTN9|A0A0J5PTN9_ASPFM WD domain-containing protein OS=Aspergillus fumigatus Z5 OX=1437362 GN=Y699_00146 PE=4 SV=1;tr|A0A8H	5	9	9	9	15.7	89.048	608690	596750	600160	601867	658470	808860	720550	729293	0.825274	0.0436445
Q4WYA7	V-type proton ATPase proteolipid subunit	AFUA_3G12370	FUNCTION: Proton-conducting pore forming subunit of the membrane integral V0 complex of vacuolar ATPase. V-ATPase is responsible for acidifying a variety of intracellular compartments in eukaryotic cells. {ECO:0000256|RuleBase:RU363060}.	tr|Q4WYA7|Q4WYA7_ASPFU;tr|B0XWX9|B0XWX9_ASPFC;tr|A0A8H4IFI1|A0A8H4IFI1_ASPFM;tr|A0A0J5PU21|A0A0J5PU21_ASPFM;tr|A0A229Y994|A0A229Y994_ASPFM	tr|Q4WYA7|Q4WYA7_ASPFU V-type proton ATPase proteolipid subunit OS=Neosartorya fumigata (strain ATCC MYA-4609 / Af293 / CBS 101355 / FGSC A1100) OX=330879 GN=AFUA_3G12370 PE=3 SV=2;tr|B0XWX9|B0XWX9_ASPFC V-type proton ATPase proteolipid subunit OS=Neosarto	5	1	1	1	11.2	16.372	127560	101070	107890	112173	166170		148910	157540	0.712031	0.0331528
A0A8H4HPD2	Uncharacterized protein	CNMCM8057_001121		tr|A0A8H4HPD2|A0A8H4HPD2_ASPFM;tr|A0A8H4ID65|A0A8H4ID65_ASPFM;tr|A0A229XZI5|A0A229XZI5_ASPFM;tr|A0A0J5PU78|A0A0J5PU78_ASPFM;tr|Q4WES6|Q4WES6_ASPFU;tr|B0Y311|B0Y311_ASPFC	tr|A0A8H4HPD2|A0A8H4HPD2_ASPFM Uncharacterized protein OS=Neosartorya fumigata OX=746128 GN=CNMCM8057_001121 PE=4 SV=1;tr|A0A8H4ID65|A0A8H4ID65_ASPFM Uncharacterized protein OS=Neosartorya fumigata OX=746128 GN=CNMCM8686_007300 PE=4 SV=1;tr|A0A229XZI5|A0A2	6	2	2	2	7.3	43.927	102380	83067	83386	89611	55827	65005	54925	58585.7	1.52957	0.0122678
Q9P461	Small GTPase RAS2 (Fragment)	ras2		tr|Q9P461|Q9P461_ASPFM;tr|Q8J2P6|Q8J2P6_ASPFM;tr|E9R5S0|E9R5S0_ASPFU;tr|B0Y359|B0Y359_ASPFC;tr|A0A0J5PUC0|A0A0J5PUC0_ASPFM	tr|Q9P461|Q9P461_ASPFM Small GTPase RAS2 (Fragment) OS=Neosartorya fumigata OX=746128 GN=ras2 PE=2 SV=1;tr|Q8J2P6|Q8J2P6_ASPFM Ras homolog enriched in brain OS=Neosartorya fumigata OX=746128 GN=Rheb PE=4 SV=1;tr|E9R5S0|E9R5S0_ASPFU Rheb small monomeric GTP	5	3	3	3	41.7	11.997	216930	211760	240240	222977	154690	198160	172570	175140	1.27313	0.0357035
Q4WTQ8	NTP binding protein, putative	AFUA_5G05760		tr|Q4WTQ8|Q4WTQ8_ASPFU;tr|B0Y386|B0Y386_ASPFC;tr|A0A8H4HLL3|A0A8H4HLL3_ASPFM;tr|A0A229XF01|A0A229XF01_ASPFM;tr|A0A0J5PUE7|A0A0J5PUE7_ASPFM	tr|Q4WTQ8|Q4WTQ8_ASPFU NTP binding protein, putative OS=Neosartorya fumigata (strain ATCC MYA-4609 / Af293 / CBS 101355 / FGSC A1100) OX=330879 GN=AFUA_5G05760 PE=4 SV=1;tr|B0Y386|B0Y386_ASPFC NTP binding protein, putative OS=Neosartorya fumigata (strain C	5	4	4	4	21	27.257	408310	359310	426920	398180	265480	271010	315350	283947	1.40231	0.0111501
Q4WXU6	RAB GTPase Vps21/Ypt51, putative	AFUA_3G10740		tr|Q4WXU6|Q4WXU6_ASPFU;tr|B0XXS7|B0XXS7_ASPFC;tr|A0A229YBZ2|A0A229YBZ2_ASPFM;tr|A0A0J5PUE8|A0A0J5PUE8_ASPFM;tr|A0A8H4IF54|A0A8H4IF54_ASPFM	tr|Q4WXU6|Q4WXU6_ASPFU RAB GTPase Vps21/Ypt51, putative OS=Neosartorya fumigata (strain ATCC MYA-4609 / Af293 / CBS 101355 / FGSC A1100) OX=330879 GN=AFUA_3G10740 PE=4 SV=1;tr|B0XXS7|B0XXS7_ASPFC RAB GTPase Vps21/Ypt51, putative OS=Neosartorya fumigata (st	5	11	11	10	58.4	27.603	1309400	1314000	1219200	1.28087e+06	661410	630510	652810	648243	1.9759	3.96151e-05
Q4WTW7	60S ribosomal protein L8, putative	AFUA_5G06360		tr|Q4WTW7|Q4WTW7_ASPFU;tr|B0Y3E2|B0Y3E2_ASPFC;tr|A0A229Y1A4|A0A229Y1A4_ASPFM;tr|A0A0J5PUM3|A0A0J5PUM3_ASPFM	tr|Q4WTW7|Q4WTW7_ASPFU 60S ribosomal protein L8, putative OS=Neosartorya fumigata (strain ATCC MYA-4609 / Af293 / CBS 101355 / FGSC A1100) OX=330879 GN=AFUA_5G06360 PE=4 SV=1;tr|B0Y3E2|B0Y3E2_ASPFC 60S ribosomal protein L8, putative OS=Neosartorya fumigata	4	10	10	10	52	27.485	15636000	17901000	17466000	17001000	12790000	12092000	13923000	12935000	1.31434	0.00969708
A0A0J5PUN4	Asparaginyl-tRNA synthetase Slm5	Y699_01587		tr|A0A0J5PUN4|A0A0J5PUN4_ASPFM;tr|Q4WXI5|Q4WXI5_ASPFU;tr|B0XY39|B0XY39_ASPFC;tr|A0A8H4HJS7|A0A8H4HJS7_ASPFM;tr|A0A229XWH0|A0A229XWH0_ASPFM;tr|B0XY40|B0XY40_ASPFC;tr|Q4WXI4|Q4WXI4_ASPFU;tr|A0A8H4HGP2|A0A8H4HGP2_ASPFM;tr|A0A229XWH3|A0A229XWH3_ASPFM;tr|A0A8H4HNE5|A0A8H4HNE5_ASPFM;tr|A0A229XRJ1|A0A229XRJ1_ASPFM	tr|A0A0J5PUN4|A0A0J5PUN4_ASPFM Asparaginyl-tRNA synthetase Slm5 OS=Aspergillus fumigatus Z5 OX=1437362 GN=Y699_01587 PE=4 SV=1;tr|Q4WXI5|Q4WXI5_ASPFU Asparaginyl-tRNA synthetase Slm5, putative OS=Neosartorya fumigata (strain ATCC MYA-4609 / Af293 / CBS 101	11	7	7	7	6.8	165.34	372710	373520	333360	359863	416980	488420	448690	451363	0.797281	0.0203513
Q4WEH4	60S ribosomal protein L4, putative	AFUA_5G03020		tr|Q4WEH4|Q4WEH4_ASPFU;tr|B0Y2P9|B0Y2P9_ASPFC;tr|A0A229XRB6|A0A229XRB6_ASPFM;tr|A0A0J5PUR5|A0A0J5PUR5_ASPFM	tr|Q4WEH4|Q4WEH4_ASPFU 60S ribosomal protein L4, putative OS=Neosartorya fumigata (strain ATCC MYA-4609 / Af293 / CBS 101355 / FGSC A1100) OX=330879 GN=AFUA_5G03020 PE=3 SV=1;tr|B0Y2P9|B0Y2P9_ASPFC 60S ribosomal protein L4, putative OS=Neosartorya fumigata	4	17	17	17	50.9	40.503	27367000	24843000	32414000	28208000	20644000	20633000	22141000	2.11393e+07	1.33438	0.036273
Q4WU64	DnaJ domain protein Psi, putative	AFUA_5G07340		tr|Q4WU64|Q4WU64_ASPFU;tr|B0Y3P0|B0Y3P0_ASPFC;tr|A0A229XFG1|A0A229XFG1_ASPFM;tr|A0A0J5PUW4|A0A0J5PUW4_ASPFM	tr|Q4WU64|Q4WU64_ASPFU DnaJ domain protein Psi, putative OS=Neosartorya fumigata (strain ATCC MYA-4609 / Af293 / CBS 101355 / FGSC A1100) OX=330879 GN=AFUA_5G07340 PE=4 SV=1;tr|B0Y3P0|B0Y3P0_ASPFC DnaJ domain protein Psi, putative OS=Neosartorya fumigata (	4	14	14	14	38.6	39.897	860270	755910	673870	763350	518890	563760	559750	547467	1.39433	0.0180212
A0A229Y779	Uncharacterized protein	CDV57_01760		tr|A0A229Y779|A0A229Y779_ASPFM;tr|A0A0J5PUW5|A0A0J5PUW5_ASPFM;tr|Q4WEM3|Q4WEM3_ASPFU;tr|B0Y2U8|B0Y2U8_ASPFC	tr|A0A229Y779|A0A229Y779_ASPFM Uncharacterized protein OS=Neosartorya fumigata OX=746128 GN=CDV57_01760 PE=4 SV=1;tr|A0A0J5PUW5|A0A0J5PUW5_ASPFM Uncharacterized protein OS=Aspergillus fumigatus Z5 OX=1437362 GN=Y699_00310 PE=4 SV=1;tr|Q4WEM3|Q4WEM3_ASPFU U	4	14	1	1	46.9	35.388	89780	92381		91080.5	179710	141680	208340	176577	0.515813	0.0416122
A0A8H4MSR6	Uncharacterized protein	CNMCM8686_002052		tr|A0A8H4MSR6|A0A8H4MSR6_ASPFM;tr|A0A8H4HNG0|A0A8H4HNG0_ASPFM;tr|A0A229X4R9|A0A229X4R9_ASPFM;tr|A0A0J5PUZ7|A0A0J5PUZ7_ASPFM;tr|Q4WX54|Q4WX54_ASPFU;tr|B0XYG4|B0XYG4_ASPFC	tr|A0A8H4MSR6|A0A8H4MSR6_ASPFM Uncharacterized protein OS=Neosartorya fumigata OX=746128 GN=CNMCM8686_002052 PE=4 SV=1;tr|A0A8H4HNG0|A0A8H4HNG0_ASPFM Uncharacterized protein OS=Neosartorya fumigata OX=746128 GN=CNMCM8057_001755 PE=4 SV=1;tr|A0A229X4R9|A0A2	6	11	11	11	48.1	31.403	4896500	4930800	4979500	4935600	5930500	5228800	5470200	5.54317e+06	0.890394	0.0427328
A0A229Y6S5	Letm1 RBD domain-containing protein	CDV57_03631		tr|A0A229Y6S5|A0A229Y6S5_ASPFM;tr|A0A0J5PV02|A0A0J5PV02_ASPFM;tr|A0A8H4HLX1|A0A8H4HLX1_ASPFM;tr|Q4WX50|Q4WX50_ASPFU;tr|B0XYG9|B0XYG9_ASPFC	tr|A0A229Y6S5|A0A229Y6S5_ASPFM Letm1 RBD domain-containing protein OS=Neosartorya fumigata OX=746128 GN=CDV57_03631 PE=4 SV=1;tr|A0A0J5PV02|A0A0J5PV02_ASPFM MRS7 family protein OS=Aspergillus fumigatus Z5 OX=1437362 GN=Y699_01712 PE=4 SV=1;tr|A0A8H4HLX1|A0	5	16	16	16	35.4	62.122	1336600	1320400	1210100	1.28903e+06	1632600	1525200	1405100	1.52097e+06	0.847509	0.0391522
B0XYA3	Tubulin-folding cofactor C	AFUB_040200		tr|B0XYA3|B0XYA3_ASPFC;tr|A0A8H4HQM2|A0A8H4HQM2_ASPFM;tr|A0A229Y5E1|A0A229Y5E1_ASPFM;tr|A0A0J5PV11|A0A0J5PV11_ASPFM;tr|Q4WXB5|Q4WXB5_ASPFU	tr|B0XYA3|B0XYA3_ASPFC Tubulin-folding cofactor C OS=Neosartorya fumigata (strain CEA10 / CBS 144.89 / FGSC A1163) OX=451804 GN=AFUB_040200 PE=3 SV=1;tr|A0A8H4HQM2|A0A8H4HQM2_ASPFM Uncharacterized protein OS=Neosartorya fumigata OX=746128 GN=CNMCM8057_0000	5	8	8	8	31.9	44.243	469660	491650	399940	453750	322350	268960	386390	325900	1.3923	0.0432243
Q4WES1	20S-pre-rRNA D-site endonuclease NOB1	AFUA_5G04000	FUNCTION: Required for the synthesis of 40S ribosome subunits. Has a role in processing 20S pre-rRNA into the mature 18S rRNA, where it is required for cleavage at the 3' end of the mature 18S rRNA (D-site). Accompanies the 20S pre-rRNA from the nucleus to the cytoplasm. {ECO:0000256|PIRNR:PIRNR037125}.	tr|Q4WES1|Q4WES1_ASPFU;tr|B0Y305|B0Y305_ASPFC;tr|A0A229XYE2|A0A229XYE2_ASPFM;tr|A0A0J5PV14|A0A0J5PV14_ASPFM	tr|Q4WES1|Q4WES1_ASPFU 20S-pre-rRNA D-site endonuclease NOB1 OS=Neosartorya fumigata (strain ATCC MYA-4609 / Af293 / CBS 101355 / FGSC A1100) OX=330879 GN=AFUA_5G04000 PE=3 SV=1;tr|B0Y305|B0Y305_ASPFC 20S-pre-rRNA D-site endonuclease NOB1 OS=Neosartorya fu	4	5	5	5	16.1	48.065	310470	273210	259890	281190	491020	534640	481680	502447	0.559641	0.000575281
Q4WX35	Aconitate hydratase, putative	AFUA_3G08080		tr|Q4WX35|Q4WX35_ASPFU;tr|A0A229Y6S3|A0A229Y6S3_ASPFM;tr|A0A0J5PV17|A0A0J5PV17_ASPFM;tr|B0XYI4|B0XYI4_ASPFC	tr|Q4WX35|Q4WX35_ASPFU Aconitate hydratase, putative OS=Neosartorya fumigata (strain ATCC MYA-4609 / Af293 / CBS 101355 / FGSC A1100) OX=330879 GN=AFUA_3G08080 PE=4 SV=1;tr|A0A229Y6S3|A0A229Y6S3_ASPFM Uncharacterized protein OS=Neosartorya fumigata OX=7461	4	2	2	2	9.2	25.802	380990	376540	504980	420837	297320	306290	225330	276313	1.52304	0.0426907
Q4WEU9	AMP-binding enzyme, putative	AFUA_5G04270		tr|Q4WEU9|Q4WEU9_ASPFU;tr|B0Y334|B0Y334_ASPFC;tr|A0A229Y316|A0A229Y316_ASPFM;tr|A0A0J5PV46|A0A0J5PV46_ASPFM	tr|Q4WEU9|Q4WEU9_ASPFU AMP-binding enzyme, putative OS=Neosartorya fumigata (strain ATCC MYA-4609 / Af293 / CBS 101355 / FGSC A1100) OX=330879 GN=AFUA_5G04270 PE=4 SV=1;tr|B0Y334|B0Y334_ASPFC AMP-binding enzyme, putative OS=Neosartorya fumigata (strain CEA	4	21	21	21	42.1	78.201	4290100	4316400	4252000	4.28617e+06	4449600	4692400	4497900	4.54663e+06	0.942712	0.0271835
Q96TH7	Plasma membrane ATPase	PMA1		tr|Q96TH7|Q96TH7_ASPFM;tr|B0XYM8|B0XYM8_ASPFC;tr|A0A0J5PV72|A0A0J5PV72_ASPFM;tr|Q4WWZ4|Q4WWZ4_ASPFU	tr|Q96TH7|Q96TH7_ASPFM Plasma membrane ATPase OS=Neosartorya fumigata OX=746128 GN=PMA1 PE=2 SV=1;tr|B0XYM8|B0XYM8_ASPFC Plasma membrane ATPase OS=Neosartorya fumigata (strain CEA10 / CBS 144.89 / FGSC A1163) OX=451804 GN=AFUB_041460 PE=3 SV=1;tr|A0A0J5PV7	4	48	48	39	48.4	108.93	97143000	89283000	89324000	9.19167e+07	114630000	108430000	114810000	1.12623e+08	0.816142	0.00348357
A0A229W8P0	Diadenosine tetraphosphate synthetase	CDV57_08799		tr|A0A229W8P0|A0A229W8P0_ASPFM;tr|A0A0J5PVB6|A0A0J5PVB6_ASPFM;tr|Q4WTS4|Q4WTS4_ASPFU;tr|B0Y3A1|B0Y3A1_ASPFC;tr|A0A0E3KX43|A0A0E3KX43_ASPFM	tr|A0A229W8P0|A0A229W8P0_ASPFM Diadenosine tetraphosphate synthetase OS=Neosartorya fumigata OX=746128 GN=CDV57_08799 PE=3 SV=1;tr|A0A0J5PVB6|A0A0J5PVB6_ASPFM Diadenosine tetraphosphate synthetase OS=Aspergillus fumigatus Z5 OX=1437362 GN=Y699_00445 PE=3 S	5	29	29	29	47.3	74.305	7868500	9344300	10098000	9103600	7008900	7161500	6729400	6966600	1.30675	0.032759
Q4WWT1	60S ribosomal protein L21, putative	AFUA_3G06960		tr|Q4WWT1|Q4WWT1_ASPFU;tr|B0XYU3|B0XYU3_ASPFC;tr|A0A8H4HZ68|A0A8H4HZ68_ASPFM;tr|A0A229YBN4|A0A229YBN4_ASPFM;tr|A0A0J5PVC2|A0A0J5PVC2_ASPFM	tr|Q4WWT1|Q4WWT1_ASPFU 60S ribosomal protein L21, putative OS=Neosartorya fumigata (strain ATCC MYA-4609 / Af293 / CBS 101355 / FGSC A1100) OX=330879 GN=AFUA_3G06960 PE=3 SV=1;tr|B0XYU3|B0XYU3_ASPFC 60S ribosomal protein L21, putative OS=Neosartorya fumiga	5	6	6	6	40.5	17.981	7198200	7238600	7630400	7.35573e+06	5718300	5745100	5204800	5.55607e+06	1.32391	0.00128914
A0A0J5PVP1	40S ribosomal protein S27	Y699_01879		tr|A0A0J5PVP1|A0A0J5PVP1_ASPFM;tr|A0A8H4I7S0|A0A8H4I7S0_ASPFM;tr|A0A229XM17|A0A229XM17_ASPFM;tr|B0XYX4|B0XYX4_ASPFC;tr|Q4WWQ0|Q4WWQ0_ASPFU;tr|B0XYX3|B0XYX3_ASPFC	tr|A0A0J5PVP1|A0A0J5PVP1_ASPFM 40S ribosomal protein S27 OS=Aspergillus fumigatus Z5 OX=1437362 GN=Y699_01879 PE=3 SV=1;tr|A0A8H4I7S0|A0A8H4I7S0_ASPFM Uncharacterized protein OS=Neosartorya fumigata OX=746128 GN=CNMCM8057_004295 PE=4 SV=1;tr|A0A229XM17|A0A	6	5	5	2	7.7	57.97	2653700	2064200	3205800	2.64123e+06	1496000	1574200	1565400	1545200	1.70931	0.0294908
Q4WU32	Ribosome biogenesis ABC transporter Arb1, putative	AFUA_5G07020		tr|Q4WU32|Q4WU32_ASPFU;tr|B0Y3K9|B0Y3K9_ASPFC;tr|A0A229W9Q9|A0A229W9Q9_ASPFM;tr|A0A0J5PVP3|A0A0J5PVP3_ASPFM	tr|Q4WU32|Q4WU32_ASPFU Ribosome biogenesis ABC transporter Arb1, putative OS=Neosartorya fumigata (strain ATCC MYA-4609 / Af293 / CBS 101355 / FGSC A1100) OX=330879 GN=AFUA_5G07020 PE=4 SV=1;tr|B0Y3K9|B0Y3K9_ASPFC ABC transporter, putative OS=Neosartorya f	4	17	17	17	33.4	69.746	3408500	3293900	3743300	3481900	3047600	2743800	2598100	2796500	1.24509	0.0222174
Q4WWL6	RNA binding protein	AFUA_3G06310		tr|Q4WWL6|Q4WWL6_ASPFU;tr|B0XZ08|B0XZ08_ASPFC;tr|A0A8H4HUE7|A0A8H4HUE7_ASPFM;tr|A0A229YD12|A0A229YD12_ASPFM;tr|A0A0J5PVS7|A0A0J5PVS7_ASPFM	tr|Q4WWL6|Q4WWL6_ASPFU RNA binding protein OS=Neosartorya fumigata (strain ATCC MYA-4609 / Af293 / CBS 101355 / FGSC A1100) OX=330879 GN=AFUA_3G06310 PE=4 SV=1;tr|B0XZ08|B0XZ08_ASPFC RNA binding protein OS=Neosartorya fumigata (strain CEA10 / CBS 144.89 /	5	3	3	3	12.9	37.876	492900	363470	484790	447053	186920	254260	259740	233640	1.91343	0.0112488
Q4WUG7	Response regulator, putative	AFUA_5G08390		tr|Q4WUG7|Q4WUG7_ASPFU;tr|B0Y3Z2|B0Y3Z2_ASPFC;tr|A0A229WD38|A0A229WD38_ASPFM;tr|A0A0J5PW11|A0A0J5PW11_ASPFM	tr|Q4WUG7|Q4WUG7_ASPFU Response regulator, putative OS=Neosartorya fumigata (strain ATCC MYA-4609 / Af293 / CBS 101355 / FGSC A1100) OX=330879 GN=AFUA_5G08390 PE=4 SV=1;tr|B0Y3Z2|B0Y3Z2_ASPFC Response regulator, putative OS=Neosartorya fumigata (strain CEA	4	1	1	1	1.6	90.627	444940	460110	331410	412153	600930	519090	530350	550123	0.749202	0.0452955
Q4WSR0	50S ribosomal subunit protein L15	AFUA_1G11940		tr|Q4WSR0|Q4WSR0_ASPFU;tr|B0XQW4|B0XQW4_ASPFC;tr|A0A8H4I5D7|A0A8H4I5D7_ASPFM;tr|A0A229WA45|A0A229WA45_ASPFM;tr|A0A0J5PW25|A0A0J5PW25_ASPFM;tr|Q6MYU1|Q6MYU1_ASPFM	tr|Q4WSR0|Q4WSR0_ASPFU 50S ribosomal subunit protein L15 OS=Neosartorya fumigata (strain ATCC MYA-4609 / Af293 / CBS 101355 / FGSC A1100) OX=330879 GN=AFUA_1G11940 PE=3 SV=1;tr|B0XQW4|B0XQW4_ASPFC 50S ribosomal subunit protein L15 OS=Neosartorya fumigata (	6	8	8	8	34	34.73	2312900	2405500	2398200	2372200	2076800	2128000	2241000	2148600	1.10407	0.0170972
Q4WWC2	C2H2 finger domain protein, putative	AFUA_3G05320		tr|Q4WWC2|Q4WWC2_ASPFU;tr|B0XZA2|B0XZA2_ASPFC;tr|A0A8H4MQ92|A0A8H4MQ92_ASPFM;tr|A0A229XSN6|A0A229XSN6_ASPFM;tr|A0A0J5PW46|A0A0J5PW46_ASPFM	tr|Q4WWC2|Q4WWC2_ASPFU C2H2 finger domain protein, putative OS=Neosartorya fumigata (strain ATCC MYA-4609 / Af293 / CBS 101355 / FGSC A1100) OX=330879 GN=AFUA_3G05320 PE=4 SV=1;tr|B0XZA2|B0XZA2_ASPFC C2H2 finger domain protein, putative OS=Neosartorya fumi	5	1	1	1	3.6	47.633		25314	27376	26345	18834	19920	22925	20559.7	1.28139	0.0459551
B0XQL0	Tubulin beta chain	AFUB_010330	FUNCTION: Tubulin is the major constituent of microtubules. It binds two moles of GTP, one at an exchangeable site on the beta chain and one at a non-exchangeable site on the alpha chain. {ECO:0000256|RuleBase:RU000352, ECO:0000256|SAAS:SAAS00031082}.	tr|B0XQL0|B0XQL0_ASPFC;tr|Q4WT14|Q4WT14_ASPFU;tr|A0A0J5PWC0|A0A0J5PWC0_ASPFM;tr|A0A229XXS7|A0A229XXS7_ASPFM;tr|A0A7U3NLB4|A0A7U3NLB4_ASPFM;tr|Q96UM1|Q96UM1_ASPFM;tr|A0A8H4HW40|A0A8H4HW40_ASPFM;tr|A0A7U3NL77|A0A7U3NL77_ASPFM;tr|A0A7U3UCQ1|A0A7U3UCQ1_ASPFM;tr|A0A650D304|A0A650D304_ASPFM;tr|D3GAR6|D3GAR6_ASPFM;tr|D3GAR4|D3GAR4_ASPFM;tr|D3GAR5|D3GAR5_ASPFM;tr|A0A0E3Y635|A0A0E3Y635_ASPFM;tr|A0A7T8G6V9…	tr|B0XQL0|B0XQL0_ASPFC Tubulin beta chain OS=Neosartorya fumigata (strain CEA10 / CBS 144.89 / FGSC A1163) OX=451804 GN=AFUB_010330 PE=3 SV=1;tr|Q4WT14|Q4WT14_ASPFU Tubulin beta chain OS=Neosartorya fumigata (strain ATCC MYA-4609 / Af293 / CBS 101355 / FGS	143	21	21	12	55.6	51.793	25778000	26907000	32106000	2.82637e+07	23454000	20694000	21163000	2.17703e+07	1.29827	0.0379236
Q4WYK8	V-type proton ATPase subunit	AFUA_3G13390	FUNCTION: Vacuolar ATPase is responsible for acidifying a variety of intracellular compartments in eukaryotic cells. The active enzyme consists of a catalytic V1 domain attached to an integral membrane V0 proton pore complex. This subunit is a non-integral membrane component of the membrane pore domain and is required for proper assembly of the V0 sector. Might be involved in the regulated assemb…	tr|Q4WYK8|Q4WYK8_ASPFU;tr|B0XWG3|B0XWG3_ASPFC;tr|A0A229W8Q2|A0A229W8Q2_ASPFM;tr|A0A0J5PWJ2|A0A0J5PWJ2_ASPFM	tr|Q4WYK8|Q4WYK8_ASPFU V-type proton ATPase subunit OS=Neosartorya fumigata (strain ATCC MYA-4609 / Af293 / CBS 101355 / FGSC A1100) OX=330879 GN=AFUA_3G13390 PE=3 SV=1;tr|B0XWG3|B0XWG3_ASPFC V-type proton ATPase subunit OS=Neosartorya fumigata (strain CEA	4	12	12	12	51.2	40.937	2948900	3098200	2924700	2990600	3253800	3444900	3261700	3.32013e+06	0.900747	0.0163405
B0XWJ1	Uncharacterized protein	AFUB_036100		tr|B0XWJ1|B0XWJ1_ASPFC;tr|A0A8H4I3U0|A0A8H4I3U0_ASPFM;tr|A0A229XYP0|A0A229XYP0_ASPFM;tr|A0A0J5PWL7|A0A0J5PWL7_ASPFM;tr|Q4WYH9|Q4WYH9_ASPFU	tr|B0XWJ1|B0XWJ1_ASPFC Uncharacterized protein OS=Neosartorya fumigata (strain CEA10 / CBS 144.89 / FGSC A1163) OX=451804 GN=AFUB_036100 PE=4 SV=1;tr|A0A8H4I3U0|A0A8H4I3U0_ASPFM Uncharacterized protein OS=Neosartorya fumigata OX=746128 GN=CNMCM8686_002090	5	2	2	2	5.4	71.244	63602	69715	69488	67601.7	39881	45179	39319	41459.7	1.63054	0.000670635
Q4WT06	Ribosomal RNA processing protein, putative	AFUA_1G10990		tr|Q4WT06|Q4WT06_ASPFU;tr|B0XQL8|B0XQL8_ASPFC;tr|A0A8H4HVK1|A0A8H4HVK1_ASPFM;tr|A0A229XMF8|A0A229XMF8_ASPFM;tr|A0A0J5PWP8|A0A0J5PWP8_ASPFM	tr|Q4WT06|Q4WT06_ASPFU Ribosomal RNA processing protein, putative OS=Neosartorya fumigata (strain ATCC MYA-4609 / Af293 / CBS 101355 / FGSC A1100) OX=330879 GN=AFUA_1G10990 PE=4 SV=1;tr|B0XQL8|B0XQL8_ASPFC Ribosomal RNA processing protein, putative OS=Neos	5	6	6	6	21.5	37.655	906400	1054500	1033900	998267	1132200	1224400	1159600	1.17207e+06	0.851715	0.0319279
A0A8H4IC54	Uncharacterized protein	CNMCM8686_007990		tr|A0A8H4IC54|A0A8H4IC54_ASPFM;tr|A0A229XLT0|A0A229XLT0_ASPFM;tr|A0A0J5PWQ3|A0A0J5PWQ3_ASPFM;tr|Q4WT11|Q4WT11_ASPFU;tr|B0XQL3|B0XQL3_ASPFC;tr|A0A8H4MN55|A0A8H4MN55_ASPFM	tr|A0A8H4IC54|A0A8H4IC54_ASPFM Uncharacterized protein OS=Neosartorya fumigata OX=746128 GN=CNMCM8686_007990 PE=4 SV=1;tr|A0A229XLT0|A0A229XLT0_ASPFM MAP kinase kinase kinase OS=Neosartorya fumigata OX=746128 GN=CDV57_08460 PE=3 SV=1;tr|A0A0J5PWQ3|A0A0J5PW	6	3	3	3	3.2	156.66	231250	225050	301840	252713	153110	173780	139240	155377	1.62646	0.0215795
A0A8H4HUQ0	Uncharacterized protein	CNMCM8057_006318		tr|A0A8H4HUQ0|A0A8H4HUQ0_ASPFM;tr|A0A229XXG6|A0A229XXG6_ASPFM;tr|A0A0J5PWS0|A0A0J5PWS0_ASPFM;tr|Q4WT31|Q4WT31_ASPFU;tr|B0XQJ3|B0XQJ3_ASPFC	tr|A0A8H4HUQ0|A0A8H4HUQ0_ASPFM Uncharacterized protein OS=Neosartorya fumigata OX=746128 GN=CNMCM8057_006318 PE=4 SV=1;tr|A0A229XXG6|A0A229XXG6_ASPFM Uncharacterized protein OS=Neosartorya fumigata OX=746128 GN=CDV57_04299 PE=3 SV=1;tr|A0A0J5PWS0|A0A0J5PWS	5	6	6	6	36	19.019	781350	806460	914070	833960	712050	668360	619050	666487	1.25128	0.026441
Q4WY06	Hydroxyisourate hydrolase	AFUA_3G11340		tr|Q4WY06|Q4WY06_ASPFU;tr|B0XXL6|B0XXL6_ASPFC;tr|A0A229XV79|A0A229XV79_ASPFM;tr|A0A0J5PX18|A0A0J5PX18_ASPFM	tr|Q4WY06|Q4WY06_ASPFU Hydroxyisourate hydrolase OS=Neosartorya fumigata (strain ATCC MYA-4609 / Af293 / CBS 101355 / FGSC A1100) OX=330879 GN=AFUA_3G11340 PE=4 SV=1;tr|B0XXL6|B0XXL6_ASPFC Hydroxyisourate hydrolase OS=Neosartorya fumigata (strain CEA10 / C	4	1	1	1	12.8	21.104	78467	65226	98822	80838.3	127570	118730	107220	117840	0.686001	0.0315805
Q876M7	Cdc48p	25d9-4		tr|Q876M7|Q876M7_ASPFM;tr|E9QVU7|E9QVU7_ASPFU;tr|B0XVK5|B0XVK5_ASPFC;tr|A0A0J5PX49|A0A0J5PX49_ASPFM	tr|Q876M7|Q876M7_ASPFM Cdc48p OS=Neosartorya fumigata OX=746128 GN=25d9-4 PE=4 SV=1;tr|E9QVU7|E9QVU7_ASPFU Cell division control protein Cdc48 OS=Neosartorya fumigata (strain ATCC MYA-4609 / Af293 / CBS 101355 / FGSC A1100) OX=330879 GN=AFUA_2G17110 PE=4 S	4	47	47	47	65.1	90.217	45638000	41709000	45540000	4.42957e+07	49720000	47925000	52086000	4.99103e+07	0.887505	0.0336659
Q4WZW1	RAS small monomeric GTPase Rab6, putative	AFUA_2G15570		tr|Q4WZW1|Q4WZW1_ASPFU;tr|B0XUK6|B0XUK6_ASPFC;tr|A0A229WL73|A0A229WL73_ASPFM;tr|A0A0J5PXG5|A0A0J5PXG5_ASPFM	tr|Q4WZW1|Q4WZW1_ASPFU RAS small monomeric GTPase Rab6, putative OS=Neosartorya fumigata (strain ATCC MYA-4609 / Af293 / CBS 101355 / FGSC A1100) OX=330879 GN=AFUA_2G15570 PE=4 SV=1;tr|B0XUK6|B0XUK6_ASPFC RAS small monomeric GTPase Rab6, putative OS=Neosar	4	7	7	7	33.8	23.238	2118400	2300000	2942500	2.45363e+06	1444700	1583600	1447400	1491900	1.64464	0.01937
A0A8H4IEI8	Uncharacterized protein	CNMCM8057_008204		tr|A0A8H4IEI8|A0A8H4IEI8_ASPFM;tr|A0A0J5PY89|A0A0J5PY89_ASPFM;tr|Q4WWT2|Q4WWT2_ASPFU;tr|B0XYU2|B0XYU2_ASPFC;tr|A0A229WSL6|A0A229WSL6_ASPFM	tr|A0A8H4IEI8|A0A8H4IEI8_ASPFM Uncharacterized protein OS=Neosartorya fumigata OX=746128 GN=CNMCM8057_008204 PE=4 SV=1;tr|A0A0J5PY89|A0A0J5PY89_ASPFM 40S ribosomal protein S9 OS=Aspergillus fumigatus Z5 OX=1437362 GN=Y699_01851 PE=3 SV=1;tr|Q4WWT2|Q4WWT2_A	5	16	16	16	59.6	22.203	24413000	24656000	27328000	2.54657e+07	15824000	15826000	13708000	1.51193e+07	1.68431	0.000904162
Q4X064	Zinc/cadmium resistance protein	AFUA_2G14570		tr|Q4X064|Q4X064_ASPFU;tr|B0XU37|B0XU37_ASPFC;tr|A0A0J5PY96|A0A0J5PY96_ASPFM;tr|A0A229XQY2|A0A229XQY2_ASPFM	tr|Q4X064|Q4X064_ASPFU Zinc/cadmium resistance protein OS=Neosartorya fumigata (strain ATCC MYA-4609 / Af293 / CBS 101355 / FGSC A1100) OX=330879 GN=AFUA_2G14570 PE=4 SV=1;tr|B0XU37|B0XU37_ASPFC Zinc/cadmium resistance protein OS=Neosartorya fumigata (stra	4	4	4	4	9.8	57.964	255220	263420	271710	263450	332590	322650	346810	334017	0.788733	0.00113631
A0A8H4HKE7	Uncharacterized protein	CNMCM8057_005834		tr|A0A8H4HKE7|A0A8H4HKE7_ASPFM;tr|A0A229X703|A0A229X703_ASPFM;tr|A0A0J5PYB5|A0A0J5PYB5_ASPFM;tr|Q4X086|Q4X086_ASPFU;tr|B0XTU4|B0XTU4_ASPFC	tr|A0A8H4HKE7|A0A8H4HKE7_ASPFM Uncharacterized protein OS=Neosartorya fumigata OX=746128 GN=CNMCM8057_005834 PE=4 SV=1;tr|A0A229X703|A0A229X703_ASPFM NmrA domain-containing protein OS=Neosartorya fumigata OX=746128 GN=CDV57_08949 PE=3 SV=1;tr|A0A0J5PYB5|A0	5	2	2	2	9	33.491	212890	173260	168450	184867	237980	222180	258610	239590	0.771596	0.0358512
B0XXT5	3-hydroxy-3-methylglutaryl coenzyme A synthase	AFUB_038500	FUNCTION: This enzyme condenses acetyl-CoA with acetoacetyl-CoA to form HMG-CoA, which is the substrate for HMG-CoA reductase. {ECO:0000256|RuleBase:RU364071}.	tr|B0XXT5|B0XXT5_ASPFC;tr|A0A229WM74|A0A229WM74_ASPFM;tr|A0A0J5PYL9|A0A0J5PYL9_ASPFM;sp|Q4WXT8|ER13B_ASPFU	tr|B0XXT5|B0XXT5_ASPFC 3-hydroxy-3-methylglutaryl coenzyme A synthase OS=Neosartorya fumigata (strain CEA10 / CBS 144.89 / FGSC A1163) OX=451804 GN=AFUB_038500 PE=3 SV=1;tr|A0A229WM74|A0A229WM74_ASPFM 3-hydroxy-3-methylglutaryl coenzyme A synthase OS=Neosa	4	23	23	22	61.1	50.81	16048000	16468000	14199000	1.55717e+07	18010000	19089000	18343000	1.84807e+07	0.842592	0.0191826
A0A0J5PYN9	Rho GTPase Rho 2, putative	Y699_01515		tr|A0A0J5PYN9|A0A0J5PYN9_ASPFM;tr|A0A229YBU8|A0A229YBU8_ASPFM;tr|A0A8H4MJP2|A0A8H4MJP2_ASPFM	tr|A0A0J5PYN9|A0A0J5PYN9_ASPFM Rho GTPase Rho 2, putative OS=Aspergillus fumigatus Z5 OX=1437362 GN=Y699_01515 PE=4 SV=1;tr|A0A229YBU8|A0A229YBU8_ASPFM Uncharacterized protein OS=Neosartorya fumigata OX=746128 GN=CDV57_00961 PE=4 SV=1;tr|A0A8H4MJP2|A0A8H4M	3	10	10	1	58.2	22.492	777750	889190	777380	814773	1040300	985320	1081000	1035540	0.78681	0.0089194
Q4X1C6	40S ribosomal protein S11	AFUA_2G10440		tr|Q4X1C6|Q4X1C6_ASPFU;tr|B0XS79|B0XS79_ASPFC;tr|A0A229W8Y1|A0A229W8Y1_ASPFM;tr|A0A0J5PYP0|A0A0J5PYP0_ASPFM	tr|Q4X1C6|Q4X1C6_ASPFU 40S ribosomal protein S11 OS=Neosartorya fumigata (strain ATCC MYA-4609 / Af293 / CBS 101355 / FGSC A1100) OX=330879 GN=AFUA_2G10440 PE=3 SV=1;tr|B0XS79|B0XS79_ASPFC 40S ribosomal protein S11 OS=Neosartorya fumigata (strain CEA10 / C	4	12	12	12	67.3	15.832	27736000	26584000	22801000	25707000	20267000	16692000	17402000	1.81203e+07	1.41868	0.0147938
Q4X1I5	Oxidoreductase, 2-nitropropane dioxygenase family, putative	AFUA_2G09850		tr|Q4X1I5|Q4X1I5_ASPFU;tr|B0XS26|B0XS26_ASPFC;tr|A0A229XZ42|A0A229XZ42_ASPFM;tr|A0A0J5PYS8|A0A0J5PYS8_ASPFM	tr|Q4X1I5|Q4X1I5_ASPFU Oxidoreductase, 2-nitropropane dioxygenase family, putative OS=Neosartorya fumigata (strain ATCC MYA-4609 / Af293 / CBS 101355 / FGSC A1100) OX=330879 GN=AFUA_2G09850 PE=4 SV=1;tr|B0XS26|B0XS26_ASPFC Oxidoreductase, 2-nitropropane di	4	13	13	13	57.5	37.702	3242400	2836100	2559900	2.87947e+06	3977400	3852400	3835000	3.88827e+06	0.740553	0.00768391
A0A8H4MYB1	Uncharacterized protein	CNMCM8057_007449		tr|A0A8H4MYB1|A0A8H4MYB1_ASPFM;tr|A0A229XZ51|A0A229XZ51_ASPFM;tr|A0A0J5PYX3|A0A0J5PYX3_ASPFM;tr|Q4X1N7|Q4X1N7_ASPFU;tr|B0XRX6|B0XRX6_ASPFC	tr|A0A8H4MYB1|A0A8H4MYB1_ASPFM Uncharacterized protein OS=Neosartorya fumigata OX=746128 GN=CNMCM8057_007449 PE=4 SV=1;tr|A0A229XZ51|A0A229XZ51_ASPFM Uncharacterized protein OS=Neosartorya fumigata OX=746128 GN=CDV57_05506 PE=3 SV=1;tr|A0A0J5PYX3|A0A0J5PYX	5	4	4	4	6.6	88.887	596690	604330	627330	609450	659510	676530	701490	679177	0.897336	0.0103072
Q4WXF4	Serine hydroxymethyltransferase	AFUA_3G09320	FUNCTION: Interconversion of serine and glycine. {ECO:0000256|RuleBase:RU000585}.	tr|Q4WXF4|Q4WXF4_ASPFU;tr|B0XY66|B0XY66_ASPFC;tr|A0A229XI01|A0A229XI01_ASPFM;tr|A0A0J5PYX9|A0A0J5PYX9_ASPFM	tr|Q4WXF4|Q4WXF4_ASPFU Serine hydroxymethyltransferase OS=Neosartorya fumigata (strain ATCC MYA-4609 / Af293 / CBS 101355 / FGSC A1100) OX=330879 GN=AFUA_3G09320 PE=3 SV=1;tr|B0XY66|B0XY66_ASPFC Serine hydroxymethyltransferase OS=Neosartorya fumigata (stra	4	29	29	28	75.2	51.873	29895000	21443000	22164000	2.45007e+07	39675000	42283000	39685000	4.05477e+07	0.604244	0.00483854
Q4X1P9	60S ribosomal protein L30, putative	AFUA_2G09200		tr|Q4X1P9|Q4X1P9_ASPFU;tr|B0XRW6|B0XRW6_ASPFC;tr|A0A229XYU9|A0A229XYU9_ASPFM;tr|A0A0J5PYY4|A0A0J5PYY4_ASPFM	tr|Q4X1P9|Q4X1P9_ASPFU 60S ribosomal protein L30, putative OS=Neosartorya fumigata (strain ATCC MYA-4609 / Af293 / CBS 101355 / FGSC A1100) OX=330879 GN=AFUA_2G09200 PE=3 SV=1;tr|B0XRW6|B0XRW6_ASPFC 60S ribosomal protein L30, putative OS=Neosartorya fumiga	4	6	6	6	57.5	11.301	9958300	9291600	11317000	1.0189e+07	6964600	8154100	7681700	7.60013e+06	1.34063	0.0198203
Q4X152	Developmental regulator FlbA	AFUA_2G11180		tr|Q4X152|Q4X152_ASPFU;tr|B0XSE9|B0XSE9_ASPFC;tr|A0A229Y574|A0A229Y574_ASPFM;tr|A0A0J5PZ40|A0A0J5PZ40_ASPFM	tr|Q4X152|Q4X152_ASPFU Developmental regulator FlbA OS=Neosartorya fumigata (strain ATCC MYA-4609 / Af293 / CBS 101355 / FGSC A1100) OX=330879 GN=AFUA_2G11180 PE=4 SV=2;tr|B0XSE9|B0XSE9_ASPFC Developmental regulator FlbA OS=Neosartorya fumigata (strain CEA	4	10	10	10	16.6	78.636	552860	530740	605420	563007	464130	482200	422300	456210	1.2341	0.0197122
A0A229W8Y4	Uncharacterized protein	CDV57_06874		tr|A0A229W8Y4|A0A229W8Y4_ASPFM;tr|A0A0J5PZB2|A0A0J5PZB2_ASPFM;tr|Q4X1E0|Q4X1E0_ASPFU;tr|B0XS66|B0XS66_ASPFC	tr|A0A229W8Y4|A0A229W8Y4_ASPFM Uncharacterized protein OS=Neosartorya fumigata OX=746128 GN=CDV57_06874 PE=3 SV=1;tr|A0A0J5PZB2|A0A0J5PZB2_ASPFM 40S ribosomal protein S17, putative OS=Aspergillus fumigatus Z5 OX=1437362 GN=Y699_02804 PE=3 SV=1;tr|Q4X1E0|Q4	4	13	13	13	63.3	16.219	19656000	18252000	22345000	2.00843e+07	12711000	12532000	11438000	12227000	1.64262	0.00341868
A0A229WJY9	Uncharacterized protein	CDV57_02938		tr|A0A229WJY9|A0A229WJY9_ASPFM;tr|Q4WT53|Q4WT53_ASPFU;tr|B0XQH1|B0XQH1_ASPFC;tr|A0A0J5PZL2|A0A0J5PZL2_ASPFM	tr|A0A229WJY9|A0A229WJY9_ASPFM Uncharacterized protein OS=Neosartorya fumigata OX=746128 GN=CDV57_02938 PE=3 SV=1;tr|Q4WT53|Q4WT53_ASPFU 60S ribosomal protein L35 OS=Neosartorya fumigata (strain ATCC MYA-4609 / Af293 / CBS 101355 / FGSC A1100) OX=330879 GN	4	6	6	6	31.5	14.846	2543600	2300500	2915100	2586400	1810200	1880600	1610100	1.76697e+06	1.46375	0.0139612
A0A8H4HSL0	Uncharacterized protein	CNMCM8057_000575		tr|A0A8H4HSL0|A0A8H4HSL0_ASPFM;tr|A0A229Y6X7|A0A229Y6X7_ASPFM;tr|A0A0J5PZM4|A0A0J5PZM4_ASPFM;tr|Q4WT73|Q4WT73_ASPFU;tr|B0XQF0|B0XQF0_ASPFC	tr|A0A8H4HSL0|A0A8H4HSL0_ASPFM Uncharacterized protein OS=Neosartorya fumigata OX=746128 GN=CNMCM8057_000575 PE=4 SV=1;tr|A0A229Y6X7|A0A229Y6X7_ASPFM Uncharacterized protein OS=Neosartorya fumigata OX=746128 GN=CDV57_02960 PE=4 SV=1;tr|A0A0J5PZM4|A0A0J5PZM	5	28	28	28	50.7	75.833	7262900	6789700	6837300	6963300	6156700	6017100	5022400	5.73207e+06	1.2148	0.0336206
A4D9G0	2-deoxy-D-ribose 5-phosphate aldolase	AFUA_3G06590		tr|A4D9G0|A4D9G0_ASPFU;tr|A0A229XMQ0|A0A229XMQ0_ASPFM;tr|A0A0J5PZN6|A0A0J5PZN6_ASPFM;tr|B0XYX9|B0XYX9_ASPFC	tr|A4D9G0|A4D9G0_ASPFU 2-deoxy-D-ribose 5-phosphate aldolase OS=Neosartorya fumigata (strain ATCC MYA-4609 / Af293 / CBS 101355 / FGSC A1100) OX=330879 GN=AFUA_3G06590 PE=3 SV=1;tr|A0A229XMQ0|A0A229XMQ0_ASPFM 2-deoxy-D-ribose 5-phosphate aldolase OS=Neosar	4	8	8	8	47.9	28.42	941640	992160	826200	920000	1171900	1138900	1240400	1.18373e+06	0.777202	0.01013
B0XWD8	50S ribosomal protein L14	AFUB_024460		tr|B0XWD8|B0XWD8_ASPFC;tr|A0A0J5PZN8|A0A0J5PZN8_ASPFM;tr|Q4X1W7|Q4X1W7_ASPFU;tr|A0A229YCD0|A0A229YCD0_ASPFM	tr|B0XWD8|B0XWD8_ASPFC 50S ribosomal protein L14 OS=Neosartorya fumigata (strain CEA10 / CBS 144.89 / FGSC A1163) OX=451804 GN=AFUB_024460 PE=3 SV=1;tr|A0A0J5PZN8|A0A0J5PZN8_ASPFM 50S ribosomal protein L14 OS=Aspergillus fumigatus Z5 OX=1437362 GN=Y699_029	4	6	6	5	33.9	23.738	1306900	1221000	1470300	1.33273e+06	1081200	1156600	979700	1072500	1.24264	0.0434836
Q4WTL8	Septin	AFUA_1G08850		tr|Q4WTL8|Q4WTL8_ASPFU;tr|B0XQ06|B0XQ06_ASPFC;tr|A0A8H4I865|A0A8H4I865_ASPFM;tr|A0A0J5Q012|A0A0J5Q012_ASPFM;tr|A0A229Y1T5|A0A229Y1T5_ASPFM	tr|Q4WTL8|Q4WTL8_ASPFU Septin OS=Neosartorya fumigata (strain ATCC MYA-4609 / Af293 / CBS 101355 / FGSC A1100) OX=330879 GN=AFUA_1G08850 PE=3 SV=1;tr|B0XQ06|B0XQ06_ASPFC Septin OS=Neosartorya fumigata (strain CEA10 / CBS 144.89 / FGSC A1163) OX=451804 GN=A	5	18	18	18	67.1	39.231	20161000	20277000	19511000	19983000	22212000	23292000	21612000	22372000	0.893215	0.0119377
Q4WIR0	Alcohol dehydrogenase, zinc-containing, putative	AFUA_2G00970		tr|Q4WIR0|Q4WIR0_ASPFU;tr|B0XT53|B0XT53_ASPFC;tr|A0A8H4HLF9|A0A8H4HLF9_ASPFM;tr|A0A229XWK6|A0A229XWK6_ASPFM;tr|A0A0J5Q034|A0A0J5Q034_ASPFM	tr|Q4WIR0|Q4WIR0_ASPFU Alcohol dehydrogenase, zinc-containing, putative OS=Neosartorya fumigata (strain ATCC MYA-4609 / Af293 / CBS 101355 / FGSC A1100) OX=330879 GN=AFUA_2G00970 PE=4 SV=1;tr|B0XT53|B0XT53_ASPFC Alcohol dehydrogenase, zinc-containing OS=Ne	5	10	10	10	47.3	38.599	1582100	1566400	1622500	1.59033e+06	1139700	1227100	1272800	1213200	1.31086	0.00088859
Q4WZP3	Cell division control protein Cdc25, putative	AFUA_2G16240		tr|Q4WZP3|Q4WZP3_ASPFU;tr|B0XUZ0|B0XUZ0_ASPFC;tr|A0A229Y3Z7|A0A229Y3Z7_ASPFM;tr|A0A0J5Q0N0|A0A0J5Q0N0_ASPFM	tr|Q4WZP3|Q4WZP3_ASPFU Cell division control protein Cdc25, putative OS=Neosartorya fumigata (strain ATCC MYA-4609 / Af293 / CBS 101355 / FGSC A1100) OX=330879 GN=AFUA_2G16240 PE=4 SV=1;tr|B0XUZ0|B0XUZ0_ASPFC Cell division control protein Cdc25, putative O	4	2	2	2	2.7	140.4	37194	29174	16243	27537	46832	52609	49896	49779	0.553185	0.0245538
Q4WT63	DNA repair protein RAD51 homolog	AFUA_1G10410	FUNCTION: Required both for recombination and for the repair of DNA damage caused by X-rays. {ECO:0000256|RuleBase:RU364139}.	tr|Q4WT63|Q4WT63_ASPFU;tr|B0XQG1|B0XQG1_ASPFC;tr|A0A229WK16|A0A229WK16_ASPFM;tr|A0A0J5Q0Y4|A0A0J5Q0Y4_ASPFM	tr|Q4WT63|Q4WT63_ASPFU DNA repair protein RAD51 homolog OS=Neosartorya fumigata (strain ATCC MYA-4609 / Af293 / CBS 101355 / FGSC A1100) OX=330879 GN=AFUA_1G10410 PE=3 SV=1;tr|B0XQG1|B0XQG1_ASPFC DNA repair protein RAD51 homolog OS=Neosartorya fumigata (st	4	7	7	7	35.1	37.683	494760	556590	552190	534513	403620	215000	400070	339563	1.57412	0.0406974
Q6MYG6	Urb2 domain-containing protein	AfA6E3.080		tr|Q6MYG6|Q6MYG6_ASPFM;tr|A0A8H4HK79|A0A8H4HK79_ASPFM;tr|A0A229XGT4|A0A229XGT4_ASPFM;tr|Q4WSD0|Q4WSD0_ASPFU;tr|B0XRA7|B0XRA7_ASPFC;tr|A0A0J5Q141|A0A0J5Q141_ASPFM	tr|Q6MYG6|Q6MYG6_ASPFM Urb2 domain-containing protein OS=Neosartorya fumigata OX=746128 GN=AfA6E3.080 PE=4 SV=1;tr|A0A8H4HK79|A0A8H4HK79_ASPFM Uncharacterized protein OS=Neosartorya fumigata OX=746128 GN=CNMCM8057_004811 PE=4 SV=1;tr|A0A229XGT4|A0A229XGT4_	6	7	7	7	7	164.37	186840	189260	219400	198500	177300	144780	134000	152027	1.30569	0.0497174
Q4X0E2	Splicing factor 3B subunit 1, putative	AFUA_2G13780		tr|Q4X0E2|Q4X0E2_ASPFU;tr|B0XTP0|B0XTP0_ASPFC;tr|A0A8H4ICM9|A0A8H4ICM9_ASPFM;tr|A0A8H4I0K5|A0A8H4I0K5_ASPFM;tr|A0A229YAG2|A0A229YAG2_ASPFM;tr|A0A0J5Q178|A0A0J5Q178_ASPFM	tr|Q4X0E2|Q4X0E2_ASPFU Splicing factor 3B subunit 1, putative OS=Neosartorya fumigata (strain ATCC MYA-4609 / Af293 / CBS 101355 / FGSC A1100) OX=330879 GN=AFUA_2G13780 PE=3 SV=1;tr|B0XTP0|B0XTP0_ASPFC Splicing factor 3B subunit 1, putative OS=Neosartorya	6	8	8	8	9.9	138.05	685410	676380	617230	659673	519780	559730	392760	490757	1.3442	0.0366233
Q4WVP3	Mitochondrial inner membrane protease subunit 1, putative	AFUA_5G12820		tr|Q4WVP3|Q4WVP3_ASPFU;tr|B0Y1R0|B0Y1R0_ASPFC;tr|A0A8H4HUX3|A0A8H4HUX3_ASPFM;tr|A0A229Y8G0|A0A229Y8G0_ASPFM;tr|A0A0J5Q1F9|A0A0J5Q1F9_ASPFM	tr|Q4WVP3|Q4WVP3_ASPFU Mitochondrial inner membrane protease subunit 1, putative OS=Neosartorya fumigata (strain ATCC MYA-4609 / Af293 / CBS 101355 / FGSC A1100) OX=330879 GN=AFUA_5G12820 PE=4 SV=1;tr|B0Y1R0|B0Y1R0_ASPFC Mitochondrial inner membrane protea	5	1	1	1	11.7	20.11		27051	17954	22502.5	39437	38015	39114	38855.3	0.579135	0.0176044
A0A8H4IBL5	Uncharacterized protein	CNMCM8057_007276		tr|A0A8H4IBL5|A0A8H4IBL5_ASPFM;tr|A0A229YDF4|A0A229YDF4_ASPFM;tr|A0A0J5Q1M4|A0A0J5Q1M4_ASPFM;tr|Q4X0T0|Q4X0T0_ASPFU;tr|B0XSW9|B0XSW9_ASPFC	tr|A0A8H4IBL5|A0A8H4IBL5_ASPFM Uncharacterized protein OS=Neosartorya fumigata OX=746128 GN=CNMCM8057_007276 PE=4 SV=1;tr|A0A229YDF4|A0A229YDF4_ASPFM Uncharacterized protein OS=Neosartorya fumigata OX=746128 GN=CDV57_00036 PE=4 SV=1;tr|A0A0J5Q1M4|A0A0J5Q1M	5	14	14	14	20	119.8	1524000	1312500	1610500	1.48233e+06	1215200	1203500	1262000	1226900	1.20819	0.047404
A0A8H4I6B9	Uncharacterized protein	CNMCM8686_000753		tr|A0A8H4I6B9|A0A8H4I6B9_ASPFM;tr|A0A0J5Q229|A0A0J5Q229_ASPFM;tr|B0XUU8|B0XUU8_ASPFC;tr|A0A8H4HTZ2|A0A8H4HTZ2_ASPFM;tr|Q4WZT4|Q4WZT4_ASPFU;tr|A0A229Y2N2|A0A229Y2N2_ASPFM	tr|A0A8H4I6B9|A0A8H4I6B9_ASPFM Uncharacterized protein OS=Neosartorya fumigata OX=746128 GN=CNMCM8686_000753 PE=4 SV=1;tr|A0A0J5Q229|A0A0J5Q229_ASPFM HET-C domain-containing protein HetC OS=Aspergillus fumigatus Z5 OX=1437362 GN=Y699_02290 PE=4 SV=1;tr|B0X	6	11	11	11	20.1	87.919	1741200	1687300	1652100	1.69353e+06	1496200	1621100	1471300	1.52953e+06	1.10722	0.0366165
Q4X1P8	60S ribosomal protein L10	AFUA_2G09210		tr|Q4X1P8|Q4X1P8_ASPFU;tr|B0XRW7|B0XRW7_ASPFC;tr|A0A229XYW3|A0A229XYW3_ASPFM;tr|A0A0J5Q2F8|A0A0J5Q2F8_ASPFM	tr|Q4X1P8|Q4X1P8_ASPFU 60S ribosomal protein L10 OS=Neosartorya fumigata (strain ATCC MYA-4609 / Af293 / CBS 101355 / FGSC A1100) OX=330879 GN=AFUA_2G09210 PE=4 SV=1;tr|B0XRW7|B0XRW7_ASPFC 60S ribosomal protein L10 OS=Neosartorya fumigata (strain CEA10 / C	4	16	16	16	57.4	25.586	6889200	6375500	8293200	7.18597e+06	5382500	5153000	4742900	5092800	1.41101	0.02554
A0A8H4ICU0	Uncharacterized protein	CNMCM8686_007466		tr|A0A8H4ICU0|A0A8H4ICU0_ASPFM;tr|A0A0J5Q2H2|A0A0J5Q2H2_ASPFM;tr|Q4X1R4|Q4X1R4_ASPFU;tr|A0A8H4MFK7|A0A8H4MFK7_ASPFM;tr|A0A229X3R1|A0A229X3R1_ASPFM;tr|A0A8H4HVE6|A0A8H4HVE6_ASPFM;tr|A0A229WDV6|A0A229WDV6_ASPFM	tr|A0A8H4ICU0|A0A8H4ICU0_ASPFM Uncharacterized protein OS=Neosartorya fumigata OX=746128 GN=CNMCM8686_007466 PE=4 SV=1;tr|A0A0J5Q2H2|A0A0J5Q2H2_ASPFM DNA helicase OS=Aspergillus fumigatus Z5 OX=1437362 GN=Y699_02911 PE=3 SV=1;tr|Q4X1R4|Q4X1R4_ASPFU DNA hel	7	14	14	14	21.7	113.05	618860	624330	674190	639127	508710	458190	543610	503503	1.26936	0.0111599
B0XRR7	Acetyl-CoA carboxylase	AFUB_024590		tr|B0XRR7|B0XRR7_ASPFC;tr|A0A229YCI9|A0A229YCI9_ASPFM;tr|A0A0J5Q2I5|A0A0J5Q2I5_ASPFM;tr|Q4X1V2|Q4X1V2_ASPFU;tr|A0A8H4HZS4|A0A8H4HZS4_ASPFM	tr|B0XRR7|B0XRR7_ASPFC Acetyl-CoA carboxylase OS=Neosartorya fumigata (strain CEA10 / CBS 144.89 / FGSC A1163) OX=451804 GN=AFUB_024590 PE=4 SV=1;tr|A0A229YCI9|A0A229YCI9_ASPFM Uncharacterized protein OS=Neosartorya fumigata OX=746128 GN=CDV57_00472 PE=4 S	5	114	114	114	62	254.95	66068000	64459000	66064000	6.55303e+07	59655000	57170000	60739000	59188000	1.10716	0.00586741
A0A229WF83	Uncharacterized protein	CDV57_05330		tr|A0A229WF83|A0A229WF83_ASPFM;tr|A0A0J5Q2L3|A0A0J5Q2L3_ASPFM;tr|Q4X0A1|Q4X0A1_ASPFU;tr|B0XTS9|B0XTS9_ASPFC	tr|A0A229WF83|A0A229WF83_ASPFM Uncharacterized protein OS=Neosartorya fumigata OX=746128 GN=CDV57_05330 PE=4 SV=1;tr|A0A0J5Q2L3|A0A0J5Q2L3_ASPFM Import inner membrane translocase subunit TIM23, putative OS=Aspergillus fumigatus Z5 OX=1437362 GN=Y699_02455	4	2	2	2	13.7	21.486	858250	874560	664050	798953	998670	977040	999680	991797	0.805562	0.0470966
B0XWB6	FMN binding oxidoreductase, putative	AFUB_024240		tr|B0XWB6|B0XWB6_ASPFC;tr|A0A0J5Q2M6|A0A0J5Q2M6_ASPFM;tr|A0A8H4MXE1|A0A8H4MXE1_ASPFM;tr|A0A229YC64|A0A229YC64_ASPFM;tr|Q4X1Z3|Q4X1Z3_ASPFU	tr|B0XWB6|B0XWB6_ASPFC FMN binding oxidoreductase, putative OS=Neosartorya fumigata (strain CEA10 / CBS 144.89 / FGSC A1163) OX=451804 GN=AFUB_024240 PE=4 SV=1;tr|A0A0J5Q2M6|A0A0J5Q2M6_ASPFM FMN binding oxidoreductase, putative OS=Aspergillus fumigatus Z5	5	12	12	12	38.5	45.541	1120700	1155700	1277400	1184600	773440	736070	701660	737057	1.6072	0.000987968
B0Y7L9	Proteasome endopeptidase complex	AFUB_074270		tr|B0Y7L9|B0Y7L9_ASPFC;tr|A0A229XUB9|A0A229XUB9_ASPFM;tr|A0A0J5Q2N5|A0A0J5Q2N5_ASPFM;tr|Q4WMY2|Q4WMY2_ASPFU	tr|B0Y7L9|B0Y7L9_ASPFC Proteasome endopeptidase complex OS=Neosartorya fumigata (strain CEA10 / CBS 144.89 / FGSC A1163) OX=451804 GN=AFUB_074270 PE=4 SV=1;tr|A0A229XUB9|A0A229XUB9_ASPFM Proteasome endopeptidase complex OS=Neosartorya fumigata OX=746128 GN	4	12	12	12	50.7	32.708	5308300	5280100	4897600	5162000	6004500	6573600	5711900	6.09667e+06	0.846692	0.0306991
A0A229YAC8	Protein kinase domain-containing protein	CDV57_01559		tr|A0A229YAC8|A0A229YAC8_ASPFM;tr|A0A0J5Q2S2|A0A0J5Q2S2_ASPFM;tr|Q4X0F2|Q4X0F2_ASPFU;tr|B0XTN1|B0XTN1_ASPFC;tr|A0A8H4ID77|A0A8H4ID77_ASPFM	tr|A0A229YAC8|A0A229YAC8_ASPFM Protein kinase domain-containing protein OS=Neosartorya fumigata OX=746128 GN=CDV57_01559 PE=3 SV=1;tr|A0A0J5Q2S2|A0A0J5Q2S2_ASPFM Calcium/calmodulin-dependent protein kinase OS=Aspergillus fumigatus Z5 OX=1437362 GN=Y699_025	5	10	10	10	28.8	46.381	2610500	2743100	3000400	2.78467e+06	3343600	3435200	3453300	3410700	0.81645	0.00632423
Q4X0J7	Vacuolar proton pump subunit B	AFUA_2G13240	FUNCTION: Non-catalytic subunit of the peripheral V1 complex of vacuolar ATPase. {ECO:0000256|RuleBase:RU366021}.	tr|Q4X0J7|Q4X0J7_ASPFU;tr|B0XTB8|B0XTB8_ASPFC;tr|A0A229YDL8|A0A229YDL8_ASPFM;tr|A0A0J5Q2V6|A0A0J5Q2V6_ASPFM;tr|A0A8H4MW19|A0A8H4MW19_ASPFM;tr|A0A8H4HYL0|A0A8H4HYL0_ASPFM	tr|Q4X0J7|Q4X0J7_ASPFU Vacuolar proton pump subunit B OS=Neosartorya fumigata (strain ATCC MYA-4609 / Af293 / CBS 101355 / FGSC A1100) OX=330879 GN=AFUA_2G13240 PE=3 SV=1;tr|B0XTB8|B0XTB8_ASPFC Vacuolar proton pump subunit B OS=Neosartorya fumigata (strain	6	25	25	25	59.1	56.417	17692000	17217000	17231000	17380000	21582000	19193000	21434000	2.07363e+07	0.838142	0.0130859
A0A0J5Q372	Transcriptional corepressor Cyc8	Y699_02670		tr|A0A0J5Q372|A0A0J5Q372_ASPFM;tr|B0XSL2|B0XSL2_ASPFC;sp|Q8NKF4|RL3_ASPFU;tr|A0A229W5M7|A0A229W5M7_ASPFM;tr|Q4X0Y7|Q4X0Y7_ASPFU;tr|B0XSL1|B0XSL1_ASPFC;tr|A0A8H4MFR7|A0A8H4MFR7_ASPFM;tr|A0A229X907|A0A229X907_ASPFM	tr|A0A0J5Q372|A0A0J5Q372_ASPFM Transcriptional corepressor Cyc8 OS=Aspergillus fumigatus Z5 OX=1437362 GN=Y699_02670 PE=3 SV=1;tr|B0XSL2|B0XSL2_ASPFC 60S ribosomal protein L3 OS=Neosartorya fumigata (strain CEA10 / CBS 144.89 / FGSC A1163) OX=451804 GN=AFU	8	31	31	31	23.8	139.13	14741000	12737000	10829000	12769000	9356500	9458800	7942300	8919200	1.43163	0.0352626
Q4WIK3	Uncharacterized protein	AFUA_2G01540		tr|Q4WIK3|Q4WIK3_ASPFU;tr|B0XTH7|B0XTH7_ASPFC;tr|A0A229Y2U6|A0A229Y2U6_ASPFM;tr|A0A0J5Q386|A0A0J5Q386_ASPFM	tr|Q4WIK3|Q4WIK3_ASPFU Uncharacterized protein OS=Neosartorya fumigata (strain ATCC MYA-4609 / Af293 / CBS 101355 / FGSC A1100) OX=330879 GN=AFUA_2G01540 PE=4 SV=1;tr|B0XTH7|B0XTH7_ASPFC Uncharacterized protein OS=Neosartorya fumigata (strain CEA10 / CBS 1	4	3	3	3	7.3	74.564	67328	59869		63598.5	46769	44704	50823	47432	1.34084	0.0209272
Q4X132	KRR1 small subunit processome component	AFUA_2G11380	FUNCTION: Required for 40S ribosome biogenesis. Involved in nucleolar processing of pre-18S ribosomal RNA and ribosome assembly. {ECO:0000256|PIRNR:PIRNR006515}.	tr|Q4X132|Q4X132_ASPFU;tr|B0XSG8|B0XSG8_ASPFC;tr|A0A229W844|A0A229W844_ASPFM;tr|A0A0J5Q3A5|A0A0J5Q3A5_ASPFM	tr|Q4X132|Q4X132_ASPFU KRR1 small subunit processome component OS=Neosartorya fumigata (strain ATCC MYA-4609 / Af293 / CBS 101355 / FGSC A1100) OX=330879 GN=AFUA_2G11380 PE=3 SV=1;tr|B0XSG8|B0XSG8_ASPFC KRR1 small subunit processome component OS=Neosartory	4	10	10	10	37.7	41.549	1852500	1652100	1818200	1.77427e+06	1436700	1469100	1246000	1.38393e+06	1.28205	0.0137921
A0A229X134	ATP citrate synthase	CDV57_09608		tr|A0A229X134|A0A229X134_ASPFM;tr|A0A0J5Q3B6|A0A0J5Q3B6_ASPFM;tr|Q4WM99|Q4WM99_ASPFU;tr|B0Y8A8|B0Y8A8_ASPFC	tr|A0A229X134|A0A229X134_ASPFM ATP citrate synthase OS=Neosartorya fumigata OX=746128 GN=CDV57_09608 PE=4 SV=1;tr|A0A0J5Q3B6|A0A0J5Q3B6_ASPFM ATP citrate synthase OS=Aspergillus fumigatus Z5 OX=1437362 GN=Y699_04208 PE=4 SV=1;tr|Q4WM99|Q4WM99_ASPFU ATP cit	4	38	38	38	67.6	71.948	93987000	95990000	96889000	95622000	104000000	100080000	104160000	1.02747e+08	0.930658	0.0108885
A0A229XT01	KOW domain-containing protein	CDV57_07751		tr|A0A229XT01|A0A229XT01_ASPFM;tr|A0A0J5Q3E1|A0A0J5Q3E1_ASPFM;tr|Q8NJL0|Q8NJL0_ASPFM;tr|Q4WM42|Q4WM42_ASPFU;tr|B0Y8G7|B0Y8G7_ASPFC	tr|A0A229XT01|A0A229XT01_ASPFM KOW domain-containing protein OS=Neosartorya fumigata OX=746128 GN=CDV57_07751 PE=3 SV=1;tr|A0A0J5Q3E1|A0A0J5Q3E1_ASPFM Ribosomal protein L26 OS=Aspergillus fumigatus Z5 OX=1437362 GN=Y699_04261 PE=3 SV=1;tr|Q8NJL0|Q8NJL0_ASP	5	8	8	8	45.1	15.109	5279600	5213000	6494100	5.66223e+06	4011900	3751200	4312700	4.02527e+06	1.40667	0.0215191
A0A229W771	Aldedh domain-containing protein	CDV57_07042		tr|A0A229W771|A0A229W771_ASPFM;tr|A0A0J5Q3I8|A0A0J5Q3I8_ASPFM;tr|Q4WM26|Q4WM26_ASPFU;tr|B0Y8I3|B0Y8I3_ASPFC;tr|A0A8H4I3V6|A0A8H4I3V6_ASPFM	tr|A0A229W771|A0A229W771_ASPFM Aldedh domain-containing protein OS=Neosartorya fumigata OX=746128 GN=CDV57_07042 PE=3 SV=1;tr|A0A0J5Q3I8|A0A0J5Q3I8_ASPFM Aldehyde dehydrogenase AldA OS=Aspergillus fumigatus Z5 OX=1437362 GN=Y699_04278 PE=3 SV=1;tr|Q4WM26|Q	5	21	21	19	56.2	52.547	3196200	2906000	3152300	3.08483e+06	2660900	2826500	2677700	2721700	1.13342	0.0254867
A0A229WGJ2	ATP-dependent (S)-NAD(P)H-hydrate dehydratase	CDV57_07837	FUNCTION: Catalyzes the dehydration of the S-form of NAD(P)HX at the expense of ATP, which is converted to ADP. Together with NAD(P)HX epimerase, which catalyzes the epimerization of the S- and R-forms, the enzyme allows the repair of both epimers of NAD(P)HX, a damaged form of NAD(P)H that is a result of enzymatic or heat-dependent hydration. {ECO:0000256|HAMAP-Rule:MF_03157}.	tr|A0A229WGJ2|A0A229WGJ2_ASPFM;tr|A0A0J5Q3K0|A0A0J5Q3K0_ASPFM;tr|B0XS49|B0XS49_ASPFC;sp|Q4X1F8|NNRD_ASPFU	tr|A0A229WGJ2|A0A229WGJ2_ASPFM ATP-dependent (S)-NAD(P)H-hydrate dehydratase OS=Neosartorya fumigata OX=746128 GN=CDV57_07837 PE=3 SV=1;tr|A0A0J5Q3K0|A0A0J5Q3K0_ASPFM ATP-dependent (S)-NAD(P)H-hydrate dehydratase OS=Aspergillus fumigatus Z5 OX=1437362 GN=Y	4	13	13	13	54.9	39.4	1351700	1363900	1325500	1.34703e+06	1383500	1467000	1447900	1432800	0.940141	0.0362854
B0Y4M4	DNA repair protein Rad50 (Fragment)	AFUB_069600		tr|B0Y4M4|B0Y4M4_ASPFC;tr|Q4WQF8|Q4WQF8_ASPFU;tr|A0A0J5Q3Q2|A0A0J5Q3Q2_ASPFM;tr|A0A229XNA5|A0A229XNA5_ASPFM;tr|A0A8H4I3F5|A0A8H4I3F5_ASPFM;tr|A0A8H4HMB0|A0A8H4HMB0_ASPFM	tr|B0Y4M4|B0Y4M4_ASPFC DNA repair protein Rad50 (Fragment) OS=Neosartorya fumigata (strain CEA10 / CBS 144.89 / FGSC A1163) OX=451804 GN=AFUB_069600 PE=3 SV=1;tr|Q4WQF8|Q4WQF8_ASPFU DNA repair protein Rad50 OS=Neosartorya fumigata (strain ATCC MYA-4609 / A	6	14	14	14	13.7	150.23	585870	613250	602820	600647	496970	471340	445800	471370	1.27426	0.00153035
Q4WLI2	Choline sulfatase, putative	AFUA_6G13440		tr|Q4WLI2|Q4WLI2_ASPFU;tr|B0XM86|B0XM86_ASPFC;tr|A0A229YCN4|A0A229YCN4_ASPFM;tr|A0A0J5Q3Z8|A0A0J5Q3Z8_ASPFM	tr|Q4WLI2|Q4WLI2_ASPFU Choline sulfatase, putative OS=Neosartorya fumigata (strain ATCC MYA-4609 / Af293 / CBS 101355 / FGSC A1100) OX=330879 GN=AFUA_6G13440 PE=3 SV=1;tr|B0XM86|B0XM86_ASPFC Choline sulfatase, putative OS=Neosartorya fumigata (strain CEA10	4	14	14	14	38	66.174	1137800	1162000	1204400	1.16807e+06	838960	892160	942860	891327	1.31048	0.00150135
Q4WIE3	40S ribosomal protein S10a	AFUA_2G02150		tr|Q4WIE3|Q4WIE3_ASPFU;tr|B0XTV5|B0XTV5_ASPFC;tr|A0A229Y7Z9|A0A229Y7Z9_ASPFM;tr|A0A0J5Q4L0|A0A0J5Q4L0_ASPFM	tr|Q4WIE3|Q4WIE3_ASPFU 40S ribosomal protein S10a OS=Neosartorya fumigata (strain ATCC MYA-4609 / Af293 / CBS 101355 / FGSC A1100) OX=330879 GN=AFUA_2G02150 PE=3 SV=1;tr|B0XTV5|B0XTV5_ASPFC 40S ribosomal protein S10a OS=Neosartorya fumigata (strain CEA10 /	4	6	6	6	37.1	13.064	16094000	16350000	16999000	16481000	12429000	14536000	11056000	1.26737e+07	1.30041	0.0220504
A0A229XXZ5	DASH complex subunit DAD1	CDV57_04329		tr|A0A229XXZ5|A0A229XXZ5_ASPFM;tr|A0A0J5Q4X4|A0A0J5Q4X4_ASPFM	tr|A0A229XXZ5|A0A229XXZ5_ASPFM DASH complex subunit DAD1 OS=Neosartorya fumigata OX=746128 GN=CDV57_04329 PE=3 SV=1;tr|A0A0J5Q4X4|A0A0J5Q4X4_ASPFM DASH complex subunit DAD1 OS=Aspergillus fumigatus Z5 OX=1437362 GN=Y699_05268 PE=3 SV=1	2	1	1	1	14.3	11.995	25353	20077	22336	22588.7	16060	12918	14878	14618.7	1.54519	0.011051
A0A229XXR1	Uncharacterized protein	CDV57_04328		tr|A0A229XXR1|A0A229XXR1_ASPFM;tr|Q4WW13|Q4WW13_ASPFU;tr|B0Y295|B0Y295_ASPFC;tr|A0A0J5Q638|A0A0J5Q638_ASPFM	tr|A0A229XXR1|A0A229XXR1_ASPFM Uncharacterized protein OS=Neosartorya fumigata OX=746128 GN=CDV57_04328 PE=4 SV=1;tr|Q4WW13|Q4WW13_ASPFU Rho GTPase Rho4, putative OS=Neosartorya fumigata (strain ATCC MYA-4609 / Af293 / CBS 101355 / FGSC A1100) OX=330879 GN	4	1	1	1	6.9	25.479	24616	31363	18530	24836.3	36001	43209	34099	37769.7	0.657574	0.049133
B0Y857	Zinc-binding oxidoreductase ToxD, putative	AFUB_076180		tr|B0Y857|B0Y857_ASPFC;tr|A0A229WPA9|A0A229WPA9_ASPFM;tr|A0A0J5Q6C1|A0A0J5Q6C1_ASPFM;tr|Q4WMF1|Q4WMF1_ASPFU	tr|B0Y857|B0Y857_ASPFC Zinc-binding oxidoreductase ToxD, putative OS=Neosartorya fumigata (strain CEA10 / CBS 144.89 / FGSC A1163) OX=451804 GN=AFUB_076180 PE=4 SV=1;tr|A0A229WPA9|A0A229WPA9_ASPFM PKS_ER domain-containing protein OS=Neosartorya fumigata OX	4	11	11	11	41.8	37.823	1166100	1054500	877600	1.03273e+06	767820	772010	757210	765680	1.34878	0.03369
A0A229Y6H5	Thioredoxin domain-containing protein	CDV57_01959	FUNCTION: Thiol-specific peroxidase that catalyzes the reduction of hydrogen peroxide and organic hydroperoxides to water and alcohols, respectively. Plays a role in cell protection against oxidative stress by detoxifying peroxides. {ECO:0000256|RuleBase:RU366011}.	tr|A0A229Y6H5|A0A229Y6H5_ASPFM;tr|A0A0J5Q6Y5|A0A0J5Q6Y5_ASPFM;tr|Q4WLS4|Q4WLS4_ASPFU;tr|B0Y8T7|B0Y8T7_ASPFC	tr|A0A229Y6H5|A0A229Y6H5_ASPFM Thioredoxin domain-containing protein OS=Neosartorya fumigata OX=746128 GN=CDV57_01959 PE=3 SV=1;tr|A0A0J5Q6Y5|A0A0J5Q6Y5_ASPFM AhpC/TSA family protein OS=Aspergillus fumigatus Z5 OX=1437362 GN=Y699_04380 PE=3 SV=1;tr|Q4WLS4|	4	9	9	9	52.7	19.333	2595300	2081100	1993600	2.22333e+06	3210700	3148400	3595900	3.31833e+06	0.670015	0.00946817
Q4WLK1	60S ribosomal protein L31e	AFUA_6G13250		tr|Q4WLK1|Q4WLK1_ASPFU;tr|B0XLZ0|B0XLZ0_ASPFC;tr|A0A229YCT2|A0A229YCT2_ASPFM;tr|A0A0J5Q747|A0A0J5Q747_ASPFM	tr|Q4WLK1|Q4WLK1_ASPFU 60S ribosomal protein L31e OS=Neosartorya fumigata (strain ATCC MYA-4609 / Af293 / CBS 101355 / FGSC A1100) OX=330879 GN=AFUA_6G13250 PE=3 SV=1;tr|B0XLZ0|B0XLZ0_ASPFC 60S ribosomal protein L31e OS=Neosartorya fumigata (strain CEA10 /	4	6	6	6	41.5	14.007	3516100	3158400	3811200	3.49523e+06	2395200	2420900	2051500	2289200	1.52684	0.00567601
Q4WLT5	Serine palmitoyl CoA transferase subunit LcbA	AFUA_6G12390		tr|Q4WLT5|Q4WLT5_ASPFU;tr|B0Y8S6|B0Y8S6_ASPFC;tr|A0A229Y6F2|A0A229Y6F2_ASPFM;tr|A0A0J5Q7X4|A0A0J5Q7X4_ASPFM	tr|Q4WLT5|Q4WLT5_ASPFU Serine palmitoyl CoA transferase subunit LcbA OS=Neosartorya fumigata (strain ATCC MYA-4609 / Af293 / CBS 101355 / FGSC A1100) OX=330879 GN=AFUA_6G12390 PE=4 SV=1;tr|B0Y8S6|B0Y8S6_ASPFC Serine palmitoyl CoA transferase subunit LcbA O	4	7	7	7	15.9	55.986	557510	498840	563190	539847	323490	290220	285200	299637	1.80167	0.000544062
Q4WLQ8	40S ribosomal protein S10b	AFUA_6G12660		tr|Q4WLQ8|Q4WLQ8_ASPFU;tr|A0A229Y6L3|A0A229Y6L3_ASPFM;tr|A0A0J5Q7Z8|A0A0J5Q7Z8_ASPFM;tr|B0Y8V2|B0Y8V2_ASPFC;tr|A0A8H4MXP0|A0A8H4MXP0_ASPFM	tr|Q4WLQ8|Q4WLQ8_ASPFU 40S ribosomal protein S10b OS=Neosartorya fumigata (strain ATCC MYA-4609 / Af293 / CBS 101355 / FGSC A1100) OX=330879 GN=AFUA_6G12660 PE=4 SV=1;tr|A0A229Y6L3|A0A229Y6L3_ASPFM S10_plectin domain-containing protein OS=Neosartorya fumig	5	4	4	4	27.7	17.86	9026100	10013000	11726000	1.0255e+07	6443100	6738700	6340700	6507500	1.57588	0.00932306
A0A0J5Q803	Ubiquitin C-terminal hydrolase Ubp8	Y699_04399		tr|A0A0J5Q803|A0A0J5Q803_ASPFM;tr|Q4WLQ3|Q4WLQ3_ASPFU;tr|B0Y8V7|B0Y8V7_ASPFC	tr|A0A0J5Q803|A0A0J5Q803_ASPFM Ubiquitin C-terminal hydrolase Ubp8 OS=Aspergillus fumigatus Z5 OX=1437362 GN=Y699_04399 PE=4 SV=1;tr|Q4WLQ3|Q4WLQ3_ASPFU Ubiquitin C-terminal hydrolase Ubp8, putative OS=Neosartorya fumigata (strain ATCC MYA-4609 / Af293 / C	3	1	1	1	3.6	55.33	16739	17196		16967.5	11578		13128	12353	1.37355	0.0293173
A0A229Y5W9	Uncharacterized protein	CDV57_03071		tr|A0A229Y5W9|A0A229Y5W9_ASPFM;tr|A0A0J5SC65|A0A0J5SC65_ASPFM;tr|Q4WNJ8|Q4WNJ8_ASPFU;tr|B0Y5E4|B0Y5E4_ASPFC	tr|A0A229Y5W9|A0A229Y5W9_ASPFM Uncharacterized protein OS=Neosartorya fumigata OX=746128 GN=CDV57_03071 PE=3 SV=1;tr|A0A0J5SC65|A0A0J5SC65_ASPFM 50S ribosomal protein L3 OS=Aspergillus fumigatus Z5 OX=1437362 GN=Y699_05981 PE=3 SV=1;tr|Q4WNJ8|Q4WNJ8_ASPFU	4	9	9	9	46.8	31.892	1886300	2010200	2241800	2046100	1404800	1827600	1340000	1.52413e+06	1.34247	0.0477618
Q4WNS0	Dihydrofolate synthetase	AFUA_4G06740		tr|Q4WNS0|Q4WNS0_ASPFU;tr|B0Y5L5|B0Y5L5_ASPFC;tr|A0A8H4MVH0|A0A8H4MVH0_ASPFM;tr|A0A229WR67|A0A229WR67_ASPFM;tr|A0A0J5SCB6|A0A0J5SCB6_ASPFM	tr|Q4WNS0|Q4WNS0_ASPFU Dihydrofolate synthetase OS=Neosartorya fumigata (strain ATCC MYA-4609 / Af293 / CBS 101355 / FGSC A1100) OX=330879 GN=AFUA_4G06740 PE=3 SV=1;tr|B0Y5L5|B0Y5L5_ASPFC Dihydrofolate synthetase OS=Neosartorya fumigata (strain CEA10 / CBS	5	6	6	6	20.7	45.839	220640	223430	177720	207263	260090	293180	305220	286163	0.724283	0.0169507
Q4WP20	60S ribosomal protein L11	AFUA_4G07730		tr|Q4WP20|Q4WP20_ASPFU;tr|B0Y5W6|B0Y5W6_ASPFC;tr|A0A8H4IA30|A0A8H4IA30_ASPFM;tr|A0A0J5SCL3|A0A0J5SCL3_ASPFM;tr|A0A8H4MLA0|A0A8H4MLA0_ASPFM;tr|A0A229WKY5|A0A229WKY5_ASPFM	tr|Q4WP20|Q4WP20_ASPFU 60S ribosomal protein L11 OS=Neosartorya fumigata (strain ATCC MYA-4609 / Af293 / CBS 101355 / FGSC A1100) OX=330879 GN=AFUA_4G07730 PE=3 SV=1;tr|B0Y5W6|B0Y5W6_ASPFC 60S ribosomal protein L11 OS=Neosartorya fumigata (strain CEA10 / C	6	11	11	11	61.9	20.113	14933000	16326000	16915000	16058000	13042000	13872000	13116000	1.33433e+07	1.20345	0.0135784
Q4WQB6	Exosome complex exonuclease exoribonuclease (Rrp44), putative	AFUA_4G12250		tr|Q4WQB6|Q4WQB6_ASPFU;tr|B0Y4I6|B0Y4I6_ASPFC;tr|A0A0J5SDP2|A0A0J5SDP2_ASPFM;tr|A0A229WAT0|A0A229WAT0_ASPFM	tr|Q4WQB6|Q4WQB6_ASPFU Exosome complex exonuclease exoribonuclease (Rrp44), putative OS=Neosartorya fumigata (strain ATCC MYA-4609 / Af293 / CBS 101355 / FGSC A1100) OX=330879 GN=AFUA_4G12250 PE=3 SV=1;tr|B0Y4I6|B0Y4I6_ASPFC Exosome complex exonuclease exo	4	32	32	32	44.7	116.3	4218700	3986400	4420900	4.20867e+06	3801600	3631800	3803500	3.74563e+06	1.12362	0.0283201
Q4WDL0	Mitochondrial import receptor subunit (Tom40), putative	AFUA_6G05110		tr|Q4WDL0|Q4WDL0_ASPFU;tr|B0YCT9|B0YCT9_ASPFC;tr|A0A8H4MZ02|A0A8H4MZ02_ASPFM;tr|A0A0J5SE24|A0A0J5SE24_ASPFM;tr|A0A229Y394|A0A229Y394_ASPFM	tr|Q4WDL0|Q4WDL0_ASPFU Mitochondrial import receptor subunit (Tom40), putative OS=Neosartorya fumigata (strain ATCC MYA-4609 / Af293 / CBS 101355 / FGSC A1100) OX=330879 GN=AFUA_6G05110 PE=3 SV=1;tr|B0YCT9|B0YCT9_ASPFC Mitochondrial import receptor subunit	5	13	13	13	54.6	38.216	11482000	10088000	11394000	10988000	13278000	13091000	13234000	13201000	0.832361	0.00820842
B0YCW4	MBOAT family protein, putative	AFUB_093420		tr|B0YCW4|B0YCW4_ASPFC;tr|A0A0J5SE44|A0A0J5SE44_ASPFM;tr|A0A8H4MUH6|A0A8H4MUH6_ASPFM	tr|B0YCW4|B0YCW4_ASPFC MBOAT family protein, putative OS=Neosartorya fumigata (strain CEA10 / CBS 144.89 / FGSC A1163) OX=451804 GN=AFUB_093420 PE=4 SV=1;tr|A0A0J5SE44|A0A0J5SE44_ASPFM MBOAT family protein, putative OS=Aspergillus fumigatus Z5 OX=1437362 G	3	1	1	1	4.3	63.181	45429	45046	24938	38471	67089	62169	71038	66765.3	0.576212	0.0174012
A0A229XNU1	Uncharacterized protein	CDV57_08351		tr|A0A229XNU1|A0A229XNU1_ASPFM;tr|A0A0J5SER2|A0A0J5SER2_ASPFM;tr|B0YDI3|B0YDI3_ASPFC;sp|Q4WCW2|SUB2_ASPFU	tr|A0A229XNU1|A0A229XNU1_ASPFM Uncharacterized protein OS=Neosartorya fumigata OX=746128 GN=CDV57_08351 PE=4 SV=1;tr|A0A0J5SER2|A0A0J5SER2_ASPFM ATP dependent RNA helicase (Sub2), putative OS=Aspergillus fumigatus Z5 OX=1437362 GN=Y699_07437 PE=4 SV=1;tr|B	4	17	17	17	47.8	49.601	8078800	6996100	6620900	7.23193e+06	5729400	5050200	5218800	5332800	1.35612	0.0170059
Q4WCU3	60S ribosomal protein L24a	AFUA_6G02440		tr|Q4WCU3|Q4WCU3_ASPFU;tr|B0YDK4|B0YDK4_ASPFC;tr|A0A229WAI4|A0A229WAI4_ASPFM;tr|A0A0J5SES8|A0A0J5SES8_ASPFM;tr|A0A8H4HPW5|A0A8H4HPW5_ASPFM	tr|Q4WCU3|Q4WCU3_ASPFU 60S ribosomal protein L24a OS=Neosartorya fumigata (strain ATCC MYA-4609 / Af293 / CBS 101355 / FGSC A1100) OX=330879 GN=AFUA_6G02440 PE=3 SV=1;tr|B0YDK4|B0YDK4_ASPFC 60S ribosomal protein L24a OS=Neosartorya fumigata (strain CEA10 /	5	4	4	4	23.1	18.052	2490300	2261100	3166800	2639400	1712400	1480400	1484900	1.55923e+06	1.69275	0.0187112
A0A229WJS8	Aminotran_1_2 domain-containing protein	CDV57_04228		tr|A0A229WJS8|A0A229WJS8_ASPFM;tr|A0A0J5SF22|A0A0J5SF22_ASPFM;tr|Q4W8Y3|Q4W8Y3_ASPFU;tr|B0YDY5|B0YDY5_ASPFC	tr|A0A229WJS8|A0A229WJS8_ASPFM Aminotran_1_2 domain-containing protein OS=Neosartorya fumigata OX=746128 GN=CDV57_04228 PE=3 SV=1;tr|A0A0J5SF22|A0A0J5SF22_ASPFM Aminotransferase, putative OS=Aspergillus fumigatus Z5 OX=1437362 GN=Y699_07567 PE=3 SV=1;tr|Q4	4	5	5	5	15.4	44.681	149950	119820	179950	149907	86405	108350	93216	95990.3	1.56169	0.0436917
A0A229W5J9	UBC core domain-containing protein	CDV57_09009		tr|A0A229W5J9|A0A229W5J9_ASPFM;tr|A0A0J5SFH2|A0A0J5SFH2_ASPFM	tr|A0A229W5J9|A0A229W5J9_ASPFM UBC core domain-containing protein OS=Neosartorya fumigata OX=746128 GN=CDV57_09009 PE=4 SV=1;tr|A0A0J5SFH2|A0A0J5SFH2_ASPFM Ubiquitin-conjugating enzyme OS=Aspergillus fumigatus Z5 OX=1437362 GN=Y699_09071 PE=4 SV=1	2	1	1	1	3.4	35.008	31867	29862	35282	32337	21317	12108	18143	17189.3	1.88122	0.00840437
Q4WAU9	NIMA-interacting protein TinC	AFUA_7G02570		tr|Q4WAU9|Q4WAU9_ASPFU;tr|B0YC67|B0YC67_ASPFC;tr|A0A0J5SG56|A0A0J5SG56_ASPFM;tr|A0A8H4MUN3|A0A8H4MUN3_ASPFM;tr|A0A229XT97|A0A229XT97_ASPFM	tr|Q4WAU9|Q4WAU9_ASPFU NIMA-interacting protein TinC OS=Neosartorya fumigata (strain ATCC MYA-4609 / Af293 / CBS 101355 / FGSC A1100) OX=330879 GN=AFUA_7G02570 PE=4 SV=1;tr|B0YC67|B0YC67_ASPFC NIMA-interacting protein TinC OS=Neosartorya fumigata (strain C	5	19	19	19	28.5	98.174	2206200	2136600	2110300	2.15103e+06	1860500	1802400	1966200	1.87637e+06	1.14638	0.00793246
A0A8H4HZR4	Uncharacterized protein	CNMCM8057_000242		tr|A0A8H4HZR4|A0A8H4HZR4_ASPFM;tr|A0A229YAA6|A0A229YAA6_ASPFM;tr|A0A0J5SGP7|A0A0J5SGP7_ASPFM;tr|Q4WGQ9|Q4WGQ9_ASPFU;tr|B0YB41|B0YB41_ASPFC	tr|A0A8H4HZR4|A0A8H4HZR4_ASPFM Uncharacterized protein OS=Neosartorya fumigata OX=746128 GN=CNMCM8057_000242 PE=4 SV=1;tr|A0A229YAA6|A0A229YAA6_ASPFM MOSC domain-containing protein OS=Neosartorya fumigata OX=746128 GN=CDV57_01167 PE=4 SV=1;tr|A0A0J5SGP7|A0	5	2	2	2	6.7	51.814	25560	25090	22731	24460.3	32470	43171	39634	38425	0.636573	0.0129059
Q4WJB4	40S ribosomal protein S2, putative	AFUA_1G06570		tr|Q4WJB4|Q4WJB4_ASPFU;tr|B0XPM9|B0XPM9_ASPFC;tr|A0A229Y7Z2|A0A229Y7Z2_ASPFM;tr|A0A0J5SIZ0|A0A0J5SIZ0_ASPFM	tr|Q4WJB4|Q4WJB4_ASPFU 40S ribosomal protein S2, putative OS=Neosartorya fumigata (strain ATCC MYA-4609 / Af293 / CBS 101355 / FGSC A1100) OX=330879 GN=AFUA_1G06570 PE=3 SV=1;tr|B0XPM9|B0XPM9_ASPFC 40S ribosomal protein S2, putative OS=Neosartorya fumigata	4	11	11	11	46.2	38.018	2810400	2838700	2484300	2.71113e+06	3067600	3035000	3069400	3.05733e+06	0.886764	0.0387818
A0A0J5SIZ5	Translation initiation factor	Y699_06653		tr|A0A0J5SIZ5|A0A0J5SIZ5_ASPFM;tr|Q4WJB9|Q4WJB9_ASPFU;tr|B0XPM4|B0XPM4_ASPFC;tr|A0A8H4HYZ7|A0A8H4HYZ7_ASPFM;tr|A0A8H4IF25|A0A8H4IF25_ASPFM;tr|A0A229Y808|A0A229Y808_ASPFM	tr|A0A0J5SIZ5|A0A0J5SIZ5_ASPFM Translation initiation factor OS=Aspergillus fumigatus Z5 OX=1437362 GN=Y699_06653 PE=3 SV=1;tr|Q4WJB9|Q4WJB9_ASPFU Mitochondrial translation initiation factor, putative OS=Neosartorya fumigata (strain ATCC MYA-4609 / Af293 /	6	5	5	5	6.8	108.99	115700	109790	111290	112260	136150	180230	151320	155900	0.720077	0.0287291
Q4WJK8	40S ribosomal protein S3, putative	AFUA_1G05630		tr|Q4WJK8|Q4WJK8_ASPFU;tr|B0XP55|B0XP55_ASPFC;tr|A0A229WLI5|A0A229WLI5_ASPFM;tr|A0A0J5SJ77|A0A0J5SJ77_ASPFM	tr|Q4WJK8|Q4WJK8_ASPFU 40S ribosomal protein S3, putative OS=Neosartorya fumigata (strain ATCC MYA-4609 / Af293 / CBS 101355 / FGSC A1100) OX=330879 GN=AFUA_1G05630 PE=3 SV=1;tr|B0XP55|B0XP55_ASPFC 40S ribosomal protein S3, putative OS=Neosartorya fumigata	4	22	22	22	80.5	29.201	49367000	43339000	52337000	4.83477e+07	35719000	35003000	31681000	3.41343e+07	1.41639	0.00828129
Q4WJP0	RNA cytidine acetyltransferase	NAT10	FUNCTION: RNA cytidine acetyltransferase with specificity toward both 18S rRNA and tRNAs. Catalyzes the formation of N(4)-acetylcytidine (ac4C) in 18S rRNA. Required for early nucleolar cleavages of precursor rRNA at sites A0, A1 and A2 during 18S rRNA synthesis. Catalyzes the formation of ac4C in serine and leucine tRNAs. Requires the tRNA-binding adapter protein TAN1 for full tRNA acetyltransfe…	tr|Q4WJP0|Q4WJP0_ASPFU;tr|B0XP23|B0XP23_ASPFC;tr|A0A8H4MVA6|A0A8H4MVA6_ASPFM;tr|A0A0J5SJA1|A0A0J5SJA1_ASPFM;tr|A0A229Y0W4|A0A229Y0W4_ASPFM	tr|Q4WJP0|Q4WJP0_ASPFU RNA cytidine acetyltransferase OS=Neosartorya fumigata (strain ATCC MYA-4609 / Af293 / CBS 101355 / FGSC A1100) OX=330879 GN=NAT10 PE=3 SV=1;tr|B0XP23|B0XP23_ASPFC RNA cytidine acetyltransferase OS=Neosartorya fumigata (strain CEA10	5	22	22	22	25.3	119.11	2781600	2777300	2911300	2823400	2615600	2491900	2504700	2537400	1.11271	0.00833207
Q4WKG5	Tubulin alpha chain	AFUA_1G02550	FUNCTION: Tubulin is the major constituent of microtubules. It binds two moles of GTP, one at an exchangeable site on the beta chain and one at a non-exchangeable site on the alpha chain. {ECO:0000256|RuleBase:RU000352, ECO:0000256|SAAS:SAAS00392176}.	tr|Q4WKG5|Q4WKG5_ASPFU;tr|B0XMJ3|B0XMJ3_ASPFC;tr|A0A229WTC3|A0A229WTC3_ASPFM;tr|A0A0J5SJV7|A0A0J5SJV7_ASPFM	tr|Q4WKG5|Q4WKG5_ASPFU Tubulin alpha chain OS=Neosartorya fumigata (strain ATCC MYA-4609 / Af293 / CBS 101355 / FGSC A1100) OX=330879 GN=AFUA_1G02550 PE=3 SV=1;tr|B0XMJ3|B0XMJ3_ASPFC Tubulin alpha chain OS=Neosartorya fumigata (strain CEA10 / CBS 144.89 /	4	25	25	23	66.5	50.025	30181000	29221000	33255000	3.08857e+07	20745000	20809000	18709000	2.00877e+07	1.53754	0.00151474
A0A229YA18	Ribosomal_S17_N domain-containing protein	CDV57_02010		tr|A0A229YA18|A0A229YA18_ASPFM;tr|A0A0J5SKL4|A0A0J5SKL4_ASPFM;tr|Q4WHU8|Q4WHU8_ASPFU;tr|B0XUT5|B0XUT5_ASPFC	tr|A0A229YA18|A0A229YA18_ASPFM Ribosomal_S17_N domain-containing protein OS=Neosartorya fumigata OX=746128 GN=CDV57_02010 PE=3 SV=1;tr|A0A0J5SKL4|A0A0J5SKL4_ASPFM 40S ribosomal protein S11 OS=Aspergillus fumigatus Z5 OX=1437362 GN=Y699_03197 PE=3 SV=1;tr|Q	4	11	11	11	52.5	18.567	15881000	13538000	15024000	1.48143e+07	8560700	9847000	8230300	8.87933e+06	1.66841	0.0021511
Q4W9B6	CorA family metal ion transporter, putative	AFUA_4G00930		tr|Q4W9B6|Q4W9B6_ASPFU;tr|B0YF35|B0YF35_ASPFC;tr|A0A8H4MQ56|A0A8H4MQ56_ASPFM;tr|A0A229XQQ2|A0A229XQQ2_ASPFM;tr|A0A0J5SLS7|A0A0J5SLS7_ASPFM	tr|Q4W9B6|Q4W9B6_ASPFU CorA family metal ion transporter, putative OS=Neosartorya fumigata (strain ATCC MYA-4609 / Af293 / CBS 101355 / FGSC A1100) OX=330879 GN=AFUA_4G00930 PE=3 SV=1;tr|B0YF35|B0YF35_ASPFC CorA family metal ion transporter, putative OS=Ne	5	2	2	2	6	45.173	90658	125590	77141	97796.3	150110	153150	131440	144900	0.674923	0.0418377
Q4WFR0	DUF636 domain protein	AFUA_3G01340		tr|Q4WFR0|Q4WFR0_ASPFU;tr|B0XWR4|B0XWR4_ASPFC;tr|A0A229WIV1|A0A229WIV1_ASPFM;tr|A0A0J5SMV0|A0A0J5SMV0_ASPFM	tr|Q4WFR0|Q4WFR0_ASPFU DUF636 domain protein OS=Neosartorya fumigata (strain ATCC MYA-4609 / Af293 / CBS 101355 / FGSC A1100) OX=330879 GN=AFUA_3G01340 PE=3 SV=1;tr|B0XWR4|B0XWR4_ASPFC DUF636 domain protein OS=Neosartorya fumigata (strain CEA10 / CBS 144.8	4	7	7	7	74.7	16.299	1511900	1331100	691100	1.17803e+06	2237600	2198500	1826200	2.08743e+06	0.564345	0.0319254
B3LEA5	Glyceraldehyde-3-phosphate dehydrogenase	gpdA		tr|B3LEA5|B3LEA5_ASPFM;tr|A0A0J5SNF4|A0A0J5SNF4_ASPFM;tr|Q4WE70|Q4WE70_ASPFU;tr|B0Y207|B0Y207_ASPFC;tr|B8XPL5|B8XPL5_ASPFM	tr|B3LEA5|B3LEA5_ASPFM Glyceraldehyde-3-phosphate dehydrogenase OS=Neosartorya fumigata OX=746128 GN=gpdA PE=3 SV=1;tr|A0A0J5SNF4|A0A0J5SNF4_ASPFM Glyceraldehyde-3-phosphate dehydrogenase OS=Aspergillus fumigatus Z5 OX=1437362 GN=Y699_00163 PE=3 SV=1;tr|Q4	5	23	23	9	72.5	36.417	126310000	113570000	101480000	1.13787e+08	158570000	163740000	151380000	1.57897e+08	0.72064	0.00531511
Q4WEQ8	Signal recognition particle 54 kDa protein	AFUA_5G03880	FUNCTION: Binds to the signal sequence of presecretory protein when they emerge from the ribosomes and transfers them to TRAM (translocating chain-associating membrane protein). {ECO:0000256|RuleBase:RU364034}.	tr|Q4WEQ8|Q4WEQ8_ASPFU;tr|B0Y2Z3|B0Y2Z3_ASPFC;tr|A0A229WBZ1|A0A229WBZ1_ASPFM;tr|A0A0J5SNV5|A0A0J5SNV5_ASPFM	tr|Q4WEQ8|Q4WEQ8_ASPFU Signal recognition particle 54 kDa protein OS=Neosartorya fumigata (strain ATCC MYA-4609 / Af293 / CBS 101355 / FGSC A1100) OX=330879 GN=AFUA_5G03880 PE=3 SV=1;tr|B0Y2Z3|B0Y2Z3_ASPFC Signal recognition particle 54 kDa protein OS=Neos	4	7	7	7	22.2	56.151	1401400	1314200	1432700	1.38277e+06	2103900	1827600	1849900	1.92713e+06	0.717525	0.00467171
B0Y399	Non-specific serine/threonine protein kinase	AFUB_053440		tr|B0Y399|B0Y399_ASPFC;tr|A0A8H4HM04|A0A8H4HM04_ASPFM;tr|A0A0J5SP43|A0A0J5SP43_ASPFM;tr|Q4WTS2|Q4WTS2_ASPFU;tr|A0A229XS06|A0A229XS06_ASPFM	tr|B0Y399|B0Y399_ASPFC Non-specific serine/threonine protein kinase OS=Neosartorya fumigata (strain CEA10 / CBS 144.89 / FGSC A1163) OX=451804 GN=AFUB_053440 PE=3 SV=1;tr|A0A8H4HM04|A0A8H4HM04_ASPFM Uncharacterized protein OS=Neosartorya fumigata OX=746128	5	8	8	8	13.9	92.329	407230	398160	538010	447800	298840	249370	258790	269000	1.66468	0.0199176
Q4WVD7	Non-specific serine/threonine protein kinase	AFUA_5G11730		tr|Q4WVD7|Q4WVD7_ASPFU;tr|B0Y119|B0Y119_ASPFC;tr|A0A229YDL3|A0A229YDL3_ASPFM;tr|A0A0J5SQJ6|A0A0J5SQJ6_ASPFM;tr|A0A8H4I0H1|A0A8H4I0H1_ASPFM	tr|Q4WVD7|Q4WVD7_ASPFU Non-specific serine/threonine protein kinase OS=Neosartorya fumigata (strain ATCC MYA-4609 / Af293 / CBS 101355 / FGSC A1100) OX=330879 GN=AFUA_5G11730 PE=3 SV=1;tr|B0Y119|B0Y119_ASPFC Non-specific serine/threonine protein kinase OS=	5	12	12	12	38.6	46.364	892440	733830	846470	824247	1103700	1158500	1012600	1091600	0.755081	0.0135725
B0Y1C1	Alpha-galactosidase, putative	AFUB_059720		tr|B0Y1C1|B0Y1C1_ASPFC;tr|A0A229XRQ3|A0A229XRQ3_ASPFM;tr|A0A0J5SQM2|A0A0J5SQM2_ASPFM;tr|Q4WVH6|Q4WVH6_ASPFU;tr|A0A8H4HHR9|A0A8H4HHR9_ASPFM	tr|B0Y1C1|B0Y1C1_ASPFC Alpha-galactosidase, putative OS=Neosartorya fumigata (strain CEA10 / CBS 144.89 / FGSC A1163) OX=451804 GN=AFUB_059720 PE=4 SV=1;tr|A0A229XRQ3|A0A229XRQ3_ASPFM Uncharacterized protein OS=Neosartorya fumigata OX=746128 GN=CDV57_07147	5	11	11	11	56.7	22.438	4061500	4075300	5224100	4.45363e+06	3370900	3279800	3366700	3.33913e+06	1.33377	0.0448169
A0A229W2E1	Uncharacterized protein	CDV57_05557		tr|A0A229W2E1|A0A229W2E1_ASPFM;tr|A0A0J5SR55|A0A0J5SR55_ASPFM;tr|Q4WYF0|Q4WYF0_ASPFU;tr|B0XWT7|B0XWT7_ASPFC	tr|A0A229W2E1|A0A229W2E1_ASPFM Uncharacterized protein OS=Neosartorya fumigata OX=746128 GN=CDV57_05557 PE=4 SV=1;tr|A0A0J5SR55|A0A0J5SR55_ASPFM Clathrin-coated vesiclec protein (Bud7) OS=Aspergillus fumigatus Z5 OX=1437362 GN=Y699_01278 PE=4 SV=1;tr|Q4WYF	4	21	21	21	37	77.03	3603600	3677100	3797300	3.69267e+06	3487600	3493400	3509200	3.49673e+06	1.05603	0.0260992
Q4WYC5	Sensor histidine kinase/response regulator, putative	AFUA_3G12550		tr|Q4WYC5|Q4WYC5_ASPFU;tr|B0XWW3|B0XWW3_ASPFC;tr|A0A8H4IFI9|A0A8H4IFI9_ASPFM;tr|A0A229Y975|A0A229Y975_ASPFM;tr|A0A0J5SR75|A0A0J5SR75_ASPFM	tr|Q4WYC5|Q4WYC5_ASPFU Sensor histidine kinase/response regulator, putative OS=Neosartorya fumigata (strain ATCC MYA-4609 / Af293 / CBS 101355 / FGSC A1100) OX=330879 GN=AFUA_3G12550 PE=4 SV=1;tr|B0XWW3|B0XWW3_ASPFC Sensor histidine kinase/response regulat	5	5	5	5	3.1	259.45	111440	126650	159020	132370	195020	245020	186860	208967	0.63345	0.0289564
Q5ERH6	Glutathione transferase 3	CDV57_00910		tr|Q5ERH6|Q5ERH6_ASPFM;tr|E9R0R8|E9R0R8_ASPFU;tr|B0XXR2|B0XXR2_ASPFC;tr|A0A0J5SRN8|A0A0J5SRN8_ASPFM;tr|Q643S3|Q643S3_ASPFM	tr|Q5ERH6|Q5ERH6_ASPFM Glutathione transferase 3 OS=Neosartorya fumigata OX=746128 GN=CDV57_00910 PE=2 SV=1;tr|E9R0R8|E9R0R8_ASPFU Glutathione S-transferase GstA OS=Neosartorya fumigata (strain ATCC MYA-4609 / Af293 / CBS 101355 / FGSC A1100) OX=330879 GN=	5	10	10	10	40.6	29.084	4204300	4475200	4353300	4.34427e+06	3227000	2957900	3341300	3175400	1.3681	0.00106563
A0A229Y6S8	tRNA wybutosine-synthesizing protein 4	CDV57_03637		tr|A0A229Y6S8|A0A229Y6S8_ASPFM;tr|Q4WX44|Q4WX44_ASPFU;tr|B0XYH5|B0XYH5_ASPFC;tr|A0A8H4I8J7|A0A8H4I8J7_ASPFM;tr|A0A0J5SS72|A0A0J5SS72_ASPFM	tr|A0A229Y6S8|A0A229Y6S8_ASPFM tRNA wybutosine-synthesizing protein 4 OS=Neosartorya fumigata OX=746128 GN=CDV57_03637 PE=4 SV=1;tr|Q4WX44|Q4WX44_ASPFU tRNA wybutosine-synthesizing protein 4 OS=Neosartorya fumigata (strain ATCC MYA-4609 / Af293 / CBS 10135	5	7	7	7	14.4	54.842	384710	375780	305490	355327	532660	451050	465170	482960	0.735727	0.0228958
Q4WWR9	40S ribosomal protein S4	AFUA_3G06840		tr|Q4WWR9|Q4WWR9_ASPFU;tr|B0XYV4|B0XYV4_ASPFC;tr|A0A229YBJ0|A0A229YBJ0_ASPFM;tr|A0A0J5SSL7|A0A0J5SSL7_ASPFM	tr|Q4WWR9|Q4WWR9_ASPFU 40S ribosomal protein S4 OS=Neosartorya fumigata (strain ATCC MYA-4609 / Af293 / CBS 101355 / FGSC A1100) OX=330879 GN=AFUA_3G06840 PE=3 SV=1;tr|B0XYV4|B0XYV4_ASPFC 40S ribosomal protein S4 OS=Neosartorya fumigata (strain CEA10 / CBS	4	21	21	21	59	29.491	51463000	44901000	52467000	4.96103e+07	41498000	44494000	40971000	42321000	1.17224	0.0493745
B0XZ18	Complex I intermediate associated protein (Cia30), putative	AFUB_042840		tr|B0XZ18|B0XZ18_ASPFC;tr|A0A229YCV5|A0A229YCV5_ASPFM;tr|A0A0J5SST3|A0A0J5SST3_ASPFM;tr|Q4WWK7|Q4WWK7_ASPFU;tr|A0A8H4IGD7|A0A8H4IGD7_ASPFM	tr|B0XZ18|B0XZ18_ASPFC Complex I intermediate associated protein (Cia30), putative OS=Neosartorya fumigata (strain CEA10 / CBS 144.89 / FGSC A1163) OX=451804 GN=AFUB_042840 PE=3 SV=1;tr|A0A229YCV5|A0A229YCV5_ASPFM Uncharacterized protein OS=Neosartorya fum	5	6	6	6	27	38.923	951420	1007600	953630	970883	859400	862670	855580	859217	1.12996	0.00378566
Q4WF24	D-aminopeptidase, putative	AFUA_3G03710		tr|Q4WF24|Q4WF24_ASPFU;tr|B0XZL3|B0XZL3_ASPFC;tr|A0A229W927|A0A229W927_ASPFM;tr|A0A0J5ST69|A0A0J5ST69_ASPFM	tr|Q4WF24|Q4WF24_ASPFU D-aminopeptidase, putative OS=Neosartorya fumigata (strain ATCC MYA-4609 / Af293 / CBS 101355 / FGSC A1100) OX=330879 GN=AFUA_3G03710 PE=4 SV=1;tr|B0XZL3|B0XZL3_ASPFC D-aminopeptidase, putative OS=Neosartorya fumigata (strain CEA10 /	4	2	2	2	6.9	41.685	122260	106980	112620	113953	130640	126000	135300	130647	0.872225	0.0327071
Q4WTK1	Nuclear pore complex protein (SonA), putative	AFUA_1G09020		tr|Q4WTK1|Q4WTK1_ASPFU;tr|B0XQ24|B0XQ24_ASPFC;tr|A0A0J5SU18|A0A0J5SU18_ASPFM;tr|A0A8H4I8T6|A0A8H4I8T6_ASPFM;tr|A0A229Y1X0|A0A229Y1X0_ASPFM	tr|Q4WTK1|Q4WTK1_ASPFU Nuclear pore complex protein (SonA), putative OS=Neosartorya fumigata (strain ATCC MYA-4609 / Af293 / CBS 101355 / FGSC A1100) OX=330879 GN=AFUA_1G09020 PE=3 SV=1;tr|B0XQ24|B0XQ24_ASPFC Nuclear pore complex protein (SonA), putative O	5	17	17	17	65.3	39.78	9107600	9282100	9310600	9.23343e+06	7272200	8580000	8396700	8.08297e+06	1.14233	0.0497775
Q4WZH8	60S ribosomal protein L37a	AFUA_2G16880		tr|Q4WZH8|Q4WZH8_ASPFU;tr|B0XVB7|B0XVB7_ASPFC;tr|A0A229XZ72|A0A229XZ72_ASPFM;tr|A0A0J5SUE8|A0A0J5SUE8_ASPFM	tr|Q4WZH8|Q4WZH8_ASPFU 60S ribosomal protein L37a OS=Neosartorya fumigata (strain ATCC MYA-4609 / Af293 / CBS 101355 / FGSC A1100) OX=330879 GN=AFUA_2G16880 PE=3 SV=1;tr|B0XVB7|B0XVB7_ASPFC 60S ribosomal protein L37a OS=Neosartorya fumigata (strain CEA10 /	4	3	3	3	38	10.156	3952500	5000900	4531000	4494800	3332000	3318100	2921500	3.19053e+06	1.40879	0.0170755
Q4X045	BCS1-like ATPase, putative	AFUA_2G14760		tr|Q4X045|Q4X045_ASPFU;tr|B0XU56|B0XU56_ASPFC;tr|A0A229Y8F5|A0A229Y8F5_ASPFM;tr|A0A0J5SUV9|A0A0J5SUV9_ASPFM;tr|A0A8H4HYQ6|A0A8H4HYQ6_ASPFM	tr|Q4X045|Q4X045_ASPFU BCS1-like ATPase, putative OS=Neosartorya fumigata (strain ATCC MYA-4609 / Af293 / CBS 101355 / FGSC A1100) OX=330879 GN=AFUA_2G14760 PE=3 SV=1;tr|B0XU56|B0XU56_ASPFC BCS1-like ATPase, putative OS=Neosartorya fumigata (strain CEA10 /	5	21	21	21	43.4	64.874	2991700	3221000	2867700	3026800	3355700	3781100	3600600	3.57913e+06	0.84568	0.0264949
A0A229YAY7	CAP-Gly domain-containing protein	CDV57_01535		tr|A0A229YAY7|A0A229YAY7_ASPFM;tr|A0A0J5SVA9|A0A0J5SVA9_ASPFM;tr|B0XTE1|B0XTE1_ASPFC;tr|Q4X0H5|Q4X0H5_ASPFU	tr|A0A229YAY7|A0A229YAY7_ASPFM CAP-Gly domain-containing protein OS=Neosartorya fumigata OX=746128 GN=CDV57_01535 PE=3 SV=1;tr|A0A0J5SVA9|A0A0J5SVA9_ASPFM Dynactin, putative OS=Aspergillus fumigatus Z5 OX=1437362 GN=Y699_02528 PE=3 SV=1;tr|B0XTE1|B0XTE1_AS	4	5	5	5	5.4	152.11	223820	196910	229630	216787	180650	170060	145620	165443	1.31034	0.0237976
Q4X0K1	DRAP deaminase, putative	AFUA_2G13200		tr|Q4X0K1|Q4X0K1_ASPFU;tr|B0XTB5|B0XTB5_ASPFC;tr|A0A8H4IB83|A0A8H4IB83_ASPFM;tr|A0A229YDL0|A0A229YDL0_ASPFM;tr|A0A0J5SVD3|A0A0J5SVD3_ASPFM	tr|Q4X0K1|Q4X0K1_ASPFU DRAP deaminase, putative OS=Neosartorya fumigata (strain ATCC MYA-4609 / Af293 / CBS 101355 / FGSC A1100) OX=330879 GN=AFUA_2G13200 PE=4 SV=1;tr|B0XTB5|B0XTB5_ASPFC DRAP deaminase, putative OS=Neosartorya fumigata (strain CEA10 / CBS	5	4	4	4	29.8	23.764	176140	185800	159600	173847	141510	155970	150140	149207	1.16514	0.047662
Q4X0N2	Urease accessory protein UreG, putative	AFUA_2G12900		tr|Q4X0N2|Q4X0N2_ASPFU;tr|B0XT14|B0XT14_ASPFC;tr|A0A229YDN4|A0A229YDN4_ASPFM;tr|A0A0J5SVG5|A0A0J5SVG5_ASPFM	tr|Q4X0N2|Q4X0N2_ASPFU Urease accessory protein UreG, putative OS=Neosartorya fumigata (strain ATCC MYA-4609 / Af293 / CBS 101355 / FGSC A1100) OX=330879 GN=AFUA_2G12900 PE=3 SV=1;tr|B0XT14|B0XT14_ASPFC Urease accessory protein UreG, putative OS=Neosartory	4	7	7	7	27.7	29.175	330930	355620	419640	368730	285120	267500	271130	274583	1.34287	0.0251173
A0A0J5SVK0	von Willebrand domain-containing protein	Y699_02593		tr|A0A0J5SVK0|A0A0J5SVK0_ASPFM;tr|Q4X0P4|Q4X0P4_ASPFU;tr|B0XT03|B0XT03_ASPFC;tr|A0A8H4IBJ7|A0A8H4IBJ7_ASPFM;tr|A0A229YE62|A0A229YE62_ASPFM	tr|A0A0J5SVK0|A0A0J5SVK0_ASPFM von Willebrand domain-containing protein OS=Aspergillus fumigatus Z5 OX=1437362 GN=Y699_02593 PE=4 SV=1;tr|Q4X0P4|Q4X0P4_ASPFU von Willebrand domain protein OS=Neosartorya fumigata (strain ATCC MYA-4609 / Af293 / CBS 101355 /	5	9	9	9	12.3	103.03	830730	564320	736790	710613	1214400	1383600	1579000	1.39233e+06	0.510376	0.00651307
Q4X0Z6	Mitochondrial DnaJ chaperone (Mdj1), putative	AFUA_2G11750		tr|Q4X0Z6|Q4X0Z6_ASPFU;tr|B0XSK3|B0XSK3_ASPFC;tr|A0A229W7H6|A0A229W7H6_ASPFM;tr|A0A0J5SVR5|A0A0J5SVR5_ASPFM	tr|Q4X0Z6|Q4X0Z6_ASPFU Mitochondrial DnaJ chaperone (Mdj1), putative OS=Neosartorya fumigata (strain ATCC MYA-4609 / Af293 / CBS 101355 / FGSC A1100) OX=330879 GN=AFUA_2G11750 PE=3 SV=1;tr|B0XSK3|B0XSK3_ASPFC Mitochondrial DnaJ chaperone (Mdj1), putative O	4	8	8	8	17.9	57.118	1272300	1392800	1448500	1371200	1121700	1218400	1163100	1.16773e+06	1.17424	0.0261761
A0A229XXE7	Nucleolar GTP-binding protein 1	CDV57_04576	FUNCTION: Involved in the biogenesis of the 60S ribosomal subunit. {ECO:0000256|PIRNR:PIRNR038919}.	tr|A0A229XXE7|A0A229XXE7_ASPFM;tr|A0A0J5SVT0|A0A0J5SVT0_ASPFM;tr|B0XSI0|B0XSI0_ASPFC;tr|Q4X120|Q4X120_ASPFU	tr|A0A229XXE7|A0A229XXE7_ASPFM Nucleolar GTP-binding protein 1 OS=Neosartorya fumigata OX=746128 GN=CDV57_04576 PE=3 SV=1;tr|A0A0J5SVT0|A0A0J5SVT0_ASPFM Nucleolar GTP-binding protein 1 OS=Aspergillus fumigatus Z5 OX=1437362 GN=Y699_02698 PE=3 SV=1;tr|B0XSI	4	24	24	24	38.8	78.446	6097300	5815600	6605000	6.17263e+06	4404100	4484900	3992800	4.29393e+06	1.43752	0.00245709
Q4X1C0	40S ribosomal protein Rps16, putative	AFUA_2G10500		tr|Q4X1C0|Q4X1C0_ASPFU;tr|B0XS84|B0XS84_ASPFC;tr|A0A0J5SW01|A0A0J5SW01_ASPFM;tr|A0A229Y9A1|A0A229Y9A1_ASPFM	tr|Q4X1C0|Q4X1C0_ASPFU 40S ribosomal protein Rps16, putative OS=Neosartorya fumigata (strain ATCC MYA-4609 / Af293 / CBS 101355 / FGSC A1100) OX=330879 GN=AFUA_2G10500 PE=3 SV=1;tr|B0XS84|B0XS84_ASPFC 40S ribosomal protein S9 OS=Neosartorya fumigata (strai	4	12	12	12	60.1	15.971	36694000	37092000	42661000	3.88157e+07	28312000	27391000	26385000	2.73627e+07	1.41856	0.00464433
A0A229WGG6	DNA replication licensing factor MCM7	MCM7	FUNCTION: Acts as component of the mcm2-7 complex (mcm complex) which is the putative replicative helicase essential for 'once per cell cycle' DNA replication initiation and elongation in eukaryotic cells. The active ATPase sites in the mcm2-7 ring are formed through the interaction surfaces of two neighboring subunits such that a critical structure of a conserved arginine finger motif is provide…	tr|A0A229WGG6|A0A229WGG6_ASPFM;tr|A0A0J5SW26|A0A0J5SW26_ASPFM;tr|Q4X1F6|Q4X1F6_ASPFU;tr|B0XS51|B0XS51_ASPFC;tr|L7PKC6|L7PKC6_ASPFM	tr|A0A229WGG6|A0A229WGG6_ASPFM DNA replication licensing factor MCM7 OS=Neosartorya fumigata OX=746128 GN=MCM7 PE=3 SV=1;tr|A0A0J5SW26|A0A0J5SW26_ASPFM DNA replication licensing factor MCM7 OS=Aspergillus fumigatus Z5 OX=1437362 GN=MCM7 PE=3 SV=1;tr|Q4X1F6	5	14	14	14	27.4	90.74	490130	477170	394310	453870	206730	349570	185460	247253	1.83565	0.0257007
Q4X1L9	Universal stress protein family domain protein	AFUA_2G09500		tr|Q4X1L9|Q4X1L9_ASPFU;tr|B0XRZ4|B0XRZ4_ASPFC;tr|A0A229WAP4|A0A229WAP4_ASPFM;tr|A0A0J5SW67|A0A0J5SW67_ASPFM	tr|Q4X1L9|Q4X1L9_ASPFU Universal stress protein family domain protein OS=Neosartorya fumigata (strain ATCC MYA-4609 / Af293 / CBS 101355 / FGSC A1100) OX=330879 GN=AFUA_2G09500 PE=4 SV=1;tr|B0XRZ4|B0XRZ4_ASPFC Universal stress protein family domain protein	4	4	4	4	10.6	49.67	246300	226890	346110	273100	148920	139580	145260	144587	1.88883	0.0255766
Q4X260	Arginine-requiring protein 2	AFUA_2G07570		tr|Q4X260|Q4X260_ASPFU;tr|B0XW54|B0XW54_ASPFC;tr|A0A229Y0W7|A0A229Y0W7_ASPFM;tr|A0A0J5SWL9|A0A0J5SWL9_ASPFM	tr|Q4X260|Q4X260_ASPFU Arginine-requiring protein 2 OS=Neosartorya fumigata (strain ATCC MYA-4609 / Af293 / CBS 101355 / FGSC A1100) OX=330879 GN=AFUA_2G07570 PE=3 SV=1;tr|B0XW54|B0XW54_ASPFC Arginine-requiring protein 2 OS=Neosartorya fumigata (strain CEA	4	7	7	7	27.1	44.985	314790	312340	338950	322027	264170	234800	277610	258860	1.24402	0.0142808
Q4WQH3	Vacuolar protein sorting-associated protein Vps5, putative	AFUA_4G12830		tr|Q4WQH3|Q4WQH3_ASPFU;tr|B0Y4N8|B0Y4N8_ASPFC;tr|A0A229X8J2|A0A229X8J2_ASPFM;tr|A0A0J5SXG1|A0A0J5SXG1_ASPFM	tr|Q4WQH3|Q4WQH3_ASPFU Vacuolar protein sorting-associated protein Vps5, putative OS=Neosartorya fumigata (strain ATCC MYA-4609 / Af293 / CBS 101355 / FGSC A1100) OX=330879 GN=AFUA_4G12830 PE=4 SV=1;tr|B0Y4N8|B0Y4N8_ASPFC Vacuolar protein sorting-associate	4	10	10	10	21.5	58.684	791210	822200	797040	803483	649220	601530	620770	623840	1.28796	0.000433513
Q4WVU3	Uncharacterized protein	AFUA_5G13330		tr|Q4WVU3|Q4WVU3_ASPFU;tr|B0Y1W1|B0Y1W1_ASPFC;tr|A0A229WIQ0|A0A229WIQ0_ASPFM;tr|A0A0J5SYF7|A0A0J5SYF7_ASPFM	tr|Q4WVU3|Q4WVU3_ASPFU Uncharacterized protein OS=Neosartorya fumigata (strain ATCC MYA-4609 / Af293 / CBS 101355 / FGSC A1100) OX=330879 GN=AFUA_5G13330 PE=4 SV=1;tr|B0Y1W1|B0Y1W1_ASPFC Uncharacterized protein OS=Neosartorya fumigata (strain CEA10 / CBS 1	4	9	9	9	27.6	39.723	477800	551910	583150	537620	349760	431680	314000	365147	1.47234	0.0210884
Q4WMB7	Zinc finger protein ZPR1	AFUA_6G10470		tr|Q4WMB7|Q4WMB7_ASPFU;tr|B0Y891|B0Y891_ASPFC;tr|A0A229YBE0|A0A229YBE0_ASPFM;tr|A0A0J5SZY7|A0A0J5SZY7_ASPFM	tr|Q4WMB7|Q4WMB7_ASPFU Zinc finger protein ZPR1 OS=Neosartorya fumigata (strain ATCC MYA-4609 / Af293 / CBS 101355 / FGSC A1100) OX=330879 GN=AFUA_6G10470 PE=3 SV=1;tr|B0Y891|B0Y891_ASPFC Zinc finger protein ZPR1 OS=Neosartorya fumigata (strain CEA10 / CBS	4	13	13	13	33.7	53.562	5419800	5587000	6182900	5729900	4766700	5014700	4967300	4.91623e+06	1.16551	0.0288826
A0A229YBG9	Uncharacterized protein	CDV57_00599		tr|A0A229YBG9|A0A229YBG9_ASPFM;tr|A0A0J5SZZ1|A0A0J5SZZ1_ASPFM	tr|A0A229YBG9|A0A229YBG9_ASPFM Uncharacterized protein OS=Neosartorya fumigata OX=746128 GN=CDV57_00599 PE=3 SV=1;tr|A0A0J5SZZ1|A0A0J5SZZ1_ASPFM 3-oxoacyl-acyl carrier protein reductase OS=Aspergillus fumigatus Z5 OX=1437362 GN=Y699_04197 PE=3 SV=1	2	2	1	1	5.4	35.468	53592	58274	64960	58942	44431	47542	48996	46989.7	1.25436	0.0284434
A0A1B1LL12	Beta-tubulin (Fragment)	benA		tr|A0A1B1LL12|A0A1B1LL12_ASPFM;tr|A0A8E6LQW1|A0A8E6LQW1_ASPFM	tr|A0A1B1LL12|A0A1B1LL12_ASPFM Beta-tubulin (Fragment) OS=Neosartorya fumigata OX=746128 GN=benA PE=3 SV=1;tr|A0A8E6LQW1|A0A8E6LQW1_ASPFM Beta-tubulin (Fragment) OS=Neosartorya fumigata OX=746128 GN=benA PE=4 SV=1	2	4	1	1	88.7	6.6682	175370	177960	155890	169740	197560	196570	212190	202107	0.839854	0.0197377
A0A229W936	Epimerase domain-containing protein	CDV57_06872		tr|A0A229W936|A0A229W936_ASPFM;tr|Q4X1E2|Q4X1E2_ASPFU;tr|B0XS64|B0XS64_ASPFC;tr|A0A0J5Q261|A0A0J5Q261_ASPFM	tr|A0A229W936|A0A229W936_ASPFM Epimerase domain-containing protein OS=Neosartorya fumigata OX=746128 GN=CDV57_06872 PE=3 SV=1;tr|Q4X1E2|Q4X1E2_ASPFU Ketoreductase OS=Neosartorya fumigata (strain ATCC MYA-4609 / Af293 / CBS 101355 / FGSC A1100) OX=330879 GN	4	7	1	1	20.1	36.66	210470	183490	234840	209600	164100	149860	171750	161903	1.2946	0.041886
A0A229W9Z6	CCT-beta	CDV57_06850		tr|A0A229W9Z6|A0A229W9Z6_ASPFM;tr|A0A8H4HKB8|A0A8H4HKB8_ASPFM;tr|Q4WKP6|Q4WKP6_ASPFU;tr|B0XRE0|B0XRE0_ASPFC;tr|A0A0J5SK15|A0A0J5SK15_ASPFM	tr|A0A229W9Z6|A0A229W9Z6_ASPFM CCT-beta OS=Neosartorya fumigata OX=746128 GN=CDV57_06850 PE=3 SV=1;tr|A0A8H4HKB8|A0A8H4HKB8_ASPFM Uncharacterized protein OS=Neosartorya fumigata OX=746128 GN=CNMCM8057_004051 PE=4 SV=1;tr|Q4WKP6|Q4WKP6_ASPFU CCT-beta OS=Neo	5	30	30	30	65.9	57.19	14284000	14321000	13496000	1.40337e+07	17083000	15719000	18164000	1.69887e+07	0.826061	0.017475
Q4WES0	Vacuolar aspartyl aminopeptidase Lap4, putative	AFUA_5G03990		tr|Q4WES0|Q4WES0_ASPFU;tr|B0Y304|B0Y304_ASPFC;tr|A0A229WC49|A0A229WC49_ASPFM;tr|A0A0J5PRI0|A0A0J5PRI0_ASPFM	tr|Q4WES0|Q4WES0_ASPFU Vacuolar aspartyl aminopeptidase Lap4, putative OS=Neosartorya fumigata (strain ATCC MYA-4609 / Af293 / CBS 101355 / FGSC A1100) OX=330879 GN=AFUA_5G03990 PE=3 SV=1;tr|B0Y304|B0Y304_ASPFC Aspartyl aminopeptidase OS=Neosartorya fumiga	4	13	13	13	39.1	56.024	2155200	2084600	1969000	2069600	2339300	2353700	2403800	2365600	0.874873	0.00683221
Q4WT58	Uncharacterized protein	AFUA_1G10460		tr|Q4WT58|Q4WT58_ASPFU;tr|A0A229WKD5|A0A229WKD5_ASPFM;tr|B0XQG6|B0XQG6_ASPFC;tr|A0A0J5PZL5|A0A0J5PZL5_ASPFM	tr|Q4WT58|Q4WT58_ASPFU Uncharacterized protein OS=Neosartorya fumigata (strain ATCC MYA-4609 / Af293 / CBS 101355 / FGSC A1100) OX=330879 GN=AFUA_1G10460 PE=4 SV=2;tr|A0A229WKD5|A0A229WKD5_ASPFM Uncharacterized protein OS=Neosartorya fumigata OX=746128 GN=	4	5	5	5	48.5	14.868	584460	555110	676870	605480	476270	476610	508680	487187	1.24281	0.0364193
Q4WIT4	Aldehyde dehydrogenase, putative	AFUA_2G00720		tr|Q4WIT4|Q4WIT4_ASPFU;tr|B0XT28|B0XT28_ASPFC;tr|A0A229WL93|A0A229WL93_ASPFM;tr|A0A0J5Q318|A0A0J5Q318_ASPFM	tr|Q4WIT4|Q4WIT4_ASPFU Aldehyde dehydrogenase, putative OS=Neosartorya fumigata (strain ATCC MYA-4609 / Af293 / CBS 101355 / FGSC A1100) OX=330879 GN=AFUA_2G00720 PE=4 SV=1;tr|B0XT28|B0XT28_ASPFC Aldehyde dehydrogenase, putative OS=Neosartorya fumigata (st	4	17	17	17	42.1	51.942	6015000	6072300	7314100	6.46713e+06	4691400	5120800	5314900	5.04237e+06	1.28256	0.0368177
A0A229WMS4	Uncharacterized protein	CDV57_00932		tr|A0A229WMS4|A0A229WMS4_ASPFM;tr|Q4WXT7|Q4WXT7_ASPFU;tr|B0XXT6|B0XXT6_ASPFC;tr|A0A8H4MM13|A0A8H4MM13_ASPFM;tr|A0A0J5PX99|A0A0J5PX99_ASPFM	tr|A0A229WMS4|A0A229WMS4_ASPFM Uncharacterized protein OS=Neosartorya fumigata OX=746128 GN=CDV57_00932 PE=3 SV=1;tr|Q4WXT7|Q4WXT7_ASPFU Glutamate carboxypeptidase Tre2, putative OS=Neosartorya fumigata (strain ATCC MYA-4609 / Af293 / CBS 101355 / FGSC A11	5	6	6	6	10.6	99.134	342730	340390	376800	353307	423510	437450	472010	444323	0.795157	0.00809526
Q4WXY4	Glutamate decarboxylase, putative	AFUA_3G11120		tr|Q4WXY4|Q4WXY4_ASPFU;tr|B0XXN4|B0XXN4_ASPFC;tr|A0A229WMV2|A0A229WMV2_ASPFM;tr|A0A0J5PUD2|A0A0J5PUD2_ASPFM	tr|Q4WXY4|Q4WXY4_ASPFU Glutamate decarboxylase, putative OS=Neosartorya fumigata (strain ATCC MYA-4609 / Af293 / CBS 101355 / FGSC A1100) OX=330879 GN=AFUA_3G11120 PE=3 SV=1;tr|B0XXN4|B0XXN4_ASPFC Glutamate decarboxylase, putative OS=Neosartorya fumigata (	4	12	12	12	26.4	62.271	1139800	1144800	1170700	1.15177e+06	910530	1003200	1053600	989110	1.16445	0.0193576
Q4WPH1	Uncharacterized protein	AFUA_4G09240		tr|Q4WPH1|Q4WPH1_ASPFU;tr|B0Y6B6|B0Y6B6_ASPFC;tr|A0A8H4MHB3|A0A8H4MHB3_ASPFM;tr|A0A229X7Z1|A0A229X7Z1_ASPFM;tr|A0A0J5PG31|A0A0J5PG31_ASPFM;tr|A0A8H4I6M9|A0A8H4I6M9_ASPFM	tr|Q4WPH1|Q4WPH1_ASPFU Uncharacterized protein OS=Neosartorya fumigata (strain ATCC MYA-4609 / Af293 / CBS 101355 / FGSC A1100) OX=330879 GN=AFUA_4G09240 PE=4 SV=2;tr|B0Y6B6|B0Y6B6_ASPFC Uncharacterized protein OS=Neosartorya fumigata (strain CEA10 / CBS 1	6	5	5	5	22.9	44.271	247530	243980	168510	220007	310200	287770	312800	303590	0.724684	0.0362353
A0A229XAR1	Condensin complex subunit 1	CDV57_09001	FUNCTION: Regulatory subunit of the condensin complex, a complex required for conversion of interphase chromatin into mitotic-like condense chromosomes. The condensin complex probably introduces positive supercoils into relaxed DNA in the presence of type I topoisomerases and converts nicked DNA into positive knotted forms in the presence of type II topoisomerases. {ECO:0000256|PIRNR:PIRNR017127}.	tr|A0A229XAR1|A0A229XAR1_ASPFM	tr|A0A229XAR1|A0A229XAR1_ASPFM Condensin complex subunit 1 OS=Neosartorya fumigata OX=746128 GN=CDV57_09001 PE=3 SV=1	1	6	6	1	6.8	135.61	182780	157880	199820	180160	127080	122450	134270	127933	1.40823	0.0145256
A0A229XE06	Electron-transferring-flavoprotein dehydrogenase	CDV57_08906		tr|A0A229XE06|A0A229XE06_ASPFM;tr|Q4WXN1|Q4WXN1_ASPFU;tr|B0XXZ2|B0XXZ2_ASPFC	tr|A0A229XE06|A0A229XE06_ASPFM Electron-transferring-flavoprotein dehydrogenase OS=Neosartorya fumigata OX=746128 GN=CDV57_08906 PE=4 SV=1	3	20	20	0	30.3	101.04	4123200	3621800	4053900	3.93297e+06	4669700	4593300	5005100	4.75603e+06	0.826943	0.0150398
Q4WFF7	Short-chain dehydrogenase/reductase, putative	AFUA_3G02370		tr|Q4WFF7|Q4WFF7_ASPFU;tr|A0A229XEA6|A0A229XEA6_ASPFM;tr|A0A0J5PTI8|A0A0J5PTI8_ASPFM	tr|Q4WFF7|Q4WFF7_ASPFU Short-chain dehydrogenase/reductase, putative OS=Neosartorya fumigata (strain ATCC MYA-4609 / Af293 / CBS 101355 / FGSC A1100) OX=330879 GN=AFUA_3G02370 PE=3 SV=1;tr|A0A229XEA6|A0A229XEA6_ASPFM Uncharacterized protein OS=Neosartorya	3	5	5	5	31.6	26.388	586120	596960	640500	607860	667880	707060	791900	722280	0.841585	0.046561
A0A229XIW0	GTPase EF-hand protein of mitochondria 1	CDV57_08549		tr|A0A229XIW0|A0A229XIW0_ASPFM;tr|B0Y7H7|B0Y7H7_ASPFC;tr|A0A8H4I4R7|A0A8H4I4R7_ASPFM;sp|Q4WN24|GEM1_ASPFU;tr|A0A0J5SZ97|A0A0J5SZ97_ASPFM;tr|A0A8H4MLE1|A0A8H4MLE1_ASPFM;sp|Q4WN25|CREC_ASPFU;sp|B0Y7H6|CREC_ASPFC;tr|A0A0J5Q2E5|A0A0J5Q2E5_ASPFM;tr|A0A8H4I523|A0A8H4I523_ASPFM;tr|A0A8H4HT43|A0A8H4HT43_ASPFM	tr|A0A229XIW0|A0A229XIW0_ASPFM GTPase EF-hand protein of mitochondria 1 OS=Neosartorya fumigata OX=746128 GN=CDV57_08549 PE=4 SV=1;tr|B0Y7H7|B0Y7H7_ASPFC Mitochondrial Rho GTPase OS=Neosartorya fumigata (strain CEA10 / CBS 144.89 / FGSC A1163) OX=451804 GN	11	8	8	8	9.1	129.81	232050	257230	173900	221060	290040	306510	336020	310857	0.711132	0.0330481
A0A229XR76	Uncharacterized protein	CDV57_07352		tr|A0A229XR76|A0A229XR76_ASPFM;tr|A0A0J5PMV8|A0A0J5PMV8_ASPFM;tr|Q4W9J7|Q4W9J7_ASPFU;tr|B0YE88|B0YE88_ASPFC;tr|A0A8H4I683|A0A8H4I683_ASPFM;tr|A0A8H4HJM0|A0A8H4HJM0_ASPFM	tr|A0A229XR76|A0A229XR76_ASPFM Uncharacterized protein OS=Neosartorya fumigata OX=746128 GN=CDV57_07352 PE=3 SV=1;tr|A0A0J5PMV8|A0A0J5PMV8_ASPFM FGGY-family carbohydrate kinase OS=Aspergillus fumigatus Z5 OX=1437362 GN=Y699_03421 PE=3 SV=1;tr|Q4W9J7|Q4W9J7	6	17	17	17	41.8	67.643	2060000	2049800	1854100	1.98797e+06	2169100	2539300	2370000	2.35947e+06	0.842549	0.0422732
A0A229XVN5	D-xylose reductase	CDV57_06108		tr|A0A229XVN5|A0A229XVN5_ASPFM;tr|A0A0J5PPW2|A0A0J5PPW2_ASPFM;sp|Q4WJT9|XYL1_ASPFU;sp|B0XNR0|XYL1_ASPFC;tr|A0A8H4HWL3|A0A8H4HWL3_ASPFM	tr|A0A229XVN5|A0A229XVN5_ASPFM D-xylose reductase OS=Neosartorya fumigata OX=746128 GN=CDV57_06108 PE=3 SV=1;tr|A0A0J5PPW2|A0A0J5PPW2_ASPFM D-xylose reductase OS=Aspergillus fumigatus Z5 OX=1437362 GN=Y699_06810 PE=3 SV=1;sp|Q4WJT9|XYL1_ASPFU Probable NAD(	5	13	13	13	62.1	36.094	2316400	2218200	2195800	2.24347e+06	1928600	2071600	1938300	1979500	1.13335	0.0111448
A0A229XXH0	4HBT domain-containing protein	CDV57_04293		tr|A0A229XXH0|A0A229XXH0_ASPFM;tr|Q4WT24|Q4WT24_ASPFU;tr|B0XQK0|B0XQK0_ASPFC;tr|A0A8H4I888|A0A8H4I888_ASPFM;tr|A0A0J5PWD0|A0A0J5PWD0_ASPFM;tr|Q4WT25|Q4WT25_ASPFU;tr|B0XQJ9|B0XQJ9_ASPFC;tr|A0A8H4IA84|A0A8H4IA84_ASPFM;tr|A0A0J5STK9|A0A0J5STK9_ASPFM;tr|A0A8H4MLF8|A0A8H4MLF8_ASPFM	tr|A0A229XXH0|A0A229XXH0_ASPFM 4HBT domain-containing protein OS=Neosartorya fumigata OX=746128 GN=CDV57_04293 PE=3 SV=1;tr|Q4WT24|Q4WT24_ASPFU V-type proton ATPase subunit C OS=Neosartorya fumigata (strain ATCC MYA-4609 / Af293 / CBS 101355 / FGSC A1100)	10	18	18	18	30.4	78.28	2008700	1906900	1675000	1.86353e+06	2281600	2153500	2248200	2.22777e+06	0.836503	0.0263333
A0A229XZM8	Guanine deaminase	CDV57_03526	FUNCTION: Catalyzes the hydrolytic deamination of guanine, producing xanthine and ammonia. {ECO:0000256|RuleBase:RU366009}.	tr|A0A229XZM8|A0A229XZM8_ASPFM;tr|Q4W9T7|Q4W9T7_ASPFU;tr|B0YEI0|B0YEI0_ASPFC;tr|A0A0J5PS28|A0A0J5PS28_ASPFM	tr|A0A229XZM8|A0A229XZM8_ASPFM Guanine deaminase OS=Neosartorya fumigata OX=746128 GN=CDV57_03526 PE=3 SV=1;tr|Q4W9T7|Q4W9T7_ASPFU Guanine deaminase OS=Neosartorya fumigata (strain ATCC MYA-4609 / Af293 / CBS 101355 / FGSC A1100) OX=330879 GN=AFUA_4G03770	4	8	8	8	25.8	58.348	632280	575440	644110	617277	713250	731950	687560	710920	0.868279	0.0194918
Q4W9L9	60S ribosomal protein L13	AFUA_4G04460		tr|Q4W9L9|Q4W9L9_ASPFU;tr|B0YEB1|B0YEB1_ASPFC;tr|A0A229Y3W9|A0A229Y3W9_ASPFM	tr|Q4W9L9|Q4W9L9_ASPFU 60S ribosomal protein L13 OS=Neosartorya fumigata (strain ATCC MYA-4609 / Af293 / CBS 101355 / FGSC A1100) OX=330879 GN=AFUA_4G04460 PE=3 SV=2;tr|B0YEB1|B0YEB1_ASPFC 60S ribosomal protein L13 OS=Neosartorya fumigata (strain CEA10 / C	3	13	13	13	40.7	25.673	7370800	6640400	8500500	7503900	6209900	5837300	5445600	5.83093e+06	1.28691	0.0457898
A0A8H4HMY0	Uncharacterized protein	CNMCM8057_001826		tr|A0A8H4HMY0|A0A8H4HMY0_ASPFM;tr|A0A229Y455|A0A229Y455_ASPFM;tr|B0XMS0|B0XMS0_ASPFC;tr|A0A0J5Q0Q0|A0A0J5Q0Q0_ASPFM;sp|Q6MY48|RL17_ASPFU;tr|Q6MY49|Q6MY49_ASPFM;tr|E9RDD2|E9RDD2_ASPFU;tr|B0XMR9|B0XMR9_ASPFC;tr|A0A0J5Q511|A0A0J5Q511_ASPFM	tr|A0A8H4HMY0|A0A8H4HMY0_ASPFM Uncharacterized protein OS=Neosartorya fumigata OX=746128 GN=CNMCM8057_001826 PE=4 SV=1;tr|A0A229Y455|A0A229Y455_ASPFM Uncharacterized protein OS=Neosartorya fumigata OX=746128 GN=CDV57_03203 PE=3 SV=1;tr|B0XMS0|B0XMS0_ASPFC	9	13	13	11	22.1	64.741	10126000	10855000	10900000	10627000	8544100	7910300	7750000	8.06813e+06	1.31716	0.00183879
A0A229Y4F2	ANAPC4_WD40 domain-containing protein	CDV57_03847		tr|A0A229Y4F2|A0A229Y4F2_ASPFM	tr|A0A229Y4F2|A0A229Y4F2_ASPFM ANAPC4_WD40 domain-containing protein OS=Neosartorya fumigata OX=746128 GN=CDV57_03847 PE=4 SV=1	1	16	16	0	36.2	77.064	2574100	2285000	2494600	2.45123e+06	2943300	3327200	3239200	3169900	0.773284	0.00765657
Q4WVP1	50S ribosomal protein L4	AFUA_5G12800		tr|Q4WVP1|Q4WVP1_ASPFU;tr|B0Y1Q8|B0Y1Q8_ASPFC;tr|A0A229Y899|A0A229Y899_ASPFM;tr|A0A0J5Q1D2|A0A0J5Q1D2_ASPFM	tr|Q4WVP1|Q4WVP1_ASPFU 50S ribosomal protein L4 OS=Neosartorya fumigata (strain ATCC MYA-4609 / Af293 / CBS 101355 / FGSC A1100) OX=330879 GN=AFUA_5G12800 PE=3 SV=1;tr|B0Y1Q8|B0Y1Q8_ASPFC 50S ribosomal protein L4 OS=Neosartorya fumigata (strain CEA10 / CBS	4	10	10	10	48.4	28.645	1665800	1692400	1620400	1.65953e+06	1530600	1592200	1496400	1.53973e+06	1.07781	0.0267948
Q4WYD4	Seryl-tRNA synthetase	AFUA_3G12640		tr|Q4WYD4|Q4WYD4_ASPFU;tr|B0XWV3|B0XWV3_ASPFC;tr|A0A229Y9B2|A0A229Y9B2_ASPFM;tr|A0A0J5PTZ7|A0A0J5PTZ7_ASPFM	tr|Q4WYD4|Q4WYD4_ASPFU Seryl-tRNA synthetase OS=Neosartorya fumigata (strain ATCC MYA-4609 / Af293 / CBS 101355 / FGSC A1100) OX=330879 GN=AFUA_3G12640 PE=4 SV=1;tr|B0XWV3|B0XWV3_ASPFC Seryl-tRNA synthetase OS=Neosartorya fumigata (strain CEA10 / CBS 144.8	4	9	9	9	26.1	57.1	443880	281490	448650	391340	677940	569220	630660	625940	0.625204	0.020743
Q4WU08	GTP binding protein (Gtp1), putative	AFUA_5G06770		tr|Q4WU08|Q4WU08_ASPFU;tr|B0Y3I6|B0Y3I6_ASPFC;tr|A0A229Y9R5|A0A229Y9R5_ASPFM;tr|A0A0J5PS19|A0A0J5PS19_ASPFM;tr|A0A8H4IAY5|A0A8H4IAY5_ASPFM;tr|A0A8H4HVL7|A0A8H4HVL7_ASPFM	tr|Q4WU08|Q4WU08_ASPFU GTP binding protein (Gtp1), putative OS=Neosartorya fumigata (strain ATCC MYA-4609 / Af293 / CBS 101355 / FGSC A1100) OX=330879 GN=AFUA_5G06770 PE=4 SV=1;tr|B0Y3I6|B0Y3I6_ASPFC GTP binding protein (Gtp1), putative OS=Neosartorya fumi	6	7	7	7	26.8	40.146	425140	415450	458270	432953	339910	372120	313320	341783	1.26675	0.013007
B0YB20	Guanyl-nucleotide exchange factor (Sec7), putative	AFUB_091270		tr|B0YB20|B0YB20_ASPFC;tr|A0A8H4IFJ4|A0A8H4IFJ4_ASPFM;tr|A0A229YA62|A0A229YA62_ASPFM;tr|Q4WGN9|Q4WGN9_ASPFU;tr|A0A0J5PIH3|A0A0J5PIH3_ASPFM	tr|B0YB20|B0YB20_ASPFC Guanyl-nucleotide exchange factor (Sec7), putative OS=Neosartorya fumigata (strain CEA10 / CBS 144.89 / FGSC A1163) OX=451804 GN=AFUB_091270 PE=4 SV=1;tr|A0A8H4IFJ4|A0A8H4IFJ4_ASPFM Uncharacterized protein OS=Neosartorya fumigata OX=	5	17	17	17	12.2	225.42	480200	538290	489940	502810	395420	358850	360840	371703	1.35272	0.00367756
A0A8H4I6Y7	Uncharacterized protein	CNMCM8057_005006		tr|A0A8H4I6Y7|A0A8H4I6Y7_ASPFM;tr|A0A229YAF9|A0A229YAF9_ASPFM;tr|Q4WU42|Q4WU42_ASPFU;tr|B0Y3L9|B0Y3L9_ASPFC;tr|A0A0J5PVQ0|A0A0J5PVQ0_ASPFM	tr|A0A8H4I6Y7|A0A8H4I6Y7_ASPFM Uncharacterized protein OS=Neosartorya fumigata OX=746128 GN=CNMCM8057_005006 PE=4 SV=1;tr|A0A229YAF9|A0A229YAF9_ASPFM Uncharacterized protein OS=Neosartorya fumigata OX=746128 GN=CDV57_01253 PE=4 SV=1;tr|Q4WU42|Q4WU42_ASPFU	5	14	14	14	57.5	37.508	10124000	10125000	8294100	9.51437e+06	12540000	11391000	11743000	1.18913e+07	0.800109	0.0271924
A0A229YAP2	Probable electron transfer flavoprotein subunit alpha	CDV57_01127	FUNCTION: The electron transfer flavoprotein serves as a specific electron acceptor for several dehydrogenases, including five acyl-CoA dehydrogenases, glutaryl-CoA and sarcosine dehydrogenase. It transfers the electrons to the main mitochondrial respiratory chain via ETF-ubiquinone oxidoreductase (ETF dehydrogenase). {ECO:0000256|PIRNR:PIRNR000089}.	tr|A0A229YAP2|A0A229YAP2_ASPFM;tr|A0A8H4I0Z4|A0A8H4I0Z4_ASPFM;tr|A0A0J5PHT0|A0A0J5PHT0_ASPFM;tr|Q4WGL7|Q4WGL7_ASPFU;tr|B0YCQ7|B0YCQ7_ASPFC	tr|A0A229YAP2|A0A229YAP2_ASPFM Probable electron transfer flavoprotein subunit alpha OS=Neosartorya fumigata OX=746128 GN=CDV57_01127 PE=3 SV=1;tr|A0A8H4I0Z4|A0A8H4I0Z4_ASPFM Uncharacterized protein OS=Neosartorya fumigata OX=746128 GN=CNMCM8057_000282 PE=	5	12	12	12	44.2	36.558	4548600	4640900	5083900	4757800	6836000	6672300	7960100	7.15613e+06	0.664856	0.00537727
A0A229YBA2	Uncharacterized protein	CDV57_00545		tr|A0A229YBA2|A0A229YBA2_ASPFM;tr|B0Y836|B0Y836_ASPFC;tr|A0A8H4IFH2|A0A8H4IFH2_ASPFM;tr|A0A8H4HWW6|A0A8H4HWW6_ASPFM;tr|A0A0J5SZU5|A0A0J5SZU5_ASPFM	tr|A0A229YBA2|A0A229YBA2_ASPFM Uncharacterized protein OS=Neosartorya fumigata OX=746128 GN=CDV57_00545 PE=4 SV=1;tr|B0Y836|B0Y836_ASPFC Glutaminase, putative OS=Neosartorya fumigata (strain CEA10 / CBS 144.89 / FGSC A1163) OX=451804 GN=AFUB_075970 PE=4 SV	5	2	2	2	5.1	70.036	2807400	2753000	2651600	2.73733e+06	3127900	3065400	2868300	3.02053e+06	0.906242	0.0352952
A0A229YCQ7	Uncharacterized protein	CDV57_00382		tr|A0A229YCQ7|A0A229YCQ7_ASPFM;tr|A0A8H4HZM8|A0A8H4HZM8_ASPFM;tr|A0A0J5Q775|A0A0J5Q775_ASPFM;tr|Q4WLH1|Q4WLH1_ASPFU;tr|B0XM75|B0XM75_ASPFC	tr|A0A229YCQ7|A0A229YCQ7_ASPFM Uncharacterized protein OS=Neosartorya fumigata OX=746128 GN=CDV57_00382 PE=3 SV=1;tr|A0A8H4HZM8|A0A8H4HZM8_ASPFM Uncharacterized protein OS=Neosartorya fumigata OX=746128 GN=CNMCM8057_000538 PE=4 SV=1;tr|A0A0J5Q775|A0A0J5Q77	5	12	12	12	63.9	17.867	28608000	25424000	30479000	2.81703e+07	19833000	19610000	17231000	1.88913e+07	1.49118	0.00541063
A0A8H4HJX1	Uncharacterized protein	CNMCM8057_004517		tr|A0A8H4HJX1|A0A8H4HJX1_ASPFM;tr|A0A8H4MY63|A0A8H4MY63_ASPFM;tr|A0A229XK33|A0A229XK33_ASPFM;tr|A0A0J5SUI9|A0A0J5SUI9_ASPFM;tr|Q4WZM9|Q4WZM9_ASPFU;tr|B0XV03|B0XV03_ASPFC;tr|Q4WZN0|Q4WZN0_ASPFU;tr|B0XV02|B0XV02_ASPFC;tr|A0A229WAW4|A0A229WAW4_ASPFM;tr|A0A0J5PXU7|A0A0J5PXU7_ASPFM	tr|A0A8H4HJX1|A0A8H4HJX1_ASPFM Uncharacterized protein OS=Neosartorya fumigata OX=746128 GN=CNMCM8057_004517 PE=4 SV=1;tr|A0A8H4MY63|A0A8H4MY63_ASPFM Uncharacterized protein OS=Neosartorya fumigata OX=746128 GN=CNMCM8686_007586 PE=4 SV=1;tr|A0A229XK33|A0A2	10	17	17	17	47.5	54.648	6182100	6091800	6508100	6.26067e+06	5363500	5084200	5749500	5.39907e+06	1.15958	0.0201917
A0A8H4HXP1	Uncharacterized protein	CNMCM8057_002755		tr|A0A8H4HXP1|A0A8H4HXP1_ASPFM;tr|A0A229XJ90|A0A229XJ90_ASPFM;sp|Q4U3E8|MPG1_ASPFU;tr|B0Y6Y1|B0Y6Y1_ASPFC;tr|A0A0J5PEM5|A0A0J5PEM5_ASPFM	tr|A0A8H4HXP1|A0A8H4HXP1_ASPFM Uncharacterized protein OS=Neosartorya fumigata OX=746128 GN=CNMCM8057_002755 PE=4 SV=1;tr|A0A229XJ90|A0A229XJ90_ASPFM GDP-mannose pyrophosphorylase OS=Neosartorya fumigata OX=746128 GN=CDV57_09258 PE=3 SV=1;sp|Q4U3E8|MPG1_AS	5	12	12	12	48.6	40.094	2384200	2272700	2272200	2309700	2929100	2763400	2806300	2.83293e+06	0.815303	0.0010846
A0A8H4HXQ1	Uncharacterized protein	CNMCM8057_004336		tr|A0A8H4HXQ1|A0A8H4HXQ1_ASPFM;tr|Q4WLR9|Q4WLR9_ASPFU;tr|B0Y8U1|B0Y8U1_ASPFC;tr|A0A229WN48|A0A229WN48_ASPFM;tr|A0A0J5Q3T9|A0A0J5Q3T9_ASPFM;tr|A0A229Y6I9|A0A229Y6I9_ASPFM;tr|Q4WLS0|Q4WLS0_ASPFU;tr|B0Y8U0|B0Y8U0_ASPFC	tr|A0A8H4HXQ1|A0A8H4HXQ1_ASPFM Uncharacterized protein OS=Neosartorya fumigata OX=746128 GN=CNMCM8057_004336 PE=4 SV=1;tr|Q4WLR9|Q4WLR9_ASPFU Mitochondrial thiamine pyrophosphate carrier 1 OS=Neosartorya fumigata (strain ATCC MYA-4609 / Af293 / CBS 101355	8	9	6	6	8.9	188.14	321970	390070	400860	370967	762320	875080	556940	731447	0.507168	0.0200947
A0A8H4HZM1	Uncharacterized protein	CNMCM8686_005942		tr|A0A8H4HZM1|A0A8H4HZM1_ASPFM;tr|Q4WI55|Q4WI55_ASPFU;tr|B0XUA9|B0XUA9_ASPFC;tr|A0A8H4MHF3|A0A8H4MHF3_ASPFM;tr|A0A229XX14|A0A229XX14_ASPFM;tr|A0A0J5SKA3|A0A0J5SKA3_ASPFM;tr|Q4VRV3|Q4VRV3_ASPFM;tr|Q4VMH0|Q4VMH0_ASPFM	tr|A0A8H4HZM1|A0A8H4HZM1_ASPFM Uncharacterized protein OS=Neosartorya fumigata OX=746128 GN=CNMCM8686_005942 PE=4 SV=1;tr|Q4WI55|Q4WI55_ASPFU Pre-mRNA splicing factor (Prp8), putative OS=Neosartorya fumigata (strain ATCC MYA-4609 / Af293 / CBS 101355 / FGS	8	48	48	48	19.2	364.16	4378100	4535600	4809300	4.57433e+06	3858200	4168100	4059300	4.02853e+06	1.13548	0.0245579
Q4WKQ6	Kinesin-like protein	AFUA_1G01640		tr|Q4WKQ6|Q4WKQ6_ASPFU;tr|B0XRD0|B0XRD0_ASPFC;tr|A0A8H4I0X9|A0A8H4I0X9_ASPFM;tr|A0A0J5PLQ3|A0A0J5PLQ3_ASPFM;tr|A0A229XGG2|A0A229XGG2_ASPFM	tr|Q4WKQ6|Q4WKQ6_ASPFU Kinesin-like protein OS=Neosartorya fumigata (strain ATCC MYA-4609 / Af293 / CBS 101355 / FGSC A1100) OX=330879 GN=AFUA_1G01640 PE=3 SV=1;tr|B0XRD0|B0XRD0_ASPFC Kinesin-like protein OS=Neosartorya fumigata (strain CEA10 / CBS 144.89	5	16	16	16	46.4	50.742	1387900	1236300	1739900	1454700	1022100	968070	1082900	1.02436e+06	1.42011	0.0480108
A0A8H4I1K4	Uncharacterized protein	CNMCM8686_004549		tr|A0A8H4I1K4|A0A8H4I1K4_ASPFM;tr|Q4X282|Q4X282_ASPFU;tr|A0A8H4HLN2|A0A8H4HLN2_ASPFM;tr|A0A0J5SWN6|A0A0J5SWN6_ASPFM;tr|A0A229XGU0|A0A229XGU0_ASPFM	tr|A0A8H4I1K4|A0A8H4I1K4_ASPFM Uncharacterized protein OS=Neosartorya fumigata OX=746128 GN=CNMCM8686_004549 PE=4 SV=1;tr|Q4X282|Q4X282_ASPFU Glutamate-5-semialdehyde dehydrogenase OS=Neosartorya fumigata (strain ATCC MYA-4609 / Af293 / CBS 101355 / FGSC A	5	20	20	20	48.7	48.783	5911300	5287600	6459600	5.88617e+06	9349600	8543600	10338000	9410400	0.625496	0.0047172
A0A8H4I584	Uncharacterized protein	CNMCM8686_001286		tr|A0A8H4I584|A0A8H4I584_ASPFM;tr|Q4WI90|Q4WI90_ASPFU;tr|B0XU10|B0XU10_ASPFC;tr|A0A229XVQ3|A0A229XVQ3_ASPFM;tr|A0A0J5PLX7|A0A0J5PLX7_ASPFM;tr|B0XU11|B0XU11_ASPFC;tr|A0A229WCD4|A0A229WCD4_ASPFM;tr|A0A0J5SK84|A0A0J5SK84_ASPFM;sp|Q4WI89|ATRR_ASPFU;tr|A0A8H4HS38|A0A8H4HS38_ASPFM	tr|A0A8H4I584|A0A8H4I584_ASPFM Uncharacterized protein OS=Neosartorya fumigata OX=746128 GN=CNMCM8686_001286 PE=4 SV=1;tr|Q4WI90|Q4WI90_ASPFU Mitochondrial inner membrane AAA protease Yta12, putative OS=Neosartorya fumigata (strain ATCC MYA-4609 / Af293 /	10	30	30	30	19.5	195.48	4808700	4506300	4548300	4621100	5191900	5741700	5282100	5.40523e+06	0.854931	0.0157799
B0Y617	Zinc-containing alcohol dehydrogenase, putative	AFUB_065340		tr|B0Y617|B0Y617_ASPFC;tr|A0A8H4I5F2|A0A8H4I5F2_ASPFM;tr|A0A8H4ML41|A0A8H4ML41_ASPFM;tr|Q4WP70|Q4WP70_ASPFU;tr|A0A0J5PE39|A0A0J5PE39_ASPFM;tr|A0A229WHH7|A0A229WHH7_ASPFM	tr|B0Y617|B0Y617_ASPFC Zinc-containing alcohol dehydrogenase, putative OS=Neosartorya fumigata (strain CEA10 / CBS 144.89 / FGSC A1163) OX=451804 GN=AFUB_065340 PE=4 SV=1;tr|A0A8H4I5F2|A0A8H4I5F2_ASPFM Uncharacterized protein OS=Neosartorya fumigata OX=746	6	16	16	16	63.2	36.87	32454000	33761000	36118000	34111000	27241000	29106000	30850000	2.90657e+07	1.17358	0.0279223
Q4WS60	DNA-directed RNA polymerase subunit	AFUA_1G13900	FUNCTION: DNA-dependent RNA polymerase catalyzes the transcription of DNA into RNA using the four ribonucleoside triphosphates as substrates. {ECO:0000256|RuleBase:RU004279}.	tr|Q4WS60|Q4WS60_ASPFU;tr|B0XRP3|B0XRP3_ASPFC;tr|A0A8H4I5I7|A0A8H4I5I7_ASPFM;tr|A0A229XZP5|A0A229XZP5_ASPFM;tr|A0A0J5Q544|A0A0J5Q544_ASPFM;tr|Q6MYA4|Q6MYA4_ASPFM	tr|Q4WS60|Q4WS60_ASPFU DNA-directed RNA polymerase subunit OS=Neosartorya fumigata (strain ATCC MYA-4609 / Af293 / CBS 101355 / FGSC A1100) OX=330879 GN=AFUA_1G13900 PE=3 SV=1;tr|B0XRP3|B0XRP3_ASPFC DNA-directed RNA polymerase subunit OS=Neosartorya fumiga	6	59	59	58	49.6	186.61	10052000	9945000	9823800	9.94027e+06	10691000	10456000	11335000	1.08273e+07	0.918072	0.0306532
B0YBB9	AAA family ATPase, putative	AFUB_092260		tr|B0YBB9|B0YBB9_ASPFC;tr|A0A8H4I6C3|A0A8H4I6C3_ASPFM;tr|A0A8H4HMU8|A0A8H4HMU8_ASPFM;tr|A0A229Y5H5|A0A229Y5H5_ASPFM;tr|A0A0J5PKU5|A0A0J5PKU5_ASPFM;tr|Q4WGY6|Q4WGY6_ASPFU	tr|B0YBB9|B0YBB9_ASPFC AAA family ATPase, putative OS=Neosartorya fumigata (strain CEA10 / CBS 144.89 / FGSC A1163) OX=451804 GN=AFUB_092260 PE=4 SV=1;tr|A0A8H4I6C3|A0A8H4I6C3_ASPFM Uncharacterized protein OS=Neosartorya fumigata OX=746128 GN=CNMCM8686_001	6	34	34	34	71.2	73.364	30989000	26116000	30471000	29192000	35756000	35120000	36848000	35908000	0.812966	0.0144759
A0A8H4I767	Uncharacterized protein	CNMCM8686_000527		tr|A0A8H4I767|A0A8H4I767_ASPFM;tr|A0A8H4HT77|A0A8H4HT77_ASPFM;tr|Q4WA17|Q4WA17_ASPFU;tr|B0YER9|B0YER9_ASPFC;tr|A0A229Y2I9|A0A229Y2I9_ASPFM;tr|A0A0J5PRE8|A0A0J5PRE8_ASPFM;tr|Q4WA18|Q4WA18_ASPFU;tr|B0YES0|B0YES0_ASPFC;tr|A0A229Y2K3|A0A229Y2K3_ASPFM;tr|A0A0J5PNB2|A0A0J5PNB2_ASPFM	tr|A0A8H4I767|A0A8H4I767_ASPFM Uncharacterized protein OS=Neosartorya fumigata OX=746128 GN=CNMCM8686_000527 PE=4 SV=1;tr|A0A8H4HT77|A0A8H4HT77_ASPFM Uncharacterized protein OS=Neosartorya fumigata OX=746128 GN=CNMCM8057_006903 PE=4 SV=1;tr|Q4WA17|Q4WA17_A	10	10	10	10	13.4	108.16	1078100	1123500	966440	1.05601e+06	1438200	1234700	1356600	1.34317e+06	0.786212	0.0189039
Q4WXZ8	Ubiquitin (UbiC), putative	AFUA_3G11260		tr|Q4WXZ8|Q4WXZ8_ASPFU;tr|B0XXM3|B0XXM3_ASPFC;tr|A0A8H4IAA8|A0A8H4IAA8_ASPFM	tr|Q4WXZ8|Q4WXZ8_ASPFU Ubiquitin (UbiC), putative OS=Neosartorya fumigata (strain ATCC MYA-4609 / Af293 / CBS 101355 / FGSC A1100) OX=330879 GN=AFUA_3G11260 PE=3 SV=1;tr|B0XXM3|B0XXM3_ASPFC Ubiquitin (UbiC), putative OS=Neosartorya fumigata (strain CEA10 /	3	11	11	3	57.8	17.672	46645000	44056000	45823000	45508000	35834000	36184000	33737000	3.52517e+07	1.29095	0.000687024
B0Y234	Dynamin-type G domain-containing protein	AFUB_061100		tr|B0Y234|B0Y234_ASPFC;tr|A0A8H4IBF6|A0A8H4IBF6_ASPFM	tr|B0Y234|B0Y234_ASPFC Dynamin-type G domain-containing protein OS=Neosartorya fumigata (strain CEA10 / CBS 144.89 / FGSC A1163) OX=451804 GN=AFUB_061100 PE=4 SV=1;tr|A0A8H4IBF6|A0A8H4IBF6_ASPFM Uncharacterized protein OS=Neosartorya fumigata OX=746128 GN=	2	11	11	1	18.1	102.25	268790	237150	201410	235783	311900	310380	290770	304350	0.774711	0.0292261
A0A8H4ICZ0	Uncharacterized protein	CNMCM8057_005453		tr|A0A8H4ICZ0|A0A8H4ICZ0_ASPFM;tr|Q4WQA4|Q4WQA4_ASPFU;tr|A0A229XYP2|A0A229XYP2_ASPFM;tr|A0A0J5PEV8|A0A0J5PEV8_ASPFM	tr|A0A8H4ICZ0|A0A8H4ICZ0_ASPFM Uncharacterized protein OS=Neosartorya fumigata OX=746128 GN=CNMCM8057_005453 PE=4 SV=1	4	7	7	2	11.5	108.05	454210	314330	446940	405160	639080	515230	565840	573383	0.706613	0.0440122
A0A8H4IDG2	Uncharacterized protein	CNMCM8686_004603		tr|A0A8H4IDG2|A0A8H4IDG2_ASPFM;tr|B0Y1H3|B0Y1H3_ASPFC;tr|Q4WVM8|Q4WVM8_ASPFU;tr|A0A0J5Q1B7|A0A0J5Q1B7_ASPFM;tr|A0A8H4HU92|A0A8H4HU92_ASPFM;tr|A0A229Y389|A0A229Y389_ASPFM;tr|A0A8H4HTV3|A0A8H4HTV3_ASPFM;tr|A0A229Y348|A0A229Y348_ASPFM;tr|A0A0J5SY84|A0A0J5SY84_ASPFM;tr|Q4WVM9|Q4WVM9_ASPFU;tr|B0Y1H4|B0Y1H4_ASPFC	tr|A0A8H4IDG2|A0A8H4IDG2_ASPFM Uncharacterized protein OS=Neosartorya fumigata OX=746128 GN=CNMCM8686_004603 PE=4 SV=1;tr|B0Y1H3|B0Y1H3_ASPFC Nuclear pore complex subunit Nup192, putative OS=Neosartorya fumigata (strain CEA10 / CBS 144.89 / FGSC A1163) OX=	11	24	24	24	13	285.49	774200	820960	897550	830903	582970	645150	692240	640120	1.29804	0.0163556
A0A8H4MN34	Uncharacterized protein	CNMCM8057_005578		tr|A0A8H4MN34|A0A8H4MN34_ASPFM;tr|A0A8H4IE02|A0A8H4IE02_ASPFM;tr|A0A229Y2Z7|A0A229Y2Z7_ASPFM;tr|A0A0J5PH66|A0A0J5PH66_ASPFM;tr|Q4WRU9|Q4WRU9_ASPFU;tr|B0XN49|B0XN49_ASPFC;tr|A0A229Y300|A0A229Y300_ASPFM;tr|A0A0J5SFL1|A0A0J5SFL1_ASPFM;tr|Q4WRU8|Q4WRU8_ASPFU;tr|B0XN50|B0XN50_ASPFC	tr|A0A8H4MN34|A0A8H4MN34_ASPFM Uncharacterized protein OS=Neosartorya fumigata OX=746128 GN=CNMCM8057_005578 PE=4 SV=1;tr|A0A8H4IE02|A0A8H4IE02_ASPFM Uncharacterized protein OS=Neosartorya fumigata OX=746128 GN=CNMCM8686_005194 PE=4 SV=1;tr|A0A229Y2Z7|A0A2	10	21	21	21	26.4	106.88	30161000	27687000	37577000	3.18083e+07	20109000	19495000	18566000	19390000	1.64045	0.0144653
Q4WR90	Translation elongation factor eEF-1B gamma subunit, putative	AFUA_1G17120		tr|Q4WR90|Q4WR90_ASPFU;tr|B0XP91|B0XP91_ASPFC;tr|A0A8H4IGX8|A0A8H4IGX8_ASPFM;tr|A0A229Y1V9|A0A229Y1V9_ASPFM;tr|A0A0J5PF72|A0A0J5PF72_ASPFM	tr|Q4WR90|Q4WR90_ASPFU Translation elongation factor eEF-1B gamma subunit, putative OS=Neosartorya fumigata (strain ATCC MYA-4609 / Af293 / CBS 101355 / FGSC A1100) OX=330879 GN=AFUA_1G17120 PE=3 SV=1;tr|B0XP91|B0XP91_ASPFC Translation elongation factor eE	5	9	9	9	54.5	24.376	2122300	2327700	2386900	2.27897e+06	1678400	1735900	1612600	1.67563e+06	1.36006	0.00234258
A0A8H4MJ45	Uncharacterized protein	CNMCM8057_001139		tr|A0A8H4MJ45|A0A8H4MJ45_ASPFM;tr|Q4WEQ6|Q4WEQ6_ASPFU;tr|A0A8H4IAP2|A0A8H4IAP2_ASPFM;tr|A0A229XYF5|A0A229XYF5_ASPFM;tr|A0A0J5PU56|A0A0J5PU56_ASPFM;tr|B0Y2Z1|B0Y2Z1_ASPFC;tr|Q4WEQ7|Q4WEQ7_ASPFU;tr|B0Y2Z2|B0Y2Z2_ASPFC;tr|A0A229XYE1|A0A229XYE1_ASPFM;tr|A0A0J5PR25|A0A0J5PR25_ASPFM	tr|A0A8H4MJ45|A0A8H4MJ45_ASPFM Uncharacterized protein OS=Neosartorya fumigata OX=746128 GN=CNMCM8057_001139 PE=4 SV=1;tr|Q4WEQ6|Q4WEQ6_ASPFU Class III chitinase, putative OS=Neosartorya fumigata (strain ATCC MYA-4609 / Af293 / CBS 101355 / FGSC A1100) OX=	10	2	2	2	2.8	116.51	239440	270850	276050	262113	199910	171380	230310	200533	1.30708	0.0397908
Q4WHW8	Small nucleolar ribonucleoprotein complex subunit, putative	AFUA_2G03930		tr|Q4WHW8|Q4WHW8_ASPFU;tr|B0XUR5|B0XUR5_ASPFC;tr|A0A8H4MLQ1|A0A8H4MLQ1_ASPFM;tr|A0A229Y9X3|A0A229Y9X3_ASPFM;tr|A0A0J5PQ77|A0A0J5PQ77_ASPFM	tr|Q4WHW8|Q4WHW8_ASPFU Small nucleolar ribonucleoprotein complex subunit, putative OS=Neosartorya fumigata (strain ATCC MYA-4609 / Af293 / CBS 101355 / FGSC A1100) OX=330879 GN=AFUA_2G03930 PE=4 SV=1;tr|B0XUR5|B0XUR5_ASPFC Small nucleolar ribonucleoprotein	5	24	24	24	35.5	108.26	4053900	3930300	4100800	4.02833e+06	3783600	3736400	3799600	3773200	1.06762	0.0093035
A0A8H4MND1	Uncharacterized protein	CNMCM8686_006059		tr|A0A8H4MND1|A0A8H4MND1_ASPFM;tr|Q4WRP5|Q4WRP5_ASPFU;tr|B0XNH0|B0XNH0_ASPFC;tr|A0A0J5PGI3|A0A0J5PGI3_ASPFM;tr|A0A229WV64|A0A229WV64_ASPFM;tr|A0A8H4HM12|A0A8H4HM12_ASPFM;tr|Q4WRP4|Q4WRP4_ASPFU;tr|B0XNH1|B0XNH1_ASPFC;tr|A0A229X696|A0A229X696_ASPFM;tr|A0A0J5PIX6|A0A0J5PIX6_ASPFM	tr|A0A8H4MND1|A0A8H4MND1_ASPFM Uncharacterized protein OS=Neosartorya fumigata OX=746128 GN=CNMCM8686_006059 PE=4 SV=1;tr|Q4WRP5|Q4WRP5_ASPFU Acetylserotonin methytransferase-like protein (ASMTL), putative OS=Neosartorya fumigata (strain ATCC MYA-4609 / Af	10	8	8	8	29.3	37.311	2652200	2661900	2649500	2.65453e+06	2166800	2462000	2317800	2.31553e+06	1.1464	0.0164855
A0A8H4MRI6	Uncharacterized protein	CNMCM8057_005020		tr|A0A8H4MRI6|A0A8H4MRI6_ASPFM;tr|Q4WU60|Q4WU60_ASPFU;tr|B0Y3N6|B0Y3N6_ASPFC;tr|A0A229XG91|A0A229XG91_ASPFM;tr|A0A0J5PRT4|A0A0J5PRT4_ASPFM;tr|A0A229XF40|A0A229XF40_ASPFM;tr|A0A0J5PUV9|A0A0J5PUV9_ASPFM;tr|B0Y3N5|B0Y3N5_ASPFC;sp|Q4WU59|NDOR1_ASPFU	tr|A0A8H4MRI6|A0A8H4MRI6_ASPFM Uncharacterized protein OS=Neosartorya fumigata OX=746128 GN=CNMCM8057_005020 PE=4 SV=1;tr|Q4WU60|Q4WU60_ASPFU Probable electron transfer flavoprotein subunit beta OS=Neosartorya fumigata (strain ATCC MYA-4609 / Af293 / CBS 1	9	22	22	22	29.1	98.599	3250700	3149000	3656600	3352100	4293900	4436300	4817400	4.51587e+06	0.742294	0.00614326
A0A8H4MRL5	Uncharacterized protein	CNMCM8686_003876		tr|A0A8H4MRL5|A0A8H4MRL5_ASPFM;tr|Q4WI19|Q4WI19_ASPFU;tr|B0XUE6|B0XUE6_ASPFC;tr|A0A229W6W7|A0A229W6W7_ASPFM;tr|A0A0J5PM44|A0A0J5PM44_ASPFM;tr|A0A229W6T8|A0A229W6T8_ASPFM;tr|A0A0J5PPZ3|A0A0J5PPZ3_ASPFM;tr|Q4WI20|Q4WI20_ASPFU;tr|B0XUE5|B0XUE5_ASPFC	tr|A0A8H4MRL5|A0A8H4MRL5_ASPFM Uncharacterized protein OS=Neosartorya fumigata OX=746128 GN=CNMCM8686_003876 PE=4 SV=1;tr|Q4WI19|Q4WI19_ASPFU Histone deacetylase OS=Neosartorya fumigata (strain ATCC MYA-4609 / Af293 / CBS 101355 / FGSC A1100) OX=330879 GN=	9	15	15	15	22.1	91.813	7440000	7025900	8273300	7.57973e+06	4771300	5602800	5080100	5151400	1.47139	0.00525435
A0A8H4MRZ2	Uncharacterized protein	CNMCM8057_000231		tr|A0A8H4MRZ2|A0A8H4MRZ2_ASPFM;tr|A0A229Y9Z9|A0A229Y9Z9_ASPFM;tr|A0A0J5PKK1|A0A0J5PKK1_ASPFM;tr|B0YB54|B0YB54_ASPFC;tr|Q4WGS2|Q4WGS2_ASPFU	tr|A0A8H4MRZ2|A0A8H4MRZ2_ASPFM Uncharacterized protein OS=Neosartorya fumigata OX=746128 GN=CNMCM8057_000231 PE=4 SV=1;tr|A0A229Y9Z9|A0A229Y9Z9_ASPFM TauD domain-containing protein OS=Neosartorya fumigata OX=746128 GN=CDV57_01180 PE=4 SV=1;tr|A0A0J5PKK1|A0	5	5	5	5	15.9	44.888	585470	647150	514710	582443	691570	735900	684890	704120	0.827193	0.0426554
B0XNT8	ATP-dependent RNA helicase ROK1	AFUB_015630		tr|B0XNT8|B0XNT8_ASPFC;tr|A0A229XWV6|A0A229XWV6_ASPFM;tr|A0A0J5PGW9|A0A0J5PGW9_ASPFM;sp|Q4WRH5|ROK1_ASPFU;tr|A0A8H4HZ30|A0A8H4HZ30_ASPFM	tr|B0XNT8|B0XNT8_ASPFC ATP-dependent RNA helicase ROK1 OS=Neosartorya fumigata (strain CEA10 / CBS 144.89 / FGSC A1163) OX=451804 GN=AFUB_015630 PE=3 SV=1;tr|A0A229XWV6|A0A229XWV6_ASPFM ATP-dependent RNA helicase ROK1 OS=Neosartorya fumigata OX=746128 GN=C	5	7	7	7	12.3	82.342	808070	887440	875410	856973	1039400	1067000	937510	1.01464e+06	0.844611	0.0274808
B0XQ07	Uncharacterized protein	AFUB_008270		tr|B0XQ07|B0XQ07_ASPFC	tr|B0XQ07|B0XQ07_ASPFC Uncharacterized protein OS=Neosartorya fumigata (strain CEA10 / CBS 144.89 / FGSC A1163) OX=451804 GN=AFUB_008270 PE=3 SV=1	1	1	1	1	12	13.132	87510	95938	81916	88454.7	60952	76945	61208	66368.3	1.33278	0.0297122
Q4WTJ3	60S ribosomal protein L9, putative	AFUA_1G09100		tr|Q4WTJ3|Q4WTJ3_ASPFU;tr|B0XQ32|B0XQ32_ASPFC;tr|A0A229WPU6|A0A229WPU6_ASPFM;tr|A0A0J5Q1B0|A0A0J5Q1B0_ASPFM	tr|Q4WTJ3|Q4WTJ3_ASPFU 60S ribosomal protein L9, putative OS=Neosartorya fumigata (strain ATCC MYA-4609 / Af293 / CBS 101355 / FGSC A1100) OX=330879 GN=AFUA_1G09100 PE=3 SV=1;tr|B0XQ32|B0XQ32_ASPFC 60S ribosomal protein L9, putative OS=Neosartorya fumigata	4	14	14	14	72.9	21.843	37696000	40454000	43638000	40596000	28701000	30899000	27307000	28969000	1.40136	0.00443826
B0XQ50	Protein phosphatase 2C, putative	AFUB_008700		tr|B0XQ50|B0XQ50_ASPFC;tr|A0A8H4HTU8|A0A8H4HTU8_ASPFM;tr|Q4WTH5|Q4WTH5_ASPFU;tr|A0A229WQ63|A0A229WQ63_ASPFM;tr|A0A0J5PZX2|A0A0J5PZX2_ASPFM	tr|B0XQ50|B0XQ50_ASPFC Protein phosphatase 2C, putative OS=Neosartorya fumigata (strain CEA10 / CBS 144.89 / FGSC A1163) OX=451804 GN=AFUB_008700 PE=3 SV=1;tr|A0A8H4HTU8|A0A8H4HTU8_ASPFM Uncharacterized protein OS=Neosartorya fumigata OX=746128 GN=CNMCM805	5	12	12	12	36.1	46.59	4193700	3831300	4695500	4.24017e+06	3230800	3545000	3378100	3.38463e+06	1.25277	0.0325752
B0XR95	Multifunctional tryptophan biosynthesis protein	AFUB_012570	FUNCTION: Trifunctional enzyme bearing the Gln amidotransferase (GATase) domain of anthranilate synthase, indole-glycerolphosphate synthase, and phosphoribosylanthranilate isomerase activities. {ECO:0000256|PIRNR:PIRNR001382}.	tr|B0XR95|B0XR95_ASPFC;tr|A0A229XEP1|A0A229XEP1_ASPFM;tr|A0A0J5Q5E1|A0A0J5Q5E1_ASPFM;tr|Q6MYH9|Q6MYH9_ASPFM;tr|E9R6J7|E9R6J7_ASPFU	tr|B0XR95|B0XR95_ASPFC Multifunctional tryptophan biosynthesis protein OS=Neosartorya fumigata (strain CEA10 / CBS 144.89 / FGSC A1163) OX=451804 GN=AFUB_012570 PE=3 SV=1;tr|A0A229XEP1|A0A229XEP1_ASPFM Multifunctional tryptophan biosynthesis protein OS=Neo	5	36	36	36	64.8	82.22	11020000	10241000	9974600	1.04119e+07	8014600	7440200	8536700	7.99717e+06	1.30194	0.00562487
B0XVS3	RNA exonuclease 4	AFUB_022580		tr|B0XVS3|B0XVS3_ASPFC;sp|Q4WHF8|REXO4_ASPFU;tr|A0A8H4IG38|A0A8H4IG38_ASPFM;tr|A0A229Y1E2|A0A229Y1E2_ASPFM;tr|A0A0J5PQL8|A0A0J5PQL8_ASPFM	tr|B0XVS3|B0XVS3_ASPFC RNA exonuclease 4 OS=Neosartorya fumigata (strain CEA10 / CBS 144.89 / FGSC A1163) OX=451804 GN=AFUB_022580 PE=3 SV=1;sp|Q4WHF8|REXO4_ASPFU RNA exonuclease 4 OS=Neosartorya fumigata (strain ATCC MYA-4609 / Af293 / CBS 101355 / FGSC A	5	4	4	4	27.3	35.049	297980	342010	272170	304053	395050	410220	448410	417893	0.727586	0.01164
Q4WH90	Deoxycytidylate deaminase, putative	AFUA_2G06240		tr|Q4WH90|Q4WH90_ASPFU;tr|B0XW24|B0XW24_ASPFC	tr|Q4WH90|Q4WH90_ASPFU Deoxycytidylate deaminase, putative OS=Neosartorya fumigata (strain ATCC MYA-4609 / Af293 / CBS 101355 / FGSC A1100) OX=330879 GN=AFUA_2G06240 PE=3 SV=1;tr|B0XW24|B0XW24_ASPFC Deoxycytidylate deaminase, putative OS=Neosartorya fumiga	2	4	1	1	14.3	42.12	83736	90410	96458	90201.3	63449	75376	78852	72559	1.24314	0.0410885
B0XXH1	Uncharacterized protein	AFUB_048310		tr|B0XXH1|B0XXH1_ASPFC;tr|Q4WG31|Q4WG31_ASPFU;tr|A0A8H4MTH4|A0A8H4MTH4_ASPFM;tr|A0A8H4HU67|A0A8H4HU67_ASPFM;tr|A0A0J5PPI9|A0A0J5PPI9_ASPFM;tr|A0A229XBZ1|A0A229XBZ1_ASPFM;tr|A0A229XBX5|A0A229XBX5_ASPFM	tr|B0XXH1|B0XXH1_ASPFC Uncharacterized protein OS=Neosartorya fumigata (strain CEA10 / CBS 144.89 / FGSC A1163) OX=451804 GN=AFUB_048310 PE=4 SV=1;tr|Q4WG31|Q4WG31_ASPFU Uncharacterized protein OS=Neosartorya fumigata (strain ATCC MYA-4609 / Af293 / CBS 10	7	17	17	17	19.7	142.48	1282800	1128200	1155400	1188800	1586200	1645100	1790700	1674000	0.710155	0.00327794
B0XYQ9	Uncharacterized protein	AFUB_041760		tr|B0XYQ9|B0XYQ9_ASPFC;tr|A0A229YBI9|A0A229YBI9_ASPFM;tr|A0A0J5SSG9|A0A0J5SSG9_ASPFM;tr|Q4WWW4|Q4WWW4_ASPFU	tr|B0XYQ9|B0XYQ9_ASPFC Uncharacterized protein OS=Neosartorya fumigata (strain CEA10 / CBS 144.89 / FGSC A1163) OX=451804 GN=AFUB_041760 PE=4 SV=1;tr|A0A229YBI9|A0A229YBI9_ASPFM Uncharacterized protein OS=Neosartorya fumigata OX=746128 GN=CDV57_00666 PE=4	4	11	11	11	55.2	30.679	4044900	3658600	4155200	3952900	3180500	3087200	3400100	3222600	1.22662	0.0144945
B0Y3N0	SAP domain protein	AFUB_054790		tr|B0Y3N0|B0Y3N0_ASPFC;tr|Q4WU54|Q4WU54_ASPFU;tr|A0A229W290|A0A229W290_ASPFM;tr|A0A0J5PUV5|A0A0J5PUV5_ASPFM	tr|B0Y3N0|B0Y3N0_ASPFC SAP domain protein OS=Neosartorya fumigata (strain CEA10 / CBS 144.89 / FGSC A1163) OX=451804 GN=AFUB_054790 PE=4 SV=1;tr|Q4WU54|Q4WU54_ASPFU SAP domain protein OS=Neosartorya fumigata (strain ATCC MYA-4609 / Af293 / CBS 101355 / FGS	4	6	6	6	12.7	71.087	572250	527170	451650	517023	663500	614850	714610	664320	0.778275	0.0316854
Q4WUF6	tRNA a64-2-o-ribosylphosphate transferase	AFUA_5G08280		tr|Q4WUF6|Q4WUF6_ASPFU;tr|B0Y3Y2|B0Y3Y2_ASPFC;tr|A0A229XSF0|A0A229XSF0_ASPFM;tr|A0A0J5PW01|A0A0J5PW01_ASPFM	tr|Q4WUF6|Q4WUF6_ASPFU tRNA a64-2-o-ribosylphosphate transferase OS=Neosartorya fumigata (strain ATCC MYA-4609 / Af293 / CBS 101355 / FGSC A1100) OX=330879 GN=AFUA_5G08280 PE=4 SV=1;tr|B0Y3Y2|B0Y3Y2_ASPFC tRNA a64-2-o-ribosylphosphate transferase OS=Neos	4	4	4	4	12.1	51.279	102960	98192	72919	91357	126960	132690	134640	131430	0.6951	0.0139922
Q4WQ99	Ubiquitin conjugating enzyme (MmsB), putative	AFUA_4G12080		tr|Q4WQ99|Q4WQ99_ASPFU;tr|B0Y4H1|B0Y4H1_ASPFC;tr|A0A229XYL4|A0A229XYL4_ASPFM;tr|A0A8H4MVD3|A0A8H4MVD3_ASPFM;tr|A0A0J5PER3|A0A0J5PER3_ASPFM	tr|Q4WQ99|Q4WQ99_ASPFU Ubiquitin conjugating enzyme (MmsB), putative OS=Neosartorya fumigata (strain ATCC MYA-4609 / Af293 / CBS 101355 / FGSC A1100) OX=330879 GN=AFUA_4G12080 PE=4 SV=1;tr|B0Y4H1|B0Y4H1_ASPFC Ubiquitin conjugating enzyme (MmsB), putative O	5	9	9	9	86.3	15.734	1915900	2019800	1539500	1.82507e+06	2344700	2322500	2394200	2353800	0.77537	0.0230373
B0Y5Y5	Mitochondrial presequence protease	AFUB_065020		tr|B0Y5Y5|B0Y5Y5_ASPFC;tr|A0A8H4MTX1|A0A8H4MTX1_ASPFM;tr|A0A229YAV8|A0A229YAV8_ASPFM;tr|A0A0J5PE17|A0A0J5PE17_ASPFM;sp|Q4WP38|CYM1_ASPFU	tr|B0Y5Y5|B0Y5Y5_ASPFC Mitochondrial presequence protease OS=Neosartorya fumigata (strain CEA10 / CBS 144.89 / FGSC A1163) OX=451804 GN=AFUB_065020 PE=3 SV=1;tr|A0A8H4MTX1|A0A8H4MTX1_ASPFM Uncharacterized protein OS=Neosartorya fumigata OX=746128 GN=CNMCM8	5	43	43	43	48.5	118.58	5906000	5995300	6207600	6036300	5473300	5547900	5682600	5.56793e+06	1.08412	0.0124417
B0Y7X0	APH domain-containing protein	AFUB_075300		tr|B0Y7X0|B0Y7X0_ASPFC	tr|B0Y7X0|B0Y7X0_ASPFC APH domain-containing protein OS=Neosartorya fumigata (strain CEA10 / CBS 144.89 / FGSC A1163) OX=451804 GN=AFUB_075300 PE=4 SV=1	1	13	13	9	30.7	61.357	1718300	1552600	1732600	1.66783e+06	2385700	2089300	2092500	2.18917e+06	0.761858	0.0102339
B0YCR6	Tryptophanyl-tRNA synthetase	AFUB_092940		tr|B0YCR6|B0YCR6_ASPFC	tr|B0YCR6|B0YCR6_ASPFC Tryptophanyl-tRNA synthetase OS=Neosartorya fumigata (strain CEA10 / CBS 144.89 / FGSC A1163) OX=451804 GN=AFUB_092940 PE=3 SV=1	1	9	1	1	32.5	43.789	45435	47113		46274	31057	36632	33572	33753.7	1.37093	0.0103886
B0YDA4	Fructosyl amino acid oxidase, putative	AFUB_094850		tr|B0YDA4|B0YDA4_ASPFC;tr|A0A8H4HZA8|A0A8H4HZA8_ASPFM;tr|A0A8H4HMT3|A0A8H4HMT3_ASPFM;tr|A0A0J5SEK4|A0A0J5SEK4_ASPFM;sp|Q4WD43|FSQB_ASPFU;tr|A0A229X864|A0A229X864_ASPFM	tr|B0YDA4|B0YDA4_ASPFC Fructosyl amino acid oxidase, putative OS=Neosartorya fumigata (strain CEA10 / CBS 144.89 / FGSC A1163) OX=451804 GN=AFUB_094850 PE=3 SV=1;tr|A0A8H4HZA8|A0A8H4HZA8_ASPFM Uncharacterized protein OS=Neosartorya fumigata OX=746128 GN=CN	6	16	16	16	49.1	54.943	4810200	5418600	4608600	4945800	3319700	4344400	3850300	3.83813e+06	1.2886	0.0445231
B0YDM1	Uncharacterized protein	AFUB_096070		tr|B0YDM1|B0YDM1_ASPFC;tr|Q4WCS5|Q4WCS5_ASPFU;tr|A0A8H4I786|A0A8H4I786_ASPFM;tr|A0A229XGP9|A0A229XGP9_ASPFM;tr|A0A0J5PGB7|A0A0J5PGB7_ASPFM	tr|B0YDM1|B0YDM1_ASPFC Uncharacterized protein OS=Neosartorya fumigata (strain CEA10 / CBS 144.89 / FGSC A1163) OX=451804 GN=AFUB_096070 PE=4 SV=1;tr|Q4WCS5|Q4WCS5_ASPFU Uncharacterized protein OS=Neosartorya fumigata (strain ATCC MYA-4609 / Af293 / CBS 10	5	8	8	8	35.9	28.843	824730	764950	760370	783350	566510	633860	538800	579723	1.35125	0.0043553
Q4WWP9	40S ribosomal protein S27	AFUA_3G06640		tr|Q4WWP9|Q4WWP9_ASPFU	tr|Q4WWP9|Q4WWP9_ASPFU 40S ribosomal protein S27 OS=Neosartorya fumigata (strain ATCC MYA-4609 / Af293 / CBS 101355 / FGSC A1100) OX=330879 GN=AFUA_3G06640 PE=3 SV=1	1	4	1	1	46.3	8.8674	15265000	16332000	15146000	15581000	12458000	11026000	11352000	11612000	1.3418	0.00230159
Q9Y7F6	Peptidyl-prolyl cis-trans isomerase (Fragment)		FUNCTION: PPIases accelerate the folding of proteins. It catalyzes the cis-trans isomerization of proline imidic peptide bonds in oligopeptides. {ECO:0000256|RuleBase:RU363019}.	tr|Q9Y7F6|Q9Y7F6_ASPFM	tr|Q9Y7F6|Q9Y7F6_ASPFM Peptidyl-prolyl cis-trans isomerase (Fragment) OS=Neosartorya fumigata OX=746128 PE=1 SV=1	1	9	1	1	53.9	19.554	29879	27934		28906.5	40949	54236	43482	46222.3	0.62538	0.0470518
A0A229Y7U2	Uncharacterized protein	CDV57_02740		tr|A0A229Y7U2|A0A229Y7U2_ASPFM;tr|A0A0J5PPB2|A0A0J5PPB2_ASPFM;sp|B0Y004|PHIA_ASPFC;sp|A4FSH5|PHIA_ASPFM;tr|Q4WF87|Q4WF87_ASPFU	tr|A0A229Y7U2|A0A229Y7U2_ASPFM Uncharacterized protein OS=Neosartorya fumigata OX=746128 GN=CDV57_02740 PE=4 SV=1;tr|A0A0J5PPB2|A0A0J5PPB2_ASPFM Cell wall protein PhiA OS=Aspergillus fumigatus Z5 OX=1437362 GN=Y699_07778 PE=4 SV=1;sp|B0Y004|PHIA_ASPFC Cell	5	4	4	4	33.5	19.38	551090	460370	356350	455937	665270	526880	515010	569053	0.80122	0.201599
A0A229WPB0	Nuclear distribution protein nudF	nudF	FUNCTION: Positively regulates the activity of the minus-end directed microtubule motor protein dynein. May enhance dynein-mediated microtubule sliding by targeting dynein to the microtubule plus end. Required for nuclear migration during vegetative growth as well as development. Required for retrograde early endosome (EE) transport from the hyphal tip. Required for localization of dynein to the …	tr|A0A229WPB0|A0A229WPB0_ASPFM;tr|A0A0J5Q3V4|A0A0J5Q3V4_ASPFM;sp|Q4WLM7|LIS1_ASPFU;sp|B0XM00|LIS1_ASPFC;tr|A0A8H4IEB8|A0A8H4IEB8_ASPFM	tr|A0A229WPB0|A0A229WPB0_ASPFM Nuclear distribution protein nudF OS=Neosartorya fumigata OX=746128 GN=nudF PE=3 SV=1;tr|A0A0J5Q3V4|A0A0J5Q3V4_ASPFM Nuclear distribution protein nudF OS=Aspergillus fumigatus Z5 OX=1437362 GN=nudF PE=3 SV=1;sp|Q4WLM7|LIS1_AS	5	9	9	9	32.3	50.665	290420	278800	279030	282750	335370	192500	360320	296063	0.955032	0.812039
Q4WRV9	Probable Xaa-Pro aminopeptidase AFUA_1G14920	AFUA_1G14920	FUNCTION: Catalyzes the removal of a penultimate prolyl residue from the N-termini of peptides. {ECO:0000250}.	sp|Q4WRV9|AMPP2_ASPFU;sp|B0XN37|AMPP2_ASPFC;tr|A0A0J5PKB1|A0A0J5PKB1_ASPFM;tr|A0A229Y2Z0|A0A229Y2Z0_ASPFM	sp|Q4WRV9|AMPP2_ASPFU Probable Xaa-Pro aminopeptidase AFUA_1G14920 OS=Neosartorya fumigata (strain ATCC MYA-4609 / Af293 / CBS 101355 / FGSC A1100) OX=330879 GN=AFUA_1G14920 PE=3 SV=1;sp|B0XN37|AMPP2_ASPFC Probable Xaa-Pro aminopeptidase AFUB_014460 OS=Neo	4	12	12	12	42.1	54.518	977840	924810	590410	831020	1066200	1026500	1103400	1.06537e+06	0.780032	0.130124
A0A229Y1Y1	Adenylosuccinate synthetase	CDV57_05785	FUNCTION: Plays an important role in the de novo pathway and in the salvage pathway of purine nucleotide biosynthesis. Catalyzes the first commited step in the biosynthesis of AMP from IMP. {ECO:0000256|HAMAP-Rule:MF_03125}.; FUNCTION: Plays an important role in the de novo pathway of purine nucleotide biosynthesis. {ECO:0000256|RuleBase:RU000520}.	tr|A0A229Y1Y1|A0A229Y1Y1_ASPFM;tr|A0A0J5PH33|A0A0J5PH33_ASPFM;sp|Q4WRQ7|PURA_ASPFU;sp|B0XNF8|PURA_ASPFC	tr|A0A229Y1Y1|A0A229Y1Y1_ASPFM Adenylosuccinate synthetase OS=Neosartorya fumigata OX=746128 GN=CDV57_05785 PE=3 SV=1;tr|A0A0J5PH33|A0A0J5PH33_ASPFM Adenylosuccinate synthetase OS=Aspergillus fumigatus Z5 OX=1437362 GN=Y699_09082 PE=3 SV=1;sp|Q4WRQ7|PURA_A	4	21	21	21	51.4	46.648	16231000	15332000	16073000	1.58787e+07	16897000	15565000	18266000	1.69093e+07	0.939047	0.280924
A0A229XT37	tRNA (guanine-N(7)-)-methyltransferase non-catalytic subunit TRM82	TRM82	FUNCTION: Required for the formation of N(7)-methylguanine at position 46 (m7G46) in tRNA. In the complex, it is required to stabilize and induce conformational changes of the catalytic subunit. {ECO:0000256|HAMAP-Rule:MF_03056}.	tr|A0A229XT37|A0A229XT37_ASPFM;tr|A0A0J5SJE1|A0A0J5SJE1_ASPFM;sp|Q4WJR4|TRM82_ASPFU;sp|B0XNT4|TRM82_ASPFC	tr|A0A229XT37|A0A229XT37_ASPFM tRNA (guanine-N(7)-)-methyltransferase non-catalytic subunit TRM82 OS=Neosartorya fumigata OX=746128 GN=TRM82 PE=3 SV=1;tr|A0A0J5SJE1|A0A0J5SJE1_ASPFM tRNA (guanine-N(7)-)-methyltransferase non-catalytic subunit TRM82 OS=Aspe	4	14	14	14	38.2	54.913	1749400	1729900	1855800	1.77837e+06	1523400	1721800	1726900	1.65737e+06	1.07301	0.193876
A0A8H4I180	Uncharacterized protein	CNMCM8686_006472		tr|A0A8H4I180|A0A8H4I180_ASPFM;tr|A0A0J5PKU4|A0A0J5PKU4_ASPFM;sp|Q4WJQ1|EIF3A_ASPFU;sp|B0XP13|EIF3A_ASPFC;tr|A0A8H4HHY8|A0A8H4HHY8_ASPFM;tr|A0A229X4H0|A0A229X4H0_ASPFM	tr|A0A8H4I180|A0A8H4I180_ASPFM Uncharacterized protein OS=Neosartorya fumigata OX=746128 GN=CNMCM8686_006472 PE=4 SV=1;tr|A0A0J5PKU4|A0A0J5PKU4_ASPFM Eukaryotic translation initiation factor 3 subunit A OS=Aspergillus fumigatus Z5 OX=1437362 GN=TIF32 PE=3	6	36	36	36	37.3	116.71	19838000	20753000	21074000	20555000	23619000	21360000	22916000	2.26317e+07	0.908241	0.0529454
A0A229W7Z1	Protein kinase domain-containing protein	CDV57_08214		tr|A0A229W7Z1|A0A229W7Z1_ASPFM;tr|A0A0J5PPJ8|A0A0J5PPJ8_ASPFM;sp|Q4WJJ0|MKK2_ASPFU;sp|B0XPE4|MKK2_ASPFC	tr|A0A229W7Z1|A0A229W7Z1_ASPFM Protein kinase domain-containing protein OS=Neosartorya fumigata OX=746128 GN=CDV57_08214 PE=4 SV=1;tr|A0A0J5PPJ8|A0A0J5PPJ8_ASPFM MAP kinase kinase (Mkk2) OS=Aspergillus fumigatus Z5 OX=1437362 GN=Y699_06720 PE=4 SV=1;sp|Q4W	4	2	2	2	6.4	54.781	85875	92025	86275	88058.3	73373	93307	69899	78859.7	1.11665	0.290508
Q4WJI7	TATA-binding protein-associated factor mot1	mot1	FUNCTION: Regulates transcription in association with TATA binding protein (TBP). Removes TBP from the TATA box via its C-terminal ATPase activity. Both transcription activation and repression require its ATPase activity (By similarity). Part of the NCT transcriptional regulatory complex that acts as a key regulator of ergosterol biosynthesis and the azole exporter cdr1B (PubMed:31969561). The NC…	sp|Q4WJI7|MOT1_ASPFU;sp|B0XPE7|MOT1_ASPFC;tr|A0A229XSS8|A0A229XSS8_ASPFM;tr|A0A0J5PKN7|A0A0J5PKN7_ASPFM	sp|Q4WJI7|MOT1_ASPFU TATA-binding protein-associated factor mot1 OS=Neosartorya fumigata (strain ATCC MYA-4609 / Af293 / CBS 101355 / FGSC A1100) OX=330879 GN=mot1 PE=1 SV=1;sp|B0XPE7|MOT1_ASPFC TATA-binding protein-associated factor mot1 OS=Neosartorya fu	4	17	17	17	11.6	210.16	796600	990360	965060	917340	832850	818960	748830	800213	1.14637	0.151265
Q4WJA1	Metacaspase-1A	casA	FUNCTION: Involved in cell death (apoptosis) (By similarity). Required for the apoptotic-like loss of membrane phospholipid asymmetry at stationary phase and facilitates growth under conditions of endoplasmic reticulum stress. {ECO:0000250}.	sp|Q4WJA1|MCA1A_ASPFU;sp|B0XPP3|MCA1A_ASPFC;tr|A0A229W5N8|A0A229W5N8_ASPFM;tr|A0A0J5PPA3|A0A0J5PPA3_ASPFM	sp|Q4WJA1|MCA1A_ASPFU Metacaspase-1A OS=Neosartorya fumigata (strain ATCC MYA-4609 / Af293 / CBS 101355 / FGSC A1100) OX=330879 GN=casA PE=3 SV=3;sp|B0XPP3|MCA1A_ASPFC Metacaspase-1A OS=Neosartorya fumigata (strain CEA10 / CBS 144.89 / FGSC A1163) OX=45180	4	7	7	7	28.1	45.199	501850	582010	509700	531187	538110	541140	628300	569183	0.933244	0.385701
A0A229WIE9	Adenylate kinase	ADK1	FUNCTION: Catalyzes the reversible transfer of the terminal phosphate group between ATP and AMP. Plays an important role in cellular energy homeostasis and in adenine nucleotide metabolism. Adenylate kinase activity is critical for regulation of the phosphate utilization and the AMP de novo biosynthesis pathways. {ECO:0000256|HAMAP-Rule:MF_03168, ECO:0000256|SAAS:SAAS00720765}.	tr|A0A229WIE9|A0A229WIE9_ASPFM;tr|A0A0J5SQQ8|A0A0J5SQQ8_ASPFM;sp|Q4WJ21|KAD2_ASPFU;sp|B0XPW9|KAD2_ASPFC	tr|A0A229WIE9|A0A229WIE9_ASPFM Adenylate kinase OS=Neosartorya fumigata OX=746128 GN=ADK1 PE=3 SV=1;tr|A0A0J5SQQ8|A0A0J5SQQ8_ASPFM Adenylate kinase OS=Aspergillus fumigatus Z5 OX=1437362 GN=ADK1 PE=3 SV=1;sp|Q4WJ21|KAD2_ASPFU Adenylate kinase OS=Neosartory	4	18	18	18	66.5	28.703	11100000	10774000	13696000	1.18567e+07	11715000	11443000	10230000	1.11293e+07	1.06535	0.519446
A0A0J5SQP4	DRE2_N domain-containing protein	Y699_01078		tr|A0A0J5SQP4|A0A0J5SQP4_ASPFM;sp|B0XPZ4|DRE2_ASPFC;tr|A0A229X4N1|A0A229X4N1_ASPFM;tr|A0A8H4HGS5|A0A8H4HGS5_ASPFM	tr|A0A0J5SQP4|A0A0J5SQP4_ASPFM DRE2_N domain-containing protein OS=Aspergillus fumigatus Z5 OX=1437362 GN=Y699_01078 PE=3 SV=1;sp|B0XPZ4|DRE2_ASPFC Fe-S cluster assembly protein dre2 OS=Neosartorya fumigata (strain CEA10 / CBS 144.89 / FGSC A1163) OX=45180	4	3	3	3	18.3	30.701	227940	293650	459280	326957	166820	190990	252220	203343	1.6079	0.167309
A0A229Y1R8	Probable cytosolic iron-sulfur protein assembly protein 1	CIA1	FUNCTION: Essential component of the cytosolic iron-sulfur (Fe/S) protein assembly machinery. Required for the maturation of extramitochondrial Fe/S proteins. {ECO:0000256|HAMAP-Rule:MF_03037}.	tr|A0A229Y1R8|A0A229Y1R8_ASPFM;tr|A0A0J5PWU6|A0A0J5PWU6_ASPFM;tr|A0A8H4I9T8|A0A8H4I9T8_ASPFM;sp|Q4WTL0|CIAO1_ASPFU;sp|B0XQ15|CIAO1_ASPFC	tr|A0A229Y1R8|A0A229Y1R8_ASPFM Probable cytosolic iron-sulfur protein assembly protein 1 OS=Neosartorya fumigata OX=746128 GN=CIA1 PE=3 SV=1;tr|A0A0J5PWU6|A0A0J5PWU6_ASPFM Probable cytosolic iron-sulfur protein assembly protein 1 OS=Aspergillus fumigatus Z	5	10	10	10	34.3	50.422	800930	1010100	958600	923210	1030900	924980	902680	952853	0.96889	0.71037
A0A229WQ31	Carboxypeptidase	CDV57_04615		tr|A0A229WQ31|A0A229WQ31_ASPFM;tr|A0A0J5Q002|A0A0J5Q002_ASPFM;sp|Q4WTK9|KEX1_ASPFU;sp|B0XQ16|KEX1_ASPFC	tr|A0A229WQ31|A0A229WQ31_ASPFM Carboxypeptidase OS=Neosartorya fumigata OX=746128 GN=CDV57_04615 PE=3 SV=1;tr|A0A0J5Q002|A0A0J5Q002_ASPFM Carboxypeptidase OS=Aspergillus fumigatus Z5 OX=1437362 GN=Y699_08365 PE=3 SV=1;sp|Q4WTK9|KEX1_ASPFU Pheromone-process	4	5	5	5	9.7	70.498	323370	288370	414230	341990	227300	256230	288860	257463	1.32831	0.1114
Q4WTI3	Ribosome biogenesis protein erb1	erb1	FUNCTION: Component of the NOP7 complex, which is required for maturation of the 25S and 5.8S ribosomal RNAs and formation of the 60S ribosome. {ECO:0000255|HAMAP-Rule:MF_03027}.	sp|Q4WTI3|ERB1_ASPFU;sp|B0XQ42|ERB1_ASPFC;tr|A0A8H4I4B9|A0A8H4I4B9_ASPFM;tr|A0A0J5Q1A1|A0A0J5Q1A1_ASPFM;tr|A0A229XS10|A0A229XS10_ASPFM	sp|Q4WTI3|ERB1_ASPFU Ribosome biogenesis protein erb1 OS=Neosartorya fumigata (strain ATCC MYA-4609 / Af293 / CBS 101355 / FGSC A1100) OX=330879 GN=erb1 PE=3 SV=1;sp|B0XQ42|ERB1_ASPFC Ribosome biogenesis protein erb1 OS=Neosartorya fumigata (strain CEA10 /	5	18	18	18	33	88.872	4437100	5452100	3436100	4.44177e+06	4819900	5505900	5866700	5397500	0.82293	0.220009
Q4WTH1	U3 small nucleolar RNA-associated protein 25	utp25	FUNCTION: DEAD-box RNA helicase-like protein required for pre-18S rRNA processing, specifically at sites A0, A1, and A2. {ECO:0000250}.	sp|Q4WTH1|UTP25_ASPFU;sp|B0XQ54|UTP25_ASPFC;tr|A0A8H4I1G8|A0A8H4I1G8_ASPFM;tr|A0A229XS43|A0A229XS43_ASPFM;tr|A0A0J5PWR0|A0A0J5PWR0_ASPFM	sp|Q4WTH1|UTP25_ASPFU U3 small nucleolar RNA-associated protein 25 OS=Neosartorya fumigata (strain ATCC MYA-4609 / Af293 / CBS 101355 / FGSC A1100) OX=330879 GN=utp25 PE=3 SV=1;sp|B0XQ54|UTP25_ASPFC U3 small nucleolar RNA-associated protein 25 OS=Neosartor	5	11	11	11	25.6	76.207	1211600	1204100	1836200	1417300	1160700	1321200	1250600	1.24417e+06	1.13916	0.464933
A0A229XT33	Eukaryotic translation initiation factor 3 subunit F	CDV57_07474	FUNCTION: Component of the eukaryotic translation initiation factor 3 (eIF-3) complex, which is involved in protein synthesis of a specialized repertoire of mRNAs and, together with other initiation factors, stimulates binding of mRNA and methionyl-tRNAi to the 40S ribosome. The eIF-3 complex specifically targets and initiates translation of a subset of mRNAs involved in cell proliferation. {ECO:…	tr|A0A229XT33|A0A229XT33_ASPFM;tr|A0A0J5PZW7|A0A0J5PZW7_ASPFM;sp|Q4WTH0|EIF3F_ASPFU;sp|B0XQ55|EIF3F_ASPFC	tr|A0A229XT33|A0A229XT33_ASPFM Eukaryotic translation initiation factor 3 subunit F OS=Neosartorya fumigata OX=746128 GN=CDV57_07474 PE=3 SV=1;tr|A0A0J5PZW7|A0A0J5PZW7_ASPFM Eukaryotic translation initiation factor 3 subunit F OS=Aspergillus fumigatus Z5 O	4	15	15	15	51.9	37.198	22247000	22327000	27778000	2.41173e+07	24152000	23507000	23325000	2.36613e+07	1.01927	0.817206
A0A8H4MHS0	Uncharacterized protein	CNMCM8057_003068		tr|A0A8H4MHS0|A0A8H4MHS0_ASPFM;tr|A0A229XZE6|A0A229XZE6_ASPFM;tr|A0A0J5Q140|A0A0J5Q140_ASPFM;sp|Q4WTB3|ABFC_ASPFU;sp|B0XQB2|ABFC_ASPFC	tr|A0A8H4MHS0|A0A8H4MHS0_ASPFM Uncharacterized protein OS=Neosartorya fumigata OX=746128 GN=CNMCM8057_003068 PE=4 SV=1;tr|A0A229XZE6|A0A229XZE6_ASPFM Non-reducing end alpha-L-arabinofuranosidase OS=Neosartorya fumigata OX=746128 GN=CDV57_04157 PE=3 SV=1;tr	5	2	2	2	6.5	56.572	39198	67530	29955	45561	50596	80134	51936	60888.7	0.748267	0.360314
A0A229Y0B4	Eukaryotic translation initiation factor 3 subunit H	CDV57_04150	FUNCTION: Component of the eukaryotic translation initiation factor 3 (eIF-3) complex, which is involved in protein synthesis of a specialized repertoire of mRNAs and, together with other initiation factors, stimulates binding of mRNA and methionyl-tRNAi to the 40S ribosome. The eIF-3 complex specifically targets and initiates translation of a subset of mRNAs involved in cell proliferation. {ECO:…	tr|A0A229Y0B4|A0A229Y0B4_ASPFM;tr|A0A0J5STS2|A0A0J5STS2_ASPFM;sp|Q4WTA6|EIF3H_ASPFU;sp|B0XQB9|EIF3H_ASPFC	tr|A0A229Y0B4|A0A229Y0B4_ASPFM Eukaryotic translation initiation factor 3 subunit H OS=Neosartorya fumigata OX=746128 GN=CDV57_04150 PE=3 SV=1;tr|A0A0J5STS2|A0A0J5STS2_ASPFM Eukaryotic translation initiation factor 3 subunit H OS=Aspergillus fumigatus Z5 O	4	18	18	18	41.1	41.014	10881000	10745000	13974000	1.18667e+07	10858000	10760000	12296000	1.13047e+07	1.04971	0.654847
A0A229Y6V3	Inclusion body clearance protein IML2	CDV57_02954		tr|A0A229Y6V3|A0A229Y6V3_ASPFM;tr|A0A0J5Q0Z1|A0A0J5Q0Z1_ASPFM;sp|Q4WT68|IML2_ASPFU;sp|B0XQF6|IML2_ASPFC	tr|A0A229Y6V3|A0A229Y6V3_ASPFM Inclusion body clearance protein IML2 OS=Neosartorya fumigata OX=746128 GN=CDV57_02954 PE=4 SV=1;tr|A0A0J5Q0Z1|A0A0J5Q0Z1_ASPFM Inclusion body clearance protein IML2 OS=Aspergillus fumigatus Z5 OX=1437362 GN=Y699_08234 PE=4 S	4	7	7	7	13.8	81.198	258340	335820	569140	387767	216670	178880	301090	232213	1.66987	0.195322
A0A229WEZ0	Mitogen-activated protein kinase	CDV57_04751		tr|A0A229WEZ0|A0A229WEZ0_ASPFM;tr|A0A0J5Q4B9|A0A0J5Q4B9_ASPFM;sp|Q4WSF6|HOG1_ASPFU;sp|B0XR80|SAKA_ASPFC;sp|Q4WUN7|MPKC_ASPFU;sp|B0Y462|MPKC_ASPFC;tr|A0A8H4MWF5|A0A8H4MWF5_ASPFM;tr|A0A229X158|A0A229X158_ASPFM;tr|A0A0J5PVA5|A0A0J5PVA5_ASPFM	tr|A0A229WEZ0|A0A229WEZ0_ASPFM Mitogen-activated protein kinase OS=Neosartorya fumigata OX=746128 GN=CDV57_04751 PE=3 SV=1;tr|A0A0J5Q4B9|A0A0J5Q4B9_ASPFM Mitogen-activated protein kinase OS=Aspergillus fumigatus Z5 OX=1437362 GN=Y699_05073 PE=3 SV=1;sp|Q4W	9	8	7	7	26.8	41.96	265890	590750	402650	419763	96098	229270	150880	158749	2.64419	0.0623567
Q8J132	Guanine nucleotide binding protein alpha subunit	gpaA		tr|Q8J132|Q8J132_ASPFM;tr|E9QVH0|E9QVH0_ASPFU;tr|A0A0J5Q4A2|A0A0J5Q4A2_ASPFM;sp|B0XRA0|GPAA_ASPFC	tr|Q8J132|Q8J132_ASPFM Guanine nucleotide binding protein alpha subunit OS=Neosartorya fumigata OX=746128 GN=gpaA PE=3 SV=1;tr|E9QVH0|E9QVH0_ASPFU G-protein complex alpha subunit GpaA/FadA OS=Neosartorya fumigata (strain ATCC MYA-4609 / Af293 / CBS 101355	4	21	21	20	62.9	40.769	7424800	8053600	9315900	8.26477e+06	8397400	7495700	8198200	8.03043e+06	1.02918	0.724515
A0A8H4I3G3	Uncharacterized protein	CNMCM8686_004000		tr|A0A8H4I3G3|A0A8H4I3G3_ASPFM;tr|A0A229Y703|A0A229Y703_ASPFM;tr|A0A0J5SJZ5|A0A0J5SJZ5_ASPFM;sp|Q4WKL7|EIF3B_ASPFU;sp|B0XRG7|EIF3B_ASPFC	tr|A0A8H4I3G3|A0A8H4I3G3_ASPFM Uncharacterized protein OS=Neosartorya fumigata OX=746128 GN=CNMCM8686_004000 PE=4 SV=1;tr|A0A229Y703|A0A229Y703_ASPFM Eukaryotic translation initiation factor 3 subunit B OS=Neosartorya fumigata OX=746128 GN=PRT1 PE=3 SV=1;t	5	41	41	41	61.4	84.002	44372000	41308000	41664000	42448000	42270000	40591000	46001000	42954000	0.98822	0.799959
A0A229WSI3	Pentafunctional AROM polypeptide	CDV57_02412	FUNCTION: The AROM polypeptide catalyzes 5 consecutive enzymatic reactions in prechorismate polyaromatic amino acid biosynthesis. {ECO:0000256|HAMAP-Rule:MF_03143, ECO:0000256|PIRNR:PIRNR000514, ECO:0000256|SAAS:SAAS00712173}.	tr|A0A229WSI3|A0A229WSI3_ASPFM;tr|A0A8H4MK79|A0A8H4MK79_ASPFM;tr|A0A0J5Q558|A0A0J5Q558_ASPFM;sp|B0XRM8|ARO1_ASPFC;sp|Q4WS76|ARO1_ASPFU	tr|A0A229WSI3|A0A229WSI3_ASPFM Pentafunctional AROM polypeptide OS=Neosartorya fumigata OX=746128 GN=CDV57_02412 PE=3 SV=1;tr|A0A8H4MK79|A0A8H4MK79_ASPFM Uncharacterized protein OS=Neosartorya fumigata OX=746128 GN=CNMCM8057_007613 PE=4 SV=1;tr|A0A0J5Q558|	5	59	59	59	49.2	171.48	17701000	17058000	17444000	17401000	15929000	17377000	16929000	16745000	1.03918	0.232815
A0A0J5SWA6	Dipeptidyl-peptidase V	Y699_02913		tr|A0A0J5SWA6|A0A0J5SWA6_ASPFM;sp|P0C959|DPP5_ASPFU;sp|B0XRV0|DPP5_ASPFC;tr|A0A229WCJ7|A0A229WCJ7_ASPFM;tr|A0A8H4HJP9|A0A8H4HJP9_ASPFM;tr|A0A229W219|A0A229W219_ASPFM	tr|A0A0J5SWA6|A0A0J5SWA6_ASPFM Dipeptidyl-peptidase V OS=Aspergillus fumigatus Z5 OX=1437362 GN=Y699_02913 PE=3 SV=1;sp|P0C959|DPP5_ASPFU Dipeptidyl-peptidase 5 OS=Neosartorya fumigata (strain ATCC MYA-4609 / Af293 / CBS 101355 / FGSC A1100) OX=330879 GN=A	6	23	23	21	33.7	79.728	13907000	13140000	14200000	13749000	12468000	13484000	12364000	12772000	1.0765	0.109903
A0A229XY87	Eukaryotic translation initiation factor 3 subunit G	TIF35	FUNCTION: RNA-binding component of the eukaryotic translation initiation factor 3 (eIF-3) complex, which is involved in protein synthesis of a specialized repertoire of mRNAs and, together with other initiation factors, stimulates binding of mRNA and methionyl-tRNAi to the 40S ribosome. The eIF-3 complex specifically targets and initiates translation of a subset of mRNAs involved in cell prolifer…	tr|A0A229XY87|A0A229XY87_ASPFM;tr|A0A0J5Q3L8|A0A0J5Q3L8_ASPFM;sp|Q4X1I3|EIF3G_ASPFU;sp|B0XS28|EIF3G_ASPFC	tr|A0A229XY87|A0A229XY87_ASPFM Eukaryotic translation initiation factor 3 subunit G OS=Neosartorya fumigata OX=746128 GN=TIF35 PE=3 SV=1;tr|A0A0J5Q3L8|A0A0J5Q3L8_ASPFM Eukaryotic translation initiation factor 3 subunit G OS=Aspergillus fumigatus Z5 OX=1437	4	10	10	1	40.3	31.87	5230200	5315000	6648800	5.73133e+06	5661000	5882300	5073100	5538800	1.03476	0.72946
A0A229XUU4	Eukaryotic translation initiation factor 3 subunit L	CDV57_06882	FUNCTION: Component of the eukaryotic translation initiation factor 3 (eIF-3) complex, which is involved in protein synthesis of a specialized repertoire of mRNAs and, together with other initiation factors, stimulates binding of mRNA and methionyl-tRNAi to the 40S ribosome. The eIF-3 complex specifically targets and initiates translation of a subset of mRNAs involved in cell proliferation. {ECO:…	tr|A0A229XUU4|A0A229XUU4_ASPFM;tr|A0A0J5Q251|A0A0J5Q251_ASPFM;sp|Q4X1D2|EIF3L_ASPFU;sp|B0XS74|EIF3L_ASPFC;tr|A0A8H4MLM3|A0A8H4MLM3_ASPFM	tr|A0A229XUU4|A0A229XUU4_ASPFM Eukaryotic translation initiation factor 3 subunit L OS=Neosartorya fumigata OX=746128 GN=CDV57_06882 PE=3 SV=1;tr|A0A0J5Q251|A0A0J5Q251_ASPFM Eukaryotic translation initiation factor 3 subunit L OS=Aspergillus fumigatus Z5 O	5	21	21	21	39.3	54.703	12323000	12798000	14862000	1.33277e+07	12259000	11965000	11137000	11787000	1.13071	0.143631
A0A229Y8S8	Mannitol-1-phosphate 5-dehydrogenase	CDV57_02075		tr|A0A229Y8S8|A0A229Y8S8_ASPFM;tr|A0A0J5PZ82|A0A0J5PZ82_ASPFM;sp|Q4X1A4|MTLD_ASPFU;sp|B0XS99|MTLD_ASPFC;tr|A0A8H4HU64|A0A8H4HU64_ASPFM	tr|A0A229Y8S8|A0A229Y8S8_ASPFM Mannitol-1-phosphate 5-dehydrogenase OS=Neosartorya fumigata OX=746128 GN=CDV57_02075 PE=3 SV=1;tr|A0A0J5PZ82|A0A0J5PZ82_ASPFM Mannitol-1-phosphate 5-dehydrogenase OS=Aspergillus fumigatus Z5 OX=1437362 GN=Y699_02774 PE=3 SV=	5	12	12	12	39.7	43.003	1092200	1157400	991580	1.08039e+06	796970	1034000	893140	908037	1.18981	0.109596
A0A229W6Z8	Very-long-chain 3-oxoacyl-CoA reductase	CDV57_04574	FUNCTION: Component of the microsomal membrane bound fatty acid elongation system, which produces the 26-carbon very long-chain fatty acids (VLCFA) from palmitate. Catalyzes the reduction of the 3-ketoacyl-CoA intermediate that is formed in each cycle of fatty acid elongation. VLCFAs serve as precursors for ceramide and sphingolipids. {ECO:0000256|HAMAP-Rule:MF_03107}.	tr|A0A229W6Z8|A0A229W6Z8_ASPFM;sp|Q4X117|MKAR_ASPFU;sp|B0XSI3|MKAR_ASPFC;tr|A0A0J5Q1U7|A0A0J5Q1U7_ASPFM	tr|A0A229W6Z8|A0A229W6Z8_ASPFM Very-long-chain 3-oxoacyl-CoA reductase OS=Neosartorya fumigata OX=746128 GN=CDV57_04574 PE=3 SV=1;sp|Q4X117|MKAR_ASPFU Very-long-chain 3-oxoacyl-CoA reductase OS=Neosartorya fumigata (strain ATCC MYA-4609 / Af293 / CBS 10135	4	7	7	7	26.1	37.326	2331400	2160300	3885200	2792300	1923500	2173700	2369400	2.15553e+06	1.29541	0.321749
Q4WII3	Methionine aminopeptidase 2-2	AFUA_2G01750	FUNCTION: Cotranslationally removes the N-terminal methionine from nascent proteins. The N-terminal methionine is often cleaved when the second residue in the primary sequence is small and uncharged (Met-Ala-, Cys, Gly, Pro, Ser, Thr, or Val). {ECO:0000255|HAMAP-Rule:MF_03175}.	sp|Q4WII3|MAP22_ASPFU;sp|B0XTJ7|MAP21_ASPFC;tr|A0A8H4I2P6|A0A8H4I2P6_ASPFM;tr|A0A0J5Q3A6|A0A0J5Q3A6_ASPFM;tr|A0A229Y322|A0A229Y322_ASPFM	sp|Q4WII3|MAP22_ASPFU Methionine aminopeptidase 2-2 OS=Neosartorya fumigata (strain ATCC MYA-4609 / Af293 / CBS 101355 / FGSC A1100) OX=330879 GN=AFUA_2G01750 PE=3 SV=1;sp|B0XTJ7|MAP21_ASPFC Methionine aminopeptidase 2-1 OS=Neosartorya fumigata (strain CEA	5	11	10	10	31.3	53.507	1287800	1206200	1544800	1.34627e+06	1316100	1157800	1367500	1.28047e+06	1.05139	0.612518
A0A229WFE6	Probable E3 ubiquitin ligase complex SCF subunit sconB	CDV57_05337		tr|A0A229WFE6|A0A229WFE6_ASPFM;tr|A0A0J5SV46|A0A0J5SV46_ASPFM;sp|Q4X0A9|SCONB_ASPFU;sp|B0XTS1|SCONB_ASPFC	tr|A0A229WFE6|A0A229WFE6_ASPFM Probable E3 ubiquitin ligase complex SCF subunit sconB OS=Neosartorya fumigata OX=746128 GN=CDV57_05337 PE=3 SV=1;tr|A0A0J5SV46|A0A0J5SV46_ASPFM Probable E3 ubiquitin ligase complex SCF subunit sconB OS=Aspergillus fumigatus	4	2	2	2	4.3	77.711	26852	42308	32618	33926	17554	28996	20566	22372	1.51645	0.110874
A0A229XC75	Eukaryotic translation initiation factor 3 subunit D	CDV57_09159	FUNCTION: mRNA cap-binding component of the eukaryotic translation initiation factor 3 (eIF-3) complex, which is involved in protein synthesis of a specialized repertoire of mRNAs and, together with other initiation factors, stimulates binding of mRNA and methionyl-tRNAi to the 40S ribosome. The eIF-3 complex specifically targets and initiates translation of a subset of mRNAs involved in cell pro…	tr|A0A229XC75|A0A229XC75_ASPFM;tr|A0A0J5PXQ0|A0A0J5PXQ0_ASPFM;sp|Q4X054|EIF3D_ASPFU;sp|B0XU47|EIF3D_ASPFC	tr|A0A229XC75|A0A229XC75_ASPFM Eukaryotic translation initiation factor 3 subunit D OS=Neosartorya fumigata OX=746128 GN=CDV57_09159 PE=3 SV=1;tr|A0A0J5PXQ0|A0A0J5PXQ0_ASPFM Eukaryotic translation initiation factor 3 subunit D OS=Aspergillus fumigatus Z5 O	4	23	23	23	47	65.231	18367000	18354000	11362000	1.60277e+07	20284000	18094000	20678000	1.96853e+07	0.814193	0.212375
A1YGY4	Serine/threonine-protein phosphatase	phzA		tr|A1YGY4|A1YGY4_ASPFM;tr|Q4WHW6|Q4WHW6_ASPFU;tr|A0A229Y9X8|A0A229Y9X8_ASPFM;tr|A0A0J5SKJ9|A0A0J5SKJ9_ASPFM;sp|B0XUR7|PPZA_ASPFC	tr|A1YGY4|A1YGY4_ASPFM Serine/threonine-protein phosphatase OS=Neosartorya fumigata OX=746128 GN=phzA PE=3 SV=2;tr|Q4WHW6|Q4WHW6_ASPFU Serine/threonine-protein phosphatase OS=Neosartorya fumigata (strain ATCC MYA-4609 / Af293 / CBS 101355 / FGSC A1100) OX=	5	10	10	10	24.1	55.547	1309100	1247800	1375300	1.31073e+06	1447000	1364900	1422000	1411300	0.928742	0.0847945
Q4WZS1	Phosphatidylethanolamine N-methyltransferase	cho2	FUNCTION: Catalyzes the first step of the methylation pathway of phosphatidylcholine biosynthesis, the SAM-dependent methylation of phosphatidylethanolamine (PE) to phosphatidylmonomethylethanolamine (PMME). {ECO:0000255|HAMAP-Rule:MF_03217}.	sp|Q4WZS1|CHO2_ASPFU;sp|B0XUW3|CHO2_ASPFC;tr|A0A229Y3Y3|A0A229Y3Y3_ASPFM;tr|A0A0J5Q0Q6|A0A0J5Q0Q6_ASPFM;tr|A0A8H4MQH7|A0A8H4MQH7_ASPFM	sp|Q4WZS1|CHO2_ASPFU Phosphatidylethanolamine N-methyltransferase OS=Neosartorya fumigata (strain ATCC MYA-4609 / Af293 / CBS 101355 / FGSC A1100) OX=330879 GN=cho2 PE=3 SV=1;sp|B0XUW3|CHO2_ASPFC Phosphatidylethanolamine N-methyltransferase OS=Neosartorya	5	2	2	2	2.9	104.2	38278		105770	72024	16911	27639	41437	28662.3	2.51284	0.203721
A0A229XGZ3	Cyanate hydratase	cyn1	FUNCTION: Catalyzes the reaction of cyanate with bicarbonate to produce ammonia and carbon dioxide. {ECO:0000256|HAMAP-Rule:MF_03139}.	tr|A0A229XGZ3|A0A229XGZ3_ASPFM;tr|A0A0J5Q1W4|A0A0J5Q1W4_ASPFM;sp|Q4WZL3|CYNS_ASPFU;sp|B0XV83|CYNS_ASPFC;tr|A0A8H4MJT8|A0A8H4MJT8_ASPFM	tr|A0A229XGZ3|A0A229XGZ3_ASPFM Cyanate hydratase OS=Neosartorya fumigata OX=746128 GN=cyn1 PE=3 SV=1;tr|A0A0J5Q1W4|A0A0J5Q1W4_ASPFM Cyanate hydratase OS=Aspergillus fumigatus Z5 OX=1437362 GN=cyn1 PE=3 SV=1;sp|Q4WZL3|CYNS_ASPFU Cyanate hydratase OS=Neosart	5	10	10	10	74.7	17.076	3902800	3757100	4582800	4080900	3403900	3700700	3976400	3.69367e+06	1.10484	0.270954
A0A8H4MVN1	Uncharacterized protein	CNMCM8686_006821		tr|A0A8H4MVN1|A0A8H4MVN1_ASPFM;tr|A0A229XZ78|A0A229XZ78_ASPFM;tr|A0A0J5SUF9|A0A0J5SUF9_ASPFM;sp|Q4WZJ2|ATP25_ASPFU;sp|B0XVA3|ATP25_ASPFC	tr|A0A8H4MVN1|A0A8H4MVN1_ASPFM Uncharacterized protein OS=Neosartorya fumigata OX=746128 GN=CNMCM8686_006821 PE=4 SV=1;tr|A0A229XZ78|A0A229XZ78_ASPFM ATPase synthesis protein 25 OS=Neosartorya fumigata OX=746128 GN=CDV57_04535 PE=3 SV=1;tr|A0A0J5SUF9|A0A0J	5	1	1	1	2.8	78.56	37463	33288	47359	39370	53410	46682	46119	48737	0.807805	0.121881
A0A229W401	1,3-beta-glucanosyltransferase	CDV57_08969	FUNCTION: Splits internally a 1,3-beta-glucan molecule and transfers the newly generated reducing end (the donor) to the non-reducing end of another 1,3-beta-glucan molecule (the acceptor) forming a 1,3-beta linkage, resulting in the elongation of 1,3-beta-glucan chains in the cell wall. {ECO:0000256|RuleBase:RU361209}.	tr|A0A229W401|A0A229W401_ASPFM;sp|P0C956|GEL4_ASPFU;sp|B0XVI5|GEL4_ASPFC;tr|A0A0J5PQJ6|A0A0J5PQJ6_ASPFM	tr|A0A229W401|A0A229W401_ASPFM 1,3-beta-glucanosyltransferase OS=Neosartorya fumigata OX=746128 GN=CDV57_08969 PE=3 SV=1;sp|P0C956|GEL4_ASPFU 1,3-beta-glucanosyltransferase gel4 OS=Neosartorya fumigata (strain ATCC MYA-4609 / Af293 / CBS 101355 / FGSC A110	4	13	13	13	24.6	57.119	7852100	7725600	5498700	7.02547e+06	8447200	7793100	8539400	8259900	0.850551	0.197486
A0A229Y4N4	Zn(2)-C6 fungal-type domain-containing protein (Fragment)	CDV57_03824		tr|A0A229Y4N4|A0A229Y4N4_ASPFM;tr|A0A8H4HPE5|A0A8H4HPE5_ASPFM;sp|Q4WHD1|ACUK_ASPFU;tr|A0A0J5SKY8|A0A0J5SKY8_ASPFM;sp|B0XVV1|ACUK_ASPFC	tr|A0A229Y4N4|A0A229Y4N4_ASPFM Zn(2)-C6 fungal-type domain-containing protein (Fragment) OS=Neosartorya fumigata OX=746128 GN=CDV57_03824 PE=4 SV=1;tr|A0A8H4HPE5|A0A8H4HPE5_ASPFM Uncharacterized protein OS=Neosartorya fumigata OX=746128 GN=CNMCM8057_003045	5	2	2	2	4.8	73.791	9438.7	14949	37425	20604.2		23233	9192.3	16212.6	1.27087	0.74325
A0A229XYS4	Signal peptidase complex catalytic subunit SEC11	CDV57_05553		tr|A0A229XYS4|A0A229XYS4_ASPFM;sp|Q4WYF4|SEC11_ASPFU;sp|B0XWT3|SEC11_ASPFC;tr|A0A0J5PTY1|A0A0J5PTY1_ASPFM	tr|A0A229XYS4|A0A229XYS4_ASPFM Signal peptidase complex catalytic subunit SEC11 OS=Neosartorya fumigata OX=746128 GN=CDV57_05553 PE=3 SV=1;sp|Q4WYF4|SEC11_ASPFU Signal peptidase complex catalytic subunit sec11 OS=Neosartorya fumigata (strain ATCC MYA-4609	4	9	9	9	46.4	21.457	1731300	1580200	1618100	1643200	1415300	1521300	1589600	1.50873e+06	1.08913	0.119361
A0A8H4ICP3	Uncharacterized protein	CNMCM8686_006307		tr|A0A8H4ICP3|A0A8H4ICP3_ASPFM;sp|Q4WG16|EGLC_ASPFU;tr|A0A229XZ15|A0A229XZ15_ASPFM;tr|A0A0J5PSU6|A0A0J5PSU6_ASPFM;sp|B0XXF8|EGLC_ASPFC	tr|A0A8H4ICP3|A0A8H4ICP3_ASPFM Uncharacterized protein OS=Neosartorya fumigata OX=746128 GN=CNMCM8686_006307 PE=4 SV=1;sp|Q4WG16|EGLC_ASPFU Probable glucan endo-1,3-beta-glucosidase eglC OS=Neosartorya fumigata (strain ATCC MYA-4609 / Af293 / CBS 101355 /	5	10	10	10	27.4	44.651	4832500	5555400	5332700	5240200	7239500	4071200	5961400	5.75737e+06	0.910173	0.613216
A0A229XW66	ATPase GET3	GET3	FUNCTION: ATPase required for the post-translational delivery of tail-anchored (TA) proteins to the endoplasmic reticulum. Recognizes and selectively binds the transmembrane domain of TA proteins in the cytosol. This complex then targets to the endoplasmic reticulum by membrane-bound receptors, where the tail-anchored protein is released for insertion. This process is regulated by ATP binding and…	tr|A0A229XW66|A0A229XW66_ASPFM;tr|A0A0J5PYA0|A0A0J5PYA0_ASPFM;sp|Q4WY07|GET3_ASPFU;sp|B0XXL5|GET3_ASPFC	tr|A0A229XW66|A0A229XW66_ASPFM ATPase GET3 OS=Neosartorya fumigata OX=746128 GN=GET3 PE=3 SV=1;tr|A0A0J5PYA0|A0A0J5PYA0_ASPFM ATPase GET3 OS=Aspergillus fumigatus Z5 OX=1437362 GN=GET3 PE=3 SV=1;sp|Q4WY07|GET3_ASPFU ATPase get3 OS=Neosartorya fumigata (str	4	13	13	13	53.5	37.44	3855200	3728500	3383400	3655700	3949500	3736600	3482900	3723000	0.981923	0.747505
A0A8H4HVP7	Uncharacterized protein	CNMCM8057_006850		tr|A0A8H4HVP7|A0A8H4HVP7_ASPFM;tr|A0A229YBX1|A0A229YBX1_ASPFM;sp|Q4WXY3|NOP9_ASPFU;sp|B0XXN5|NOP9_ASPFC	tr|A0A8H4HVP7|A0A8H4HVP7_ASPFM Uncharacterized protein OS=Neosartorya fumigata OX=746128 GN=CNMCM8057_006850 PE=4 SV=1;tr|A0A229YBX1|A0A229YBX1_ASPFM Nucleolar protein 9 OS=Neosartorya fumigata OX=746128 GN=CDV57_00881 PE=4 SV=1;sp|Q4WXY3|NOP9_ASPFU Nucleo	4	2	2	2	4.1	78.075	149770	107020	47274	101355	112040	132710	93202	112651	0.899725	0.740656
A0A8H4IA98	Uncharacterized protein	CNMCM8057_006847		tr|A0A8H4IA98|A0A8H4IA98_ASPFM;tr|A0A229YBV7|A0A229YBV7_ASPFM;tr|A0A0J5PU93|A0A0J5PU93_ASPFM;sp|Q4WXY0|BCK1_ASPFU;sp|B0XXN8|BCK1_ASPFC	tr|A0A8H4IA98|A0A8H4IA98_ASPFM Uncharacterized protein OS=Neosartorya fumigata OX=746128 GN=CNMCM8057_006847 PE=4 SV=1;tr|A0A229YBV7|A0A229YBV7_ASPFM Protein kinase domain-containing protein OS=Neosartorya fumigata OX=746128 GN=CDV57_00884 PE=4 SV=1;tr|A0A	5	2	2	2	1.9	175.49	68832	74750	29661	57747.7	66126	104080	69844	80016.7	0.721695	0.297359
A0A8H4MM18	Uncharacterized protein	CNMCM8057_007865		tr|A0A8H4MM18|A0A8H4MM18_ASPFM;sp|Q4WXV2|CLU_ASPFU;sp|B0XXS1|CLU_ASPFC;tr|A0A229YC17|A0A229YC17_ASPFM;tr|A0A0J5PX86|A0A0J5PX86_ASPFM	tr|A0A8H4MM18|A0A8H4MM18_ASPFM Uncharacterized protein OS=Neosartorya fumigata OX=746128 GN=CNMCM8057_007865 PE=4 SV=1;sp|Q4WXV2|CLU_ASPFU Clustered mitochondria protein homolog OS=Neosartorya fumigata (strain ATCC MYA-4609 / Af293 / CBS 101355 / FGSC A110	5	53	53	53	48.4	143.57	29992000	29885000	29340000	29739000	29042000	28829000	31001000	29624000	1.00388	0.88086
A0A229W649	Eukaryotic translation initiation factor 3 subunit K	CDV57_08161	FUNCTION: Component of the eukaryotic translation initiation factor 3 (eIF-3) complex, which is involved in protein synthesis of a specialized repertoire of mRNAs and, together with other initiation factors, stimulates binding of mRNA and methionyl-tRNAi to the 40S ribosome. The eIF-3 complex specifically targets and initiates translation of a subset of mRNAs involved in cell proliferation. {ECO:…	tr|A0A229W649|A0A229W649_ASPFM;tr|A0A0J5SRZ2|A0A0J5SRZ2_ASPFM;sp|Q4WXE9|EIF3K_ASPFU;sp|B0XY69|EIF3K_ASPFC;tr|A0A8H4I3V0|A0A8H4I3V0_ASPFM;tr|A0A8H4MF88|A0A8H4MF88_ASPFM	tr|A0A229W649|A0A229W649_ASPFM Eukaryotic translation initiation factor 3 subunit K OS=Neosartorya fumigata OX=746128 GN=CDV57_08161 PE=3 SV=1;tr|A0A0J5SRZ2|A0A0J5SRZ2_ASPFM Eukaryotic translation initiation factor 3 subunit K OS=Aspergillus fumigatus Z5 O	6	9	9	9	45	27.971	8015900	7660100	8617900	8.09797e+06	7883800	8671800	8004600	8.18673e+06	0.989157	0.822993
A0A229XEH3	Uncharacterized protein (Fragment)	CDV57_08614		tr|A0A229XEH3|A0A229XEH3_ASPFM;tr|A0A8H4HZY7|A0A8H4HZY7_ASPFM;tr|A0A0J5PV35|A0A0J5PV35_ASPFM;sp|Q4WX90|EIF3I_ASPFU;sp|B0XYC8|EIF3I_ASPFC	tr|A0A229XEH3|A0A229XEH3_ASPFM Uncharacterized protein (Fragment) OS=Neosartorya fumigata OX=746128 GN=CDV57_08614 PE=3 SV=1;tr|A0A8H4HZY7|A0A8H4HZY7_ASPFM Uncharacterized protein OS=Neosartorya fumigata OX=746128 GN=CNMCM8057_005075 PE=4 SV=1;tr|A0A0J5PV3	5	18	18	18	72.3	37.584	13094000	12894000	10141000	12043000	11071000	14087000	11633000	1.22637e+07	0.982006	0.876144
A0A229WBI6	Vacuolar ATPase assembly integral membrane protein VMA21	VMA21	FUNCTION: Required for the assembly of the V0 complex of the vacuolar ATPase (V-ATPase) in the endoplasmic reticulum. {ECO:0000256|HAMAP-Rule:MF_03058}.	tr|A0A229WBI6|A0A229WBI6_ASPFM;tr|A0A0J5PXS8|A0A0J5PXS8_ASPFM;sp|Q4WX68|VMA21_ASPFU;sp|B0XYF0|VMA21_ASPFC	tr|A0A229WBI6|A0A229WBI6_ASPFM Vacuolar ATPase assembly integral membrane protein VMA21 OS=Neosartorya fumigata OX=746128 GN=VMA21 PE=3 SV=1;tr|A0A0J5PXS8|A0A0J5PXS8_ASPFM Vacuolar ATPase assembly integral membrane protein VMA21 OS=Aspergillus fumigatus Z5	4	1	1	1	16.8	11.355	1487.6	87833	97002	62107.5	6904.2		11082	8993.1	6.90613	0.269505
B0XYK8	Probable dipeptidyl-aminopeptidase B	dapB	FUNCTION: Type IV dipeptidyl-peptidase which removes N-terminal dipeptides sequentially from polypeptides having unsubstituted N-termini provided that the penultimate residue is proline. {ECO:0000250}.	sp|B0XYK8|DAPB_ASPFC;tr|A0A8H4HRR7|A0A8H4HRR7_ASPFM;tr|A0A229Y4M1|A0A229Y4M1_ASPFM;tr|A0A0J5SSB7|A0A0J5SSB7_ASPFM;sp|Q4WX13|DAPB_ASPFU	sp|B0XYK8|DAPB_ASPFC Probable dipeptidyl-aminopeptidase B OS=Neosartorya fumigata (strain CEA10 / CBS 144.89 / FGSC A1163) OX=451804 GN=dapB PE=3 SV=1;tr|A0A8H4HRR7|A0A8H4HRR7_ASPFM Uncharacterized protein OS=Neosartorya fumigata OX=746128 GN=CNMCM8057_001	5	8	8	8	14.3	103.09	787050	652280	715660	718330	756490	754370	692870	734577	0.977883	0.731618
A0A8H4MS77	Uncharacterized protein	CNMCM8057_008166		tr|A0A8H4MS77|A0A8H4MS77_ASPFM;sp|Q4WWW9|MOC2B_ASPFU;sp|B0XYQ4|MOC2B_ASPFC;tr|A0A229YBP5|A0A229YBP5_ASPFM;tr|A0A0J5SSG4|A0A0J5SSG4_ASPFM	tr|A0A8H4MS77|A0A8H4MS77_ASPFM Uncharacterized protein OS=Neosartorya fumigata OX=746128 GN=CNMCM8057_008166 PE=4 SV=1;sp|Q4WWW9|MOC2B_ASPFU Molybdopterin synthase catalytic subunit OS=Neosartorya fumigata (strain ATCC MYA-4609 / Af293 / CBS 101355 / FGSC	5	3	3	3	25.5	20.615	214800	207420	123050	181757	218990	258590	192580	223387	0.813642	0.301598
A0A229X9C3	Lipoyl synthase, mitochondrial	CDV57_09210	FUNCTION: Catalyzes the radical-mediated insertion of two sulfur atoms into the C-6 and C-8 positions of the octanoyl moiety bound to the lipoyl domains of lipoate-dependent enzymes, thereby converting the octanoylated domains into lipoylated derivatives. {ECO:0000256|HAMAP-Rule:MF_03123}.	tr|A0A229X9C3|A0A229X9C3_ASPFM;tr|A0A0J5SSP4|A0A0J5SSP4_ASPFM;sp|Q4WWP1|LIPA_ASPFU;sp|B0XYY2|LIPA_ASPFC	tr|A0A229X9C3|A0A229X9C3_ASPFM Lipoyl synthase, mitochondrial OS=Neosartorya fumigata OX=746128 GN=CDV57_09210 PE=3 SV=1;tr|A0A0J5SSP4|A0A0J5SSP4_ASPFM Lipoyl synthase, mitochondrial OS=Aspergillus fumigatus Z5 OX=1437362 GN=Y699_01888 PE=3 SV=1;sp|Q4WWP1|	4	7	7	7	22.7	45.478	172780	123910	322700	206463	214090	206480	224130	214900	0.960741	0.895016
A0A229YCS5	Ubiquinone biosynthesis protein COQ4, mitochondrial	COQ4	FUNCTION: Component of the coenzyme Q biosynthetic pathway. May play a role in organizing a multi-subunit COQ enzyme complex required for coenzyme Q biosynthesis. Required for steady-state levels of other COQ polypeptides. {ECO:0000256|HAMAP-Rule:MF_03111}.	tr|A0A229YCS5|A0A229YCS5_ASPFM;tr|A0A0J5PZR1|A0A0J5PZR1_ASPFM;sp|Q4WWM6|COQ4_ASPFU;sp|B0XYZ8|COQ4_ASPFC	tr|A0A229YCS5|A0A229YCS5_ASPFM Ubiquinone biosynthesis protein COQ4, mitochondrial OS=Neosartorya fumigata OX=746128 GN=COQ4 PE=3 SV=1;tr|A0A0J5PZR1|A0A0J5PZR1_ASPFM Ubiquinone biosynthesis protein COQ4, mitochondrial OS=Aspergillus fumigatus Z5 OX=1437362	4	7	7	7	28.8	32.452	540040	587770	593280	573697	564470	566990	440140	523867	1.09512	0.331699
A0A0J5SSU9	Flap endonuclease 1	FEN1	FUNCTION: Structure-specific nuclease with 5'-flap endonuclease and 5'-3' exonuclease activities involved in DNA replication and repair. During DNA replication, cleaves the 5'-overhanging flap structure that is generated by displacement synthesis when DNA polymerase encounters the 5'-end of a downstream Okazaki fragment. It enters the flap from the 5'-end and then tracks to cleave the flap base, …	tr|A0A0J5SSU9|A0A0J5SSU9_ASPFM;sp|Q4WWJ1|FEN1_ASPFU;sp|B0XZ33|FEN1_ASPFC;tr|A0A229Y022|A0A229Y022_ASPFM	tr|A0A0J5SSU9|A0A0J5SSU9_ASPFM Flap endonuclease 1 OS=Aspergillus fumigatus Z5 OX=1437362 GN=FEN1 PE=3 SV=1;sp|Q4WWJ1|FEN1_ASPFU Flap endonuclease 1 OS=Neosartorya fumigata (strain ATCC MYA-4609 / Af293 / CBS 101355 / FGSC A1100) OX=330879 GN=fen1 PE=3 SV=	4	4	4	4	12.4	44.766	204440	311890	292560	269630	295470	284110	261230	280270	0.962037	0.773597
A0A229YBQ1	Translation factor GUF1, mitochondrial	GUF1	FUNCTION: Promotes mitochondrial protein synthesis. May act as a fidelity factor of the translation reaction, by catalyzing a one-codon backward translocation of tRNAs on improperly translocated ribosomes. Binds to mitochondrial ribosomes in a GTP-dependent manner. {ECO:0000256|HAMAP-Rule:MF_03137}.	tr|A0A229YBQ1|A0A229YBQ1_ASPFM;tr|A0A0J5PTG2|A0A0J5PTG2_ASPFM;sp|B0XZZ2|GUF1_ASPFC;tr|A0A8H4IGF4|A0A8H4IGF4_ASPFM;sp|Q4WYV0|GUF1_ASPFU	tr|A0A229YBQ1|A0A229YBQ1_ASPFM Translation factor GUF1, mitochondrial OS=Neosartorya fumigata OX=746128 GN=GUF1 PE=3 SV=1;tr|A0A0J5PTG2|A0A0J5PTG2_ASPFM Translation factor GUF1, mitochondrial OS=Aspergillus fumigatus Z5 OX=1437362 GN=GUF1 PE=3 SV=1;sp|B0XZ	5	3	3	3	6.9	76.018	36437	57558	111170	68388.3	63969	73504	74177	70550	0.96936	0.928037
Q4WUZ0	Pectin lyase	AFUA_5G10170		tr|Q4WUZ0|Q4WUZ0_ASPFU;tr|A0A229WAZ9|A0A229WAZ9_ASPFM;tr|A0A0J5PWJ9|A0A0J5PWJ9_ASPFM;sp|B0Y0L8|PELF_ASPFC;tr|G3LI19|G3LI19_ASPFM	tr|Q4WUZ0|Q4WUZ0_ASPFU Pectin lyase OS=Neosartorya fumigata (strain ATCC MYA-4609 / Af293 / CBS 101355 / FGSC A1100) OX=330879 GN=AFUA_5G10170 PE=3 SV=1;tr|A0A229WAZ9|A0A229WAZ9_ASPFM Amb_all domain-containing protein OS=Neosartorya fumigata OX=746128 GN=C	5	5	5	5	20.2	41.355	158680	116150	155490	143440	128950	143630	134960	135847	1.0559	0.624105
Q4WVA5	mRNA cleavage and polyadenylation factor clp1	clp1	FUNCTION: Required for endonucleolytic cleavage during polyadenylation-dependent pre-mRNA 3'-end formation. {ECO:0000255|HAMAP-Rule:MF_03035}.	sp|Q4WVA5|CLP1_ASPFU;sp|B0Y0Y6|CLP1_ASPFC;tr|A0A229YCX4|A0A229YCX4_ASPFM;tr|A0A0J5PVV6|A0A0J5PVV6_ASPFM	sp|Q4WVA5|CLP1_ASPFU mRNA cleavage and polyadenylation factor clp1 OS=Neosartorya fumigata (strain ATCC MYA-4609 / Af293 / CBS 101355 / FGSC A1100) OX=330879 GN=clp1 PE=3 SV=1;sp|B0Y0Y6|CLP1_ASPFC mRNA cleavage and polyadenylation factor clp1 OS=Neosartory	4	5	5	5	14.5	57.958	216560	196990	396320	269957	198580	206990	175300	193623	1.39424	0.299797
Q4WVK2	Cytoplasmic tRNA 2-thiolation protein 2	ncs2	FUNCTION: Plays a central role in 2-thiolation of mcm(5)S(2)U at tRNA wobble positions of tRNA(Lys), tRNA(Glu) and tRNA(Gln). May act by forming a heterodimer with ncs6 that ligates sulfur from thiocarboxylated urm1 onto the uridine of tRNAs at wobble position. Prior mcm(5) tRNA modification by the elongator complex is required for 2-thiolation. May also be involved in protein urmylation. {ECO:00…	sp|Q4WVK2|CTU2_ASPFU;sp|B0Y1E7|CTU2_ASPFC;tr|A0A229Y3T7|A0A229Y3T7_ASPFM;tr|A0A0J5PTE2|A0A0J5PTE2_ASPFM	sp|Q4WVK2|CTU2_ASPFU Cytoplasmic tRNA 2-thiolation protein 2 OS=Neosartorya fumigata (strain ATCC MYA-4609 / Af293 / CBS 101355 / FGSC A1100) OX=330879 GN=ncs2 PE=3 SV=1;sp|B0Y1E7|CTU2_ASPFC Cytoplasmic tRNA 2-thiolation protein 2 OS=Neosartorya fumigata (	4	3	3	3	9.6	40.516	191440	169460	133810	164903	181980	156270	135970	158073	1.04321	0.765878
A0A229Y2G7	Peptidase A1 domain-containing protein	CDV57_03395		tr|A0A229Y2G7|A0A229Y2G7_ASPFM;tr|A0A0J5Q5Z0|A0A0J5Q5Z0_ASPFM;sp|P41748|PEPA_ASPFU;sp|B0Y1V8|PEPA_ASPFC;tr|A0A889XLF8|A0A889XLF8_ASPFM;tr|A0A076JBI2|A0A076JBI2_ASPFM	tr|A0A229Y2G7|A0A229Y2G7_ASPFM Peptidase A1 domain-containing protein OS=Neosartorya fumigata OX=746128 GN=CDV57_03395 PE=3 SV=1;tr|A0A0J5Q5Z0|A0A0J5Q5Z0_ASPFM Aspartic endopeptidase Pep1/aspergillopepsin F OS=Aspergillus fumigatus Z5 OX=1437362 GN=Y699_05	6	5	5	5	20.3	41.613	1333800	931070	1191200	1.15202e+06	978730	1111400	877250	989127	1.16469	0.297123
A0A8H4MJA0	Uncharacterized protein	CNMCM8057_000064		tr|A0A8H4MJA0|A0A8H4MJA0_ASPFM;tr|A0A229Y2G2|A0A229Y2G2_ASPFM;tr|A0A0J5Q1L1|A0A0J5Q1L1_ASPFM;sp|Q4WVV6|MDM10_ASPFU;sp|B0Y240|MDM10_ASPFC	tr|A0A8H4MJA0|A0A8H4MJA0_ASPFM Uncharacterized protein OS=Neosartorya fumigata OX=746128 GN=CNMCM8057_000064 PE=4 SV=1;tr|A0A229Y2G2|A0A229Y2G2_ASPFM Mitochondrial distribution and morphology protein 10 OS=Neosartorya fumigata OX=746128 GN=MDM10 PE=3 SV=1;	5	1	1	1	4.9	50.717	42427	57850		50138.5	48567	61241		54904	0.913203	0.680131
Q4WUD3	Probable Xaa-Pro aminopeptidase P	ampp	FUNCTION: Catalyzes the removal of a penultimate prolyl residue from the N-termini of peptides. {ECO:0000250}.	sp|Q4WUD3|AMPP1_ASPFU;sp|B0Y3V7|AMPP1_ASPFC;tr|A0A229Y8Z3|A0A229Y8Z3_ASPFM;tr|A0A0J5PVX6|A0A0J5PVX6_ASPFM	sp|Q4WUD3|AMPP1_ASPFU Probable Xaa-Pro aminopeptidase P OS=Neosartorya fumigata (strain ATCC MYA-4609 / Af293 / CBS 101355 / FGSC A1100) OX=330879 GN=ampp PE=3 SV=1;sp|B0Y3V7|AMPP1_ASPFC Probable Xaa-Pro aminopeptidase P OS=Neosartorya fumigata (strain CEA	4	26	26	5	59.6	72.679	10098000	9945900	10185000	10076300	9857300	9818900	10998000	1.02247e+07	0.985483	0.72488
A0A8H4HWL9	Uncharacterized protein	CNMCM8057_003370		tr|A0A8H4HWL9|A0A8H4HWL9_ASPFM;tr|A0A0J5PS07|A0A0J5PS07_ASPFM;sp|Q4WUE0|ARGJ_ASPFU;sp|B0Y3W4|ARGJ_ASPFC;tr|A0A229Y8A1|A0A229Y8A1_ASPFM;tr|A0A229XFN4|A0A229XFN4_ASPFM	tr|A0A8H4HWL9|A0A8H4HWL9_ASPFM Uncharacterized protein OS=Neosartorya fumigata OX=746128 GN=CNMCM8057_003370 PE=4 SV=1;tr|A0A0J5PS07|A0A0J5PS07_ASPFM Arginine biosynthesis bifunctional protein ArgJ, mitochondrial OS=Aspergillus fumigatus Z5 OX=1437362 GN=Y	6	18	18	18	48.7	47.999	7969000	7640100	9554400	8.38783e+06	8057400	8132100	8946500	8.37867e+06	1.00109	0.98952
A0A8H4I317	Uncharacterized protein	CNMCM8686_002904		tr|A0A8H4I317|A0A8H4I317_ASPFM;tr|A0A8H4HKY2|A0A8H4HKY2_ASPFM;tr|A0A229W7N5|A0A229W7N5_ASPFM;tr|A0A0J5PW49|A0A0J5PW49_ASPFM;sp|Q4WUK5|BTGC_ASPFU;sp|B0Y429|BTGC_ASPFC	tr|A0A8H4I317|A0A8H4I317_ASPFM Uncharacterized protein OS=Neosartorya fumigata OX=746128 GN=CNMCM8686_002904 PE=4 SV=1;tr|A0A8H4HKY2|A0A8H4HKY2_ASPFM Uncharacterized protein OS=Neosartorya fumigata OX=746128 GN=CNMCM8057_003576 PE=4 SV=1;tr|A0A229W7N5|A0A2	6	4	4	4	9.7	72.692	6890.5	62345	133240	67491.8	88345	797150	5424.1	296973	0.227266	0.417163
A0A229XVZ3	Oryzin	CDV57_06092		tr|A0A229XVZ3|A0A229XVZ3_ASPFM;tr|A0A0J5PVB2|A0A0J5PVB2_ASPFM;sp|P87184|ALP2_ASPFU;sp|B0Y473|ALP2_ASPFC	tr|A0A229XVZ3|A0A229XVZ3_ASPFM Oryzin OS=Neosartorya fumigata OX=746128 GN=CDV57_06092 PE=3 SV=1;tr|A0A0J5PVB2|A0A0J5PVB2_ASPFM Oryzin OS=Aspergillus fumigatus Z5 OX=1437362 GN=Y699_00761 PE=3 SV=1;sp|P87184|ALP2_ASPFU Alkaline protease 2 OS=Neosartorya fu	4	8	8	8	26.5	52.639	7681500	6943300	7793400	7.47273e+06	7775900	8198000	8972700	8.31553e+06	0.898648	0.128182
A0A8H4HIR1	Uncharacterized protein	CNMCM8057_005494		tr|A0A8H4HIR1|A0A8H4HIR1_ASPFM;tr|A0A229Y988|A0A229Y988_ASPFM;tr|A0A0J5SQ22|A0A0J5SQ22_ASPFM;sp|Q4WUV8|XKS1_ASPFU;sp|B0Y4D5|XKS1_ASPFC	tr|A0A8H4HIR1|A0A8H4HIR1_ASPFM Uncharacterized protein OS=Neosartorya fumigata OX=746128 GN=CNMCM8057_005494 PE=4 SV=1;tr|A0A229Y988|A0A229Y988_ASPFM Xylulose kinase OS=Neosartorya fumigata OX=746128 GN=CDV57_01340 PE=3 SV=1;tr|A0A0J5SQ22|A0A0J5SQ22_ASPFM	5	4	4	4	9.8	62.968	136550	160010	165620	154060	166340	196780	203650	188923	0.815463	0.0742149
A0A8H4MQG4	Uncharacterized protein	CNMCM8057_005468		tr|A0A8H4MQG4|A0A8H4MQG4_ASPFM;tr|A0A229WF73|A0A229WF73_ASPFM;tr|A0A0J5SDM0|A0A0J5SDM0_ASPFM;sp|Q4WQ87|NAR1_ASPFU;sp|B0Y4F9|NAR1_ASPFC	tr|A0A8H4MQG4|A0A8H4MQG4_ASPFM Uncharacterized protein OS=Neosartorya fumigata OX=746128 GN=CNMCM8057_005468 PE=4 SV=1;tr|A0A229WF73|A0A229WF73_ASPFM Nuclear architecture-related protein 1 OS=Neosartorya fumigata OX=746128 GN=CDV57_05068 PE=3 SV=1;tr|A0A0J	5	2	2	2	5.1	61.099	293460	295590	372140	320397	321630	294400	293550	303193	1.05674	0.565147
A0A229X8L8	Methylthioribulose-1-phosphate dehydratase	MDE1	FUNCTION: Catalyzes the dehydration of methylthioribulose-1-phosphate (MTRu-1-P) into 2,3-diketo-5-methylthiopentyl-1-phosphate (DK-MTP-1-P). {ECO:0000256|HAMAP-Rule:MF_03116, ECO:0000256|SAAS:SAAS00035250}.	tr|A0A229X8L8|A0A229X8L8_ASPFM;tr|A0A0J5Q0B6|A0A0J5Q0B6_ASPFM;sp|Q4WQH4|MTNB_ASPFU;sp|B0Y4N9|MTNB_ASPFC	tr|A0A229X8L8|A0A229X8L8_ASPFM Methylthioribulose-1-phosphate dehydratase OS=Neosartorya fumigata OX=746128 GN=MDE1 PE=3 SV=1;tr|A0A0J5Q0B6|A0A0J5Q0B6_ASPFM Methylthioribulose-1-phosphate dehydratase OS=Aspergillus fumigatus Z5 OX=1437362 GN=MDE1 PE=3 SV=1	4	15	15	15	69.6	27.167	4039300	3869900	3289900	3.73303e+06	4361200	4507800	4258500	4.37583e+06	0.853102	0.0541432
A0A229W674	Mitogen-activated protein kinase	CDV57_08071		tr|A0A229W674|A0A229W674_ASPFM;tr|A0A0J5PM26|A0A0J5PM26_ASPFM;sp|Q4WQR3|MPKA_ASPFU;sp|B0Y4X4|MPKA_ASPFC	tr|A0A229W674|A0A229W674_ASPFM Mitogen-activated protein kinase OS=Neosartorya fumigata OX=746128 GN=CDV57_08071 PE=3 SV=1;tr|A0A0J5PM26|A0A0J5PM26_ASPFM Mitogen-activated protein kinase OS=Aspergillus fumigatus Z5 OX=1437362 GN=Y699_09180 PE=3 SV=1;sp|Q4W	4	12	12	11	38	48.465	5033800	4747300	5288700	5.02327e+06	4786800	4836800	5138000	4.92053e+06	1.02088	0.619216
A0A229Y5Y1	Methylthioribose-1-phosphate isomerase	MRI1	FUNCTION: Catalyzes the interconversion of methylthioribose-1-phosphate (MTR-1-P) into methylthioribulose-1-phosphate (MTRu-1-P). {ECO:0000256|HAMAP-Rule:MF_03119}.	tr|A0A229Y5Y1|A0A229Y5Y1_ASPFM;sp|Q4WNI1|MTNA_ASPFU;sp|B0Y5C3|MTNA_ASPFC;tr|A0A0J5PF83|A0A0J5PF83_ASPFM	tr|A0A229Y5Y1|A0A229Y5Y1_ASPFM Methylthioribose-1-phosphate isomerase OS=Neosartorya fumigata OX=746128 GN=MRI1 PE=3 SV=1;sp|Q4WNI1|MTNA_ASPFU Methylthioribose-1-phosphate isomerase OS=Neosartorya fumigata (strain ATCC MYA-4609 / Af293 / CBS 101355 / FGSC	4	22	22	22	65.4	41.59	4268800	4450000	5603200	4774000	4512000	4575400	5014300	4.70057e+06	1.01562	0.877405
A0A8H4I980	Uncharacterized protein	CNMCM8686_008145		tr|A0A8H4I980|A0A8H4I980_ASPFM;tr|A0A229YAC5|A0A229YAC5_ASPFM;tr|A0A0J5PDR6|A0A0J5PDR6_ASPFM;sp|Q4WNT9|MAP23_ASPFU;sp|B0Y5N4|MAP22_ASPFC	tr|A0A8H4I980|A0A8H4I980_ASPFM Uncharacterized protein OS=Neosartorya fumigata OX=746128 GN=CNMCM8686_008145 PE=4 SV=1;tr|A0A229YAC5|A0A229YAC5_ASPFM Methionine aminopeptidase 2 OS=Neosartorya fumigata OX=746128 GN=CDV57_01077 PE=3 SV=1;tr|A0A0J5PDR6|A0A0J	5	15	15	14	38.1	51.959	4140500	4387100	2847700	3.79177e+06	4120200	4372000	4925700	4.47263e+06	0.847771	0.270842
A0A229XC23	37S ribosomal protein S25, mitochondrial	CDV57_09191		tr|A0A229XC23|A0A229XC23_ASPFM;tr|A0A0J5PDF7|A0A0J5PDF7_ASPFM;sp|Q4WNX1|RT25_ASPFU;sp|B0Y5R7|RT25_ASPFC	tr|A0A229XC23|A0A229XC23_ASPFM 37S ribosomal protein S25, mitochondrial OS=Neosartorya fumigata OX=746128 GN=CDV57_09191 PE=4 SV=1;tr|A0A0J5PDF7|A0A0J5PDF7_ASPFM 37S ribosomal protein S25, mitochondrial OS=Aspergillus fumigatus Z5 OX=1437362 GN=Y699_06097	4	16	16	16	53.5	29.752	1993600	2179900	2789900	2.32113e+06	1867900	2103200	2185200	2052100	1.1311	0.356916
A0A8H4IBD4	Uncharacterized protein	CNMCM8686_006001		tr|A0A8H4IBD4|A0A8H4IBD4_ASPFM;sp|Q4WP10|YTM1_ASPFU;sp|B0Y5V6|YTM1_ASPFC;tr|A0A229Y066|A0A229Y066_ASPFM;tr|A0A0J5PDK4|A0A0J5PDK4_ASPFM	tr|A0A8H4IBD4|A0A8H4IBD4_ASPFM Uncharacterized protein OS=Neosartorya fumigata OX=746128 GN=CNMCM8686_006001 PE=4 SV=1;sp|Q4WP10|YTM1_ASPFU Ribosome biogenesis protein ytm1 OS=Neosartorya fumigata (strain ATCC MYA-4609 / Af293 / CBS 101355 / FGSC A1100) OX	5	22	22	22	72.1	51.997	8672500	7974100	8148400	8265000	7734000	8252100	8785800	8257300	1.00093	0.984356
A0A229WI46	HIG1 domain-containing protein	CDV57_05179		tr|A0A229WI46|A0A229WI46_ASPFM;tr|A0A0J5PFQ8|A0A0J5PFQ8_ASPFM;sp|Q4WP59|RCF1_ASPFU;sp|B0Y606|RCF1_ASPFC	tr|A0A229WI46|A0A229WI46_ASPFM HIG1 domain-containing protein OS=Neosartorya fumigata OX=746128 GN=CDV57_05179 PE=3 SV=1;tr|A0A0J5PFQ8|A0A0J5PFQ8_ASPFM Hypoxia responsive domain-containing protein OS=Aspergillus fumigatus Z5 OX=1437362 GN=Y699_06199 PE=3 S	4	2	2	2	11	21.173	270420	275010	207650	251027	393120	358340	291710	347723	0.721915	0.0585135
A0A8H4I840	Uncharacterized protein	CNMCM8057_005710		tr|A0A8H4I840|A0A8H4I840_ASPFM;tr|A0A229XYU8|A0A229XYU8_ASPFM;tr|A0A0J5SCQ1|A0A0J5SCQ1_ASPFM;sp|Q4WP65|PESC_ASPFU;sp|B0Y612|PESC_ASPFC	tr|A0A8H4I840|A0A8H4I840_ASPFM Uncharacterized protein OS=Neosartorya fumigata OX=746128 GN=CNMCM8057_005710 PE=4 SV=1;tr|A0A229XYU8|A0A229XYU8_ASPFM Pescadillo homolog OS=Neosartorya fumigata OX=746128 GN=NOP7 PE=3 SV=1;tr|A0A0J5SCQ1|A0A0J5SCQ1_ASPFM Pesc	5	13	13	13	27.3	75.395	3388300	3949300	3535300	3624300	3644700	3878400	3823300	3.78213e+06	0.958269	0.43512
A0A229XT30	Kynureninase	BNA5	FUNCTION: Catalyzes the cleavage of L-kynurenine (L-Kyn) and L-3-hydroxykynurenine (L-3OHKyn) into anthranilic acid (AA) and 3-hydroxyanthranilic acid (3-OHAA), respectively. {ECO:0000256|HAMAP-Rule:MF_03017, ECO:0000256|PIRNR:PIRNR038800}.	tr|A0A229XT30|A0A229XT30_ASPFM;tr|A0A0J5PE16|A0A0J5PE16_ASPFM;sp|Q4WPN0|KYNU2_ASPFU;sp|B0Y6H2|KYNU2_ASPFC	tr|A0A229XT30|A0A229XT30_ASPFM Kynureninase OS=Neosartorya fumigata OX=746128 GN=BNA5 PE=3 SV=1;tr|A0A0J5PE16|A0A0J5PE16_ASPFM Kynureninase OS=Aspergillus fumigatus Z5 OX=1437362 GN=BNA5 PE=3 SV=1;sp|Q4WPN0|KYNU2_ASPFU Kynureninase 2 OS=Neosartorya fumigat	4	8	8	8	27.6	51.197	443900	544630	483020	490517	453250	471080	450930	458420	1.07002	0.344961
A0A8H4ICG2	Uncharacterized protein	CNMCM8057_003161		tr|A0A8H4ICG2|A0A8H4ICG2_ASPFM;sp|Q4WPX2|PPOA_ASPFU;sp|B0Y6R2|PPOA_ASPFC;tr|C1KH66|C1KH66_ASPFM;tr|A0A0J5PGJ6|A0A0J5PGJ6_ASPFM	tr|A0A8H4ICG2|A0A8H4ICG2_ASPFM Uncharacterized protein OS=Neosartorya fumigata OX=746128 GN=CNMCM8057_003161 PE=4 SV=1;sp|Q4WPX2|PPOA_ASPFU Psi-producing oxygenase A OS=Neosartorya fumigata (strain ATCC MYA-4609 / Af293 / CBS 101355 / FGSC A1100) OX=330879	5	33	33	33	41.2	121.19	4120900	4098300	4528500	4.24923e+06	4167000	3999700	4395300	4.18733e+06	1.01478	0.749295
A0A229XSS0	Eukaryotic translation initiation factor 3 subunit J	HCR1	FUNCTION: Component of the eukaryotic translation initiation factor 3 (eIF-3) complex, which is involved in protein synthesis of a specialized repertoire of mRNAs and, together with other initiation factors, stimulates binding of mRNA and methionyl-tRNAi to the 40S ribosome. The eIF-3 complex specifically targets and initiates translation of a subset of mRNAs involved in cell proliferation. {ECO:…	tr|A0A229XSS0|A0A229XSS0_ASPFM;tr|A0A0J5Q5B6|A0A0J5Q5B6_ASPFM;sp|Q4WND3|EIF3J_ASPFU;sp|B0Y762|EIF3J_ASPFC	tr|A0A229XSS0|A0A229XSS0_ASPFM Eukaryotic translation initiation factor 3 subunit J OS=Neosartorya fumigata OX=746128 GN=HCR1 PE=3 SV=1;tr|A0A0J5Q5B6|A0A0J5Q5B6_ASPFM Eukaryotic translation initiation factor 3 subunit J OS=Aspergillus fumigatus Z5 OX=14373	4	3	3	3	14.6	29.793	795190	636720	1236200	889370	845270	804480	420130	689960	1.28902	0.425044
A0A229XB56	M20_dimer domain-containing protein	CDV57_09024		tr|A0A229XB56|A0A229XB56_ASPFM;tr|A0A0J5Q6E8|A0A0J5Q6E8_ASPFM;sp|Q4WNC9|P20D1_ASPFU;sp|B0Y766|P20D1_ASPFC	tr|A0A229XB56|A0A229XB56_ASPFM M20_dimer domain-containing protein OS=Neosartorya fumigata OX=746128 GN=CDV57_09024 PE=3 SV=1;tr|A0A0J5Q6E8|A0A0J5Q6E8_ASPFM Peptidase OS=Aspergillus fumigatus Z5 OX=1437362 GN=Y699_03839 PE=3 SV=1;sp|Q4WNC9|P20D1_ASPFU Prob	4	9	9	9	26.1	46.387	2155600	2250600	1651900	2.01937e+06	2108000	2128200	2696900	2.31103e+06	0.873794	0.337472
A0A8H4I902	Uncharacterized protein	CNMCM8057_003834		tr|A0A8H4I902|A0A8H4I902_ASPFM;tr|A0A229Y526|A0A229Y526_ASPFM;tr|A0A0J5Q6I7|A0A0J5Q6I7_ASPFM;sp|Q4WN75|KMO_ASPFU;sp|B0Y7C3|KMO_ASPFC	tr|A0A8H4I902|A0A8H4I902_ASPFM Uncharacterized protein OS=Neosartorya fumigata OX=746128 GN=CNMCM8057_003834 PE=4 SV=1;tr|A0A229Y526|A0A229Y526_ASPFM Kynurenine 3-monooxygenase OS=Neosartorya fumigata OX=746128 GN=BNA4 PE=3 SV=1;tr|A0A0J5Q6I7|A0A0J5Q6I7_AS	5	14	14	14	33.8	58.157	2089100	2125500	2941500	2.38537e+06	2045200	2010300	2074900	2.04347e+06	1.16731	0.287464
A0A8H4I7Q9	Uncharacterized protein	CNMCM8686_001953		tr|A0A8H4I7Q9|A0A8H4I7Q9_ASPFM;tr|A0A229XI58|A0A229XI58_ASPFM;tr|A0A0J5Q2F0|A0A0J5Q2F0_ASPFM;sp|Q4WN21|CRED_ASPFU;sp|B0Y7I1|CRED_ASPFC	tr|A0A8H4I7Q9|A0A8H4I7Q9_ASPFM Uncharacterized protein OS=Neosartorya fumigata OX=746128 GN=CNMCM8686_001953 PE=4 SV=1;tr|A0A229XI58|A0A229XI58_ASPFM Arrestin_C domain-containing protein OS=Neosartorya fumigata OX=746128 GN=CDV57_08553 PE=4 SV=1;tr|A0A0J5Q	5	7	7	7	18.3	66.387	1353900	1137000	1290600	1260500	1249700	1325400	1221100	1265400	0.996128	0.948666
A0A229W2A3	Mitochondrial intermediate peptidase	CDV57_06538		tr|A0A229W2A3|A0A229W2A3_ASPFM;tr|A0A0J5Q2T4|A0A0J5Q2T4_ASPFM;sp|Q4WMU9|PMIP_ASPFU;sp|B0Y7Q2|PMIP_ASPFC;tr|A0A8H4MKU5|A0A8H4MKU5_ASPFM	tr|A0A229W2A3|A0A229W2A3_ASPFM Mitochondrial intermediate peptidase OS=Neosartorya fumigata OX=746128 GN=CDV57_06538 PE=3 SV=1;tr|A0A0J5Q2T4|A0A0J5Q2T4_ASPFM Mitochondrial intermediate peptidase OS=Aspergillus fumigatus Z5 OX=1437362 GN=Y699_04023 PE=3 SV=	5	17	17	17	30	89.666	1581300	1473600	1366100	1.47367e+06	1589800	1765700	1500700	1.61873e+06	0.910383	0.218984
A0A229XTM5	1,3-beta-glucanosyltransferase	CDV57_07334	FUNCTION: Splits internally a 1,3-beta-glucan molecule and transfers the newly generated reducing end (the donor) to the non-reducing end of another 1,3-beta-glucan molecule (the acceptor) forming a 1,3-beta linkage, resulting in the elongation of 1,3-beta-glucan chains in the cell wall. {ECO:0000256|RuleBase:RU361209}.	tr|A0A229XTM5|A0A229XTM5_ASPFM;tr|A0A0J5Q7K2|A0A0J5Q7K2_ASPFM;sp|P0C954|GEL2_ASPFU;sp|B0Y8H9|GEL2_ASPFC	tr|A0A229XTM5|A0A229XTM5_ASPFM 1,3-beta-glucanosyltransferase OS=Neosartorya fumigata OX=746128 GN=CDV57_07334 PE=3 SV=1;tr|A0A0J5Q7K2|A0A0J5Q7K2_ASPFM 1,3-beta-glucanosyltransferase OS=Aspergillus fumigatus Z5 OX=1437362 GN=Y699_04274 PE=3 SV=1;sp|P0C954|	4	5	5	5	16	51.717	803510	827680	876410	835867	983180	746720	1009600	913167	0.91535	0.42093
A0A8H4MKW8	Uncharacterized protein	CNMCM8057_003133		tr|A0A8H4MKW8|A0A8H4MKW8_ASPFM;sp|Q4WLU1|CMR1_ASPFU;sp|B0Y8S0|CMR1_ASPFC;tr|A0A229XF62|A0A229XF62_ASPFM;tr|A0A0J5Q3S2|A0A0J5Q3S2_ASPFM	tr|A0A8H4MKW8|A0A8H4MKW8_ASPFM Uncharacterized protein OS=Neosartorya fumigata OX=746128 GN=CNMCM8057_003133 PE=4 SV=1;sp|Q4WLU1|CMR1_ASPFU DNA damage-binding protein cmr1 OS=Neosartorya fumigata (strain ATCC MYA-4609 / Af293 / CBS 101355 / FGSC A1100) OX=	5	4	4	4	14.2	58.444	159340	138130	154810	150760	141420	169780	158750	156650	0.9624	0.603919
Q4WLP2	Mitogen-activated protein kinase	AFUA_6G12820		tr|Q4WLP2|Q4WLP2_ASPFU;tr|A0A229Y6I8|A0A229Y6I8_ASPFM;tr|A0A0J5T0H6|A0A0J5T0H6_ASPFM;sp|B0Y8W7|MPKB_ASPFC	tr|Q4WLP2|Q4WLP2_ASPFU Mitogen-activated protein kinase OS=Neosartorya fumigata (strain ATCC MYA-4609 / Af293 / CBS 101355 / FGSC A1100) OX=330879 GN=AFUA_6G12820 PE=3 SV=1;tr|A0A229Y6I8|A0A229Y6I8_ASPFM Mitogen-activated protein kinase OS=Neosartorya fumi	4	11	11	11	43.6	40.853	1829600	1656400	1828300	1.77143e+06	1805400	1855300	1854800	1838500	0.963521	0.325211
A0A0J5PJ00	Cell wall glucanase (Scw11)	Y699_05526		tr|A0A0J5PJ00|A0A0J5PJ00_ASPFM;tr|A0A229Y0R4|A0A229Y0R4_ASPFM;sp|Q4WC60|BTGE_ASPFU;sp|B0Y9Q9|BTGE_ASPFC	tr|A0A0J5PJ00|A0A0J5PJ00_ASPFM Cell wall glucanase (Scw11) OS=Aspergillus fumigatus Z5 OX=1437362 GN=Y699_05526 PE=4 SV=1;tr|A0A229Y0R4|A0A229Y0R4_ASPFM Uncharacterized protein OS=Neosartorya fumigata OX=746128 GN=CDV57_05470 PE=4 SV=1;sp|Q4WC60|BTGE_ASPFU	4	11	11	11	26.7	57.476	2623000	2962800	3268500	2.95143e+06	4328300	3152500	3103400	3.52807e+06	0.836558	0.2617
A0A229WSD2	3-hydroxyanthranilate 3,4-dioxygenase	BNA1	FUNCTION: Catalyzes the oxidative ring opening of 3-hydroxyanthranilate to 2-amino-3-carboxymuconate semialdehyde, which spontaneously cyclizes to quinolinate. {ECO:0000256|HAMAP-Rule:MF_03019}.	tr|A0A229WSD2|A0A229WSD2_ASPFM;tr|A0A0J5PLX6|A0A0J5PLX6_ASPFM;sp|Q4WCF1|3HAO1_ASPFU;sp|B0Y9Z9|3HAO1_ASPFC	tr|A0A229WSD2|A0A229WSD2_ASPFM 3-hydroxyanthranilate 3,4-dioxygenase OS=Neosartorya fumigata OX=746128 GN=BNA1 PE=3 SV=1;tr|A0A0J5PLX6|A0A0J5PLX6_ASPFM 3-hydroxyanthranilate 3,4-dioxygenase OS=Aspergillus fumigatus Z5 OX=1437362 GN=BNA1 PE=3 SV=1;sp|Q4WCF1	4	10	10	10	67.7	21.705	3106300	3251100	3608600	3322000	3102000	3353100	3315900	3257000	1.01996	0.719368
A0A8H4HU70	Uncharacterized protein	CNMCM8057_008011		tr|A0A8H4HU70|A0A8H4HU70_ASPFM;tr|A0A229XW39|A0A229XW39_ASPFM;tr|A0A0J5PNG2|A0A0J5PNG2_ASPFM;sp|Q4WBM1|VPS10_ASPFU;sp|B0YA89|VPS10_ASPFC	tr|A0A8H4HU70|A0A8H4HU70_ASPFM Uncharacterized protein OS=Neosartorya fumigata OX=746128 GN=CNMCM8057_008011 PE=4 SV=1;tr|A0A229XW39|A0A229XW39_ASPFM Carboxypeptidase Y receptor OS=Neosartorya fumigata OX=746128 GN=CDV57_06754 PE=3 SV=1;tr|A0A0J5PNG2|A0A0J	5	39	39	39	42.4	166.46	2865400	2869500	3395500	3.04347e+06	2679300	3088500	2892900	2886900	1.05423	0.501193
A0A8H4IFV6	Uncharacterized protein	CNMCM8057_004433		tr|A0A8H4IFV6|A0A8H4IFV6_ASPFM;tr|A0A229YC02|A0A229YC02_ASPFM;tr|A0A0J5SIH2|A0A0J5SIH2_ASPFM;sp|Q7Z7W6|KATG_ASPFU;sp|B0YAK0|KATG_ASPFC	tr|A0A8H4IFV6|A0A8H4IFV6_ASPFM Uncharacterized protein OS=Neosartorya fumigata OX=746128 GN=CNMCM8057_004433 PE=4 SV=1;tr|A0A229YC02|A0A229YC02_ASPFM Catalase-peroxidase OS=Neosartorya fumigata OX=746128 GN=katG PE=3 SV=1;tr|A0A0J5SIH2|A0A0J5SIH2_ASPFM Cat	5	27	27	27	47.4	83.761	5201600	5006500	4862500	5.02353e+06	4428700	4932900	5169600	4.84373e+06	1.03712	0.49466
A0A229XSY9	Xylitol dehydrogenase A	CDV57_08591		tr|A0A229XSY9|A0A229XSY9_ASPFM;tr|A0A0J5PJW0|A0A0J5PJW0_ASPFM;sp|Q4WAU7|XYL2_ASPFU;sp|B0YC65|XYL2_ASPFC	tr|A0A229XSY9|A0A229XSY9_ASPFM Xylitol dehydrogenase A OS=Neosartorya fumigata OX=746128 GN=CDV57_08591 PE=3 SV=1;tr|A0A0J5PJW0|A0A0J5PJW0_ASPFM Xylitol dehydrogenase A OS=Aspergillus fumigatus Z5 OX=1437362 GN=Y699_08949 PE=3 SV=1;sp|Q4WAU7|XYL2_ASPFU Pro	4	11	11	11	47.2	37.865	578210	601800	930550	703520	558450	587210	599230	581630	1.20957	0.346557
A0A8H4I2A1	Uncharacterized protein	CNMCM8686_004913		tr|A0A8H4I2A1|A0A8H4I2A1_ASPFM;tr|A0A8H4HLA6|A0A8H4HLA6_ASPFM;tr|A0A229XII8|A0A229XII8_ASPFM;tr|A0A0J5SG75|A0A0J5SG75_ASPFM;sp|B0YC95|PAN1_ASPFC;sp|Q4WG58|PAN1_ASPFU	tr|A0A8H4I2A1|A0A8H4I2A1_ASPFM Uncharacterized protein OS=Neosartorya fumigata OX=746128 GN=CNMCM8686_004913 PE=4 SV=1;tr|A0A8H4HLA6|A0A8H4HLA6_ASPFM Uncharacterized protein OS=Neosartorya fumigata OX=746128 GN=CNMCM8057_004934 PE=4 SV=1;tr|A0A229XII8|A0A2	6	9	9	9	9.8	117.88	563910	458710	764150	595590	598750	484400	510540	531230	1.12115	0.539438
A0A8H4HJI0	Uncharacterized protein	CNMCM8057_004507		tr|A0A8H4HJI0|A0A8H4HJI0_ASPFM;sp|Q4WG69|EIF3M_ASPFU;sp|B0YCA6|EIF3M_ASPFC;tr|A0A229XJU0|A0A229XJU0_ASPFM;tr|A0A0J5PI11|A0A0J5PI11_ASPFM	tr|A0A8H4HJI0|A0A8H4HJI0_ASPFM Uncharacterized protein OS=Neosartorya fumigata OX=746128 GN=CNMCM8057_004507 PE=4 SV=1;sp|Q4WG69|EIF3M_ASPFU Eukaryotic translation initiation factor 3 subunit M OS=Neosartorya fumigata (strain ATCC MYA-4609 / Af293 / CBS 10	5	18	18	18	48.7	51.112	15892000	16606000	20184000	1.75607e+07	17649000	16541000	17467000	17219000	1.01984	0.81552
Q4WDE0	Maintenance of mitochondrial morphology protein 1	mmm1	FUNCTION: Component of the ERMES/MDM complex, which serves as a molecular tether to connect the endoplasmic reticulum (ER) and mitochondria. Components of this complex are involved in the control of mitochondrial shape and protein biogenesis, and function in nonvesicular lipid trafficking between the ER and mitochondria. The mdm12-mmm1 subcomplex functions in the major beta-barrel assembly pathwa…	sp|Q4WDE0|MMM1_ASPFU;sp|B0YD09|MMM1_ASPFC;tr|A0A229WQ16|A0A229WQ16_ASPFM;tr|A0A0J5PFM2|A0A0J5PFM2_ASPFM	sp|Q4WDE0|MMM1_ASPFU Maintenance of mitochondrial morphology protein 1 OS=Neosartorya fumigata (strain ATCC MYA-4609 / Af293 / CBS 101355 / FGSC A1100) OX=330879 GN=mmm1 PE=3 SV=2;sp|B0YD09|MMM1_ASPFC Maintenance of mitochondrial morphology protein 1 OS=Ne	4	3	3	3	9.3	53.663	122500	43744	29884	65376	2471.7	13275	113810	43185.6	1.51384	0.65267
E9QUP9	Citrate synthase	AFUA_6G03590		tr|E9QUP9|E9QUP9_ASPFU;tr|A0A8H4HKN0|A0A8H4HKN0_ASPFM;tr|A0A229YD20|A0A229YD20_ASPFM;tr|A0A0J5SEH0|A0A0J5SEH0_ASPFM;sp|Q50I20|PRPC_ASPFM;sp|B0YD89|PRPC_ASPFC	tr|E9QUP9|E9QUP9_ASPFU Citrate synthase OS=Neosartorya fumigata (strain ATCC MYA-4609 / Af293 / CBS 101355 / FGSC A1100) OX=330879 GN=AFUA_6G03590 PE=3 SV=1;tr|A0A8H4HKN0|A0A8H4HKN0_ASPFM Uncharacterized protein OS=Neosartorya fumigata OX=746128 GN=CNMCM80	6	14	14	14	32.3	51.411	2201000	1840800	1923300	1.98837e+06	1891300	1970500	2085400	1982400	1.00301	0.963535
Q4WD56	Probable beta-glucosidase E	bglE	FUNCTION: Beta-glucosidases are one of a number of cellulolytic enzymes involved in the degradation of cellulosic biomass. Catalyzes the last step releasing glucose from the inhibitory cellobiose (By similarity). {ECO:0000250}.	sp|Q4WD56|BGLE_ASPFU;sp|B0YD91|BGLE_ASPFC;tr|A0A0J5PIZ9|A0A0J5PIZ9_ASPFM;tr|A0A8H4I4B5|A0A8H4I4B5_ASPFM;tr|A0A8H4HNQ3|A0A8H4HNQ3_ASPFM;tr|A0A229YD60|A0A229YD60_ASPFM	sp|Q4WD56|BGLE_ASPFU Probable beta-glucosidase E OS=Neosartorya fumigata (strain ATCC MYA-4609 / Af293 / CBS 101355 / FGSC A1100) OX=330879 GN=bglE PE=3 SV=1;sp|B0YD91|BGLE_ASPFC Probable beta-glucosidase E OS=Neosartorya fumigata (strain CEA10 / CBS 144.8	6	3	3	2	5.5	113.42	103510	81901	67314	84241.7	8839.4	100610		54724.7	1.53937	0.481113
A0A8H4MIF3	Uncharacterized protein	CNMCM8057_004677		tr|A0A8H4MIF3|A0A8H4MIF3_ASPFM;tr|A0A229Y3V9|A0A229Y3V9_ASPFM;tr|A0A0J5PRY3|A0A0J5PRY3_ASPFM;sp|Q5VJG6|LAP1_ASPFM;sp|Q4W9P4|LAP1_ASPFU;sp|B0YED6|LAP1_ASPFC	tr|A0A8H4MIF3|A0A8H4MIF3_ASPFM Uncharacterized protein OS=Neosartorya fumigata OX=746128 GN=CNMCM8057_004677 PE=4 SV=1;tr|A0A229Y3V9|A0A229Y3V9_ASPFM Peptide hydrolase OS=Neosartorya fumigata OX=746128 GN=CDV57_03320 PE=3 SV=1;tr|A0A0J5PRY3|A0A0J5PRY3_ASPF	6	8	8	8	28.6	43.127	1433900	1302000	2057600	1.59783e+06	1273700	1351100	1313700	1.31283e+06	1.21709	0.290322
A0A8H4I8W1	Uncharacterized protein	CNMCM8686_007514		tr|A0A8H4I8W1|A0A8H4I8W1_ASPFM;sp|Q4W9S8|EIF3C_ASPFU;sp|B0YEH1|EIF3C_ASPFC;tr|A0A8H4HL33|A0A8H4HL33_ASPFM;tr|A0A229Y096|A0A229Y096_ASPFM;tr|A0A0J5PR49|A0A0J5PR49_ASPFM	tr|A0A8H4I8W1|A0A8H4I8W1_ASPFM Uncharacterized protein OS=Neosartorya fumigata OX=746128 GN=CNMCM8686_007514 PE=4 SV=1;sp|Q4W9S8|EIF3C_ASPFU Eukaryotic translation initiation factor 3 subunit C OS=Neosartorya fumigata (strain ATCC MYA-4609 / Af293 / CBS 10	6	45	45	45	50	97.507	30352000	31611000	33994000	3.19857e+07	31885000	32097000	32180000	32054000	0.997868	0.952211
Q5SE93	High-affinity iron permease	ftrA		tr|Q5SE93|Q5SE93_ASPFM;tr|B0Y2Y6|B0Y2Y6_ASPFC;tr|A0A0J5PU51|A0A0J5PU51_ASPFM;sp|E9QT42|FTRA_ASPFU	tr|Q5SE93|Q5SE93_ASPFM High-affinity iron permease OS=Neosartorya fumigata OX=746128 GN=ftrA PE=3 SV=1;tr|B0Y2Y6|B0Y2Y6_ASPFC High-affinity iron ion transporter FtrA OS=Neosartorya fumigata (strain CEA10 / CBS 144.89 / FGSC A1163) OX=451804 GN=AFUB_052310	4	2	2	2	5.9	40.476	105410	28772	119760	84647.3	81577	74806	105300	87227.7	0.970418	0.934981
Q96W81	14-alpha sterol demethylase	cyp51B		tr|Q96W81|Q96W81_ASPFM;tr|B0YC83|B0YC83_ASPFC;tr|A0A0J5PJX1|A0A0J5PJX1_ASPFM;sp|E9QY26|CP51B_ASPFU;tr|A0A8H4MPP8|A0A8H4MPP8_ASPFM;tr|A0A229W6J7|A0A229W6J7_ASPFM	tr|Q96W81|Q96W81_ASPFM 14-alpha sterol demethylase OS=Neosartorya fumigata OX=746128 GN=cyp51B PE=3 SV=1;tr|B0YC83|B0YC83_ASPFC 14-alpha sterol demethylase Cyp51B OS=Neosartorya fumigata (strain CEA10 / CBS 144.89 / FGSC A1163) OX=451804 GN=AFUB_089270 PE=	6	18	18	18	47.1	58.93	8246900	8398300	9038700	8561300	8196700	9482800	8791900	8823800	0.970251	0.586026
A0A229Y104	L-ornithine N(5)-monooxygenase	CDV57_05709		tr|A0A229Y104|A0A229Y104_ASPFM;tr|A0A0J5SWL0|A0A0J5SWL0_ASPFM;tr|B0XW64|B0XW64_ASPFC;tr|A0A8H4HUT5|A0A8H4HUT5_ASPFM;sp|E9QYP0|SIDA_ASPFU	tr|A0A229Y104|A0A229Y104_ASPFM L-ornithine N(5)-monooxygenase OS=Neosartorya fumigata OX=746128 GN=CDV57_05709 PE=3 SV=1;tr|A0A0J5SWL0|A0A0J5SWL0_ASPFM L-ornithine N(5)-monooxygenase OS=Aspergillus fumigatus Z5 OX=1437362 GN=Y699_03018 PE=3 SV=1;tr|B0XW64|	5	21	21	21	52.1	54.891	4910700	4892300	5510100	5.10437e+06	5402800	5642600	5670800	5.57207e+06	0.916063	0.1007
Q5SE94	Ferroxidase	fetC		tr|Q5SE94|Q5SE94_ASPFM;tr|B0Y2Y5|B0Y2Y5_ASPFC;tr|A0A0J5PUZ2|A0A0J5PUZ2_ASPFM;sp|E9R598|FETC_ASPFU;tr|A0A8H4MFN6|A0A8H4MFN6_ASPFM	tr|Q5SE94|Q5SE94_ASPFM Ferroxidase OS=Neosartorya fumigata OX=746128 GN=fetC PE=3 SV=1;tr|B0Y2Y5|B0Y2Y5_ASPFC Ferrooxidoreductase Fet3, putative OS=Neosartorya fumigata (strain CEA10 / CBS 144.89 / FGSC A1163) OX=451804 GN=AFUB_052300 PE=3 SV=1;tr|A0A0J5PU	5	8	8	8	23.3	65.136	825160	711970	506290	681140	1144600	1239500	863790	1082630	0.629153	0.0517802
Q6QNB5	Squalene monooxygenase			tr|Q6QNB5|Q6QNB5_ASPFM;tr|Q6IVV0|Q6IVV0_ASPFM;tr|B0Y3T1|B0Y3T1_ASPFC;sp|E9R5G2|ERG1_ASPFU;tr|A0A0J5PRX5|A0A0J5PRX5_ASPFM	tr|Q6QNB5|Q6QNB5_ASPFM Squalene monooxygenase OS=Neosartorya fumigata OX=746128 PE=2 SV=1;tr|Q6IVV0|Q6IVV0_ASPFM Squalene monooxygenase OS=Neosartorya fumigata OX=746128 GN=erg1 PE=3 SV=1;tr|B0Y3T1|B0Y3T1_ASPFC Squalene monooxygenase OS=Neosartorya fumigat	5	20	20	20	59.5	43.832	11236000	10580000	11979000	11265000	9651300	10052000	11185000	10296100	1.0941	0.188402
B0XMR3	ABC transporter, putative	AFUB_013880		tr|B0XMR3|B0XMR3_ASPFC;tr|A0A8H4I4J2|A0A8H4I4J2_ASPFM;tr|A0A229Y417|A0A229Y417_ASPFM;tr|A0A0J5Q516|A0A0J5Q516_ASPFM;sp|E9RBG1|ABCC_ASPFU;tr|B0XUG3|B0XUG3_ASPFC;tr|A0A8H4I4T2|A0A8H4I4T2_ASPFM;tr|A0A229W8L1|A0A229W8L1_ASPFM;tr|A0A0J5Q0X0|A0A0J5Q0X0_ASPFM;sp|Q4X006|ABCA2_ASPFU	tr|B0XMR3|B0XMR3_ASPFC ABC transporter, putative OS=Neosartorya fumigata (strain CEA10 / CBS 144.89 / FGSC A1163) OX=451804 GN=AFUB_013880 PE=3 SV=1;tr|A0A8H4I4J2|A0A8H4I4J2_ASPFM Uncharacterized protein OS=Neosartorya fumigata OX=746128 GN=CNMCM8057_00182	10	25	25	24	23.5	168.18	3475400	3308600	4924300	3.90277e+06	3396300	3645100	3630200	3557200	1.09715	0.542187
Q4WXA7	Glycosyl hydrolase, putative	AFUA_3G08820		tr|Q4WXA7|Q4WXA7_ASPFU;tr|B0XYB1|B0XYB1_ASPFC;tr|A0A8H4IAB1|A0A8H4IAB1_ASPFM;tr|A0A8H4HJG3|A0A8H4HJG3_ASPFM;sp|H1AE13|EGCR1_ASPFM;tr|A0A0J5PUU8|A0A0J5PUU8_ASPFM	tr|Q4WXA7|Q4WXA7_ASPFU Glycosyl hydrolase, putative OS=Neosartorya fumigata (strain ATCC MYA-4609 / Af293 / CBS 101355 / FGSC A1100) OX=330879 GN=AFUA_3G08820 PE=3 SV=1;tr|B0XYB1|B0XYB1_ASPFC Glycosyl hydrolase, putative OS=Neosartorya fumigata (strain CEA	6	6	6	6	13.4	86.063	165480	149990	110710	142060	213520	261770	145610	206967	0.686391	0.157911
B0XXK9	Aspartic endopeptidase Pep2	AFUB_037770		tr|B0XXK9|B0XXK9_ASPFC;tr|A0A229XV96|A0A229XV96_ASPFM;tr|A0A0J5PY94|A0A0J5PY94_ASPFM;sp|O42630|CARP_ASPFU;tr|A0A8H4IF85|A0A8H4IF85_ASPFM	tr|B0XXK9|B0XXK9_ASPFC Aspartic endopeptidase Pep2 OS=Neosartorya fumigata (strain CEA10 / CBS 144.89 / FGSC A1163) OX=451804 GN=AFUB_037770 PE=3 SV=1;tr|A0A229XV96|A0A229XV96_ASPFM Peptidase A1 domain-containing protein OS=Neosartorya fumigata OX=746128 G	5	15	15	15	43.5	43.354	20814000	19202000	18306000	1.94407e+07	20601000	20276000	25170000	2.20157e+07	0.883038	0.213438
B0Y5K9	Allergen Asp F7	AFUB_063750		tr|B0Y5K9|B0Y5K9_ASPFC;tr|A0A229WSM5|A0A229WSM5_ASPFM;tr|A0A0J5SCB2|A0A0J5SCB2_ASPFM;sp|O42799|ALL7_ASPFU;tr|Q4WKY7|Q4WKY7_ASPFU;tr|A0A229XZL2|A0A229XZL2_ASPFM	tr|B0Y5K9|B0Y5K9_ASPFC Allergen Asp F7 OS=Neosartorya fumigata (strain CEA10 / CBS 144.89 / FGSC A1163) OX=451804 GN=AFUB_063750 PE=4 SV=1;tr|A0A229WSM5|A0A229WSM5_ASPFM Uncharacterized protein OS=Neosartorya fumigata OX=746128 GN=CDV57_01100 PE=4 SV=1;tr|	6	4	4	4	18.2	27.41	1387000	1524100	2335400	1.74883e+06	1600000	1632000	1993800	1.74193e+06	1.00396	0.983918
B0YDL9	Allergen Asp F3	AFUB_096050	FUNCTION: Thiol-specific peroxidase that catalyzes the reduction of hydrogen peroxide and organic hydroperoxides to water and alcohols, respectively. Plays a role in cell protection against oxidative stress by detoxifying peroxides. {ECO:0000256|RuleBase:RU366011}.	tr|B0YDL9|B0YDL9_ASPFC;tr|A0A229XFZ2|A0A229XFZ2_ASPFM;tr|A0A0J5PFY6|A0A0J5PFY6_ASPFM;sp|O43099|PRX5_ASPFU;tr|A0A1V1G235|A0A1V1G235_ASPFM;tr|A0A1V1FZ94|A0A1V1FZ94_ASPFM	tr|B0YDL9|B0YDL9_ASPFC Allergen Asp F3 OS=Neosartorya fumigata (strain CEA10 / CBS 144.89 / FGSC A1163) OX=451804 GN=AFUB_096050 PE=3 SV=1;tr|A0A229XFZ2|A0A229XFZ2_ASPFM Thioredoxin domain-containing protein OS=Neosartorya fumigata OX=746128 GN=CDV57_09058	6	13	13	4	78.6	18.453	82918000	89785000	83229000	8.53107e+07	80832000	78881000	91464000	8.37257e+07	1.01893	0.742751
B0Y381	H/ACA ribonucleoprotein complex subunit CBF5	AFUB_053260		tr|B0Y381|B0Y381_ASPFC;tr|A0A229WEG1|A0A229WEG1_ASPFM;tr|A0A0J5PUE2|A0A0J5PUE2_ASPFM;sp|O43102|CBF5_ASPFU	tr|B0Y381|B0Y381_ASPFC H/ACA ribonucleoprotein complex subunit CBF5 OS=Neosartorya fumigata (strain CEA10 / CBS 144.89 / FGSC A1163) OX=451804 GN=AFUB_053260 PE=3 SV=1;tr|A0A229WEG1|A0A229WEG1_ASPFM H/ACA ribonucleoprotein complex subunit CBF5 OS=Neosartor	4	22	22	22	49.9	54.725	12846000	12582000	12371000	1.25997e+07	14433000	15089000	12806000	1.41093e+07	0.893002	0.094707
A0A229Y3C1	HATPase_c domain-containing protein	CDV57_03998		tr|A0A229Y3C1|A0A229Y3C1_ASPFM;tr|B0Y324|B0Y324_ASPFC;tr|A0A8H4I9U8|A0A8H4I9U8_ASPFM;tr|A0A0J5PRK0|A0A0J5PRK0_ASPFM;sp|P40292|HSP90_ASPFU	tr|A0A229Y3C1|A0A229Y3C1_ASPFM HATPase_c domain-containing protein OS=Neosartorya fumigata OX=746128 GN=CDV57_03998 PE=3 SV=1;tr|B0Y324|B0Y324_ASPFC Molecular chaperone Mod-E/Hsp90 OS=Neosartorya fumigata (strain CEA10 / CBS 144.89 / FGSC A1163) OX=451804	5	49	49	49	62.4	80.511	81440000	84853000	53937000	73410000	77361000	77182000	71080000	7.52077e+07	0.976097	0.866096
Q8TFV8	Hydrophobin (Fragment)	hyp1		tr|Q8TFV8|Q8TFV8_ASPFM;tr|O59987|O59987_ASPFM;tr|A0A0J5PSN3|A0A0J5PSN3_ASPFM;tr|A0A229Y8L4|A0A229Y8L4_ASPFM;tr|A0A8H4HRW7|A0A8H4HRW7_ASPFM;tr|B0Y4B1|B0Y4B1_ASPFC;tr|H6SWN7|H6SWN7_ASPFM;tr|H6SWN9|H6SWN9_ASPFM;tr|Q8TFW1|Q8TFW1_ASPFM;tr|Q0WY40|Q0WY40_ASPFM;tr|Q0WY30|Q0WY30_ASPFM;tr|Q8TFV9|Q8TFV9_ASPFM;tr|Q8TFV2|Q8TFV2_ASPFM;tr|Q8TFV3|Q8TFV3_ASPFM;tr|Q8TFV6|Q8TFV6_ASPFM;tr|Q8TFV7|Q8TFV7_ASPFM;tr|Q8TF…	tr|Q8TFV8|Q8TFV8_ASPFM Hydrophobin (Fragment) OS=Neosartorya fumigata OX=746128 GN=hyp1 PE=3 SV=1;tr|O59987|O59987_ASPFM Hydrophobin (Fragment) OS=Neosartorya fumigata OX=746128 GN=rod A PE=3 SV=1;tr|A0A0J5PSN3|A0A0J5PSN3_ASPFM Hydrophobin OS=Aspergillus f	24	2	2	2	36.8	9.0132	118990	110350	40923	90087.7	96946	99462	64040	86816	1.03769	0.910113
B0YF37	Mediator of RNA polymerase II transcription subunit 17	MED17	FUNCTION: Component of the Mediator complex, a coactivator involved in the regulated transcription of nearly all RNA polymerase II-dependent genes. Mediator functions as a bridge to convey information from gene-specific regulatory proteins to the basal RNA polymerase II transcription machinery. Mediator is recruited to promoters by direct interactions with regulatory proteins and serves as a scaf…	tr|B0YF37|B0YF37_ASPFC;tr|A0A8H4HQ32|A0A8H4HQ32_ASPFM;tr|A0A229XQS2|A0A229XQS2_ASPFM;tr|A0A0J5PRS8|A0A0J5PRS8_ASPFM;sp|Q4W9B7|MED17_ASPFU;tr|A0A8H4I468|A0A8H4I468_ASPFM	tr|B0YF37|B0YF37_ASPFC Mediator of RNA polymerase II transcription subunit 17 OS=Neosartorya fumigata (strain CEA10 / CBS 144.89 / FGSC A1163) OX=451804 GN=MED17 PE=3 SV=1;tr|A0A8H4HQ32|A0A8H4HQ32_ASPFM Uncharacterized protein OS=Neosartorya fumigata OX=74	6	3	3	3	5.8	72.199	50636	42265	43301	45400.7	6997.6	87678	90868	61847.9	0.73407	0.58288
A0A229W8S1	Fatty acid hydroxylase domain-containing protein	CDV57_06636		tr|A0A229W8S1|A0A229W8S1_ASPFM;tr|A0A0J5SL17|A0A0J5SL17_ASPFM;tr|B0YE73|B0YE73_ASPFC;sp|Q4W9I3|ER25B_ASPFU	tr|A0A229W8S1|A0A229W8S1_ASPFM Fatty acid hydroxylase domain-containing protein OS=Neosartorya fumigata OX=746128 GN=CDV57_06636 PE=4 SV=1;tr|A0A0J5SL17|A0A0J5SL17_ASPFM C-4 methyl sterol oxidase Erg25 OS=Aspergillus fumigatus Z5 OX=1437362 GN=Y699_03407 P	4	1	1	1	6.9	29.076	53581	36949	13429	34653	56160	61444	37193	51599	0.671583	0.286161
B0YEB8	Topoisomerase 1-associated factor 1	AFUB_098620		tr|B0YEB8|B0YEB8_ASPFC;tr|A0A229WFL9|A0A229WFL9_ASPFM;tr|A0A0J5PQZ4|A0A0J5PQZ4_ASPFM;sp|Q4W9M7|TOF1_ASPFU	tr|B0YEB8|B0YEB8_ASPFC Topoisomerase 1-associated factor 1 OS=Neosartorya fumigata (strain CEA10 / CBS 144.89 / FGSC A1163) OX=451804 GN=AFUB_098620 PE=3 SV=1;tr|A0A229WFL9|A0A229WFL9_ASPFM Topoisomerase 1-associated factor 1 OS=Neosartorya fumigata OX=746	4	2	2	2	2.3	134.9	24554	25912		25233	34178	25499	25222	28299.7	0.891636	0.481793
A0A229XVI6	GPI ethanolamine phosphate transferase 1	CDV57_06160		tr|A0A229XVI6|A0A229XVI6_ASPFM;tr|A0A0J5PS08|A0A0J5PS08_ASPFM;tr|B0YEF9|B0YEF9_ASPFC;sp|Q4W9R7|MCD4_ASPFU	tr|A0A229XVI6|A0A229XVI6_ASPFM GPI ethanolamine phosphate transferase 1 OS=Neosartorya fumigata OX=746128 GN=CDV57_06160 PE=3 SV=1;tr|A0A0J5PS08|A0A0J5PS08_ASPFM GPI ethanolamine phosphate transferase 1 OS=Aspergillus fumigatus Z5 OX=1437362 GN=Y699_03494	4	5	5	5	6.3	113.51	347680	366880	528980	414513	357900	403350	390070	383773	1.0801	0.630222
B0YEJ5	Sterol 24-C-methyltransferase	AFUB_099400	FUNCTION: Catalyzes the methyl transfer from S-adenosyl-methionine to the C-24 of zymosterol to form fecosterol. {ECO:0000256|RuleBase:RU362025}.	tr|B0YEJ5|B0YEJ5_ASPFC;tr|A0A229WGG4|A0A229WGG4_ASPFM;tr|A0A0J5PS41|A0A0J5PS41_ASPFM;sp|Q4W9V1|ERG6_ASPFU	tr|B0YEJ5|B0YEJ5_ASPFC Sterol 24-C-methyltransferase OS=Neosartorya fumigata (strain CEA10 / CBS 144.89 / FGSC A1163) OX=451804 GN=AFUB_099400 PE=3 SV=1;tr|A0A229WGG4|A0A229WGG4_ASPFM Sterol 24-C-methyltransferase OS=Neosartorya fumigata OX=746128 GN=CDV57	4	17	17	17	64.2	42.571	12567000	13036000	14883000	1.34953e+07	14053000	13303000	13480000	13612000	0.991429	0.882721
A0A8H4HU24	Uncharacterized protein	CNMCM8057_006905		tr|A0A8H4HU24|A0A8H4HU24_ASPFM;tr|B0YER7|B0YER7_ASPFC;tr|A0A229Y2K2|A0A229Y2K2_ASPFM;tr|A0A0J5PP12|A0A0J5PP12_ASPFM;sp|Q4WA15|NTE1_ASPFU	tr|A0A8H4HU24|A0A8H4HU24_ASPFM Uncharacterized protein OS=Neosartorya fumigata OX=746128 GN=CNMCM8057_006905 PE=4 SV=1;tr|B0YER7|B0YER7_ASPFC Lysophospholipase NTE1 OS=Neosartorya fumigata (strain CEA10 / CBS 144.89 / FGSC A1163) OX=451804 GN=AFUB_100130 P	5	13	13	13	15.1	153.56	392530	483010	789100	554880	498580	559650	545230	534487	1.03815	0.874741
A0A229Y3C9	BZIP domain-containing protein	CDV57_04686		tr|A0A229Y3C9|A0A229Y3C9_ASPFM;tr|A0A0J5PSB5|A0A0J5PSB5_ASPFM;sp|Q4WA21|KAPC_ASPFU;tr|B0YES3|B0YES3_ASPFC	tr|A0A229Y3C9|A0A229Y3C9_ASPFM BZIP domain-containing protein OS=Neosartorya fumigata OX=746128 GN=CDV57_04686 PE=4 SV=1;tr|A0A0J5PSB5|A0A0J5PSB5_ASPFM Putative transcription factor kapC OS=Aspergillus fumigatus Z5 OX=1437362 GN=Y699_03604 PE=4 SV=1;sp|Q4W	4	2	2	2	10.7	30.556	662920	2290600	403650	1.11906e+06	734990	616950	474760	608900	1.83783	0.439771
B0YBI3	Polyketide synthase, putative	AFUB_086700		tr|B0YBI3|B0YBI3_ASPFC;tr|A0A8H4MJI8|A0A8H4MJI8_ASPFM;tr|A0A229XE89|A0A229XE89_ASPFM;tr|A0A0J5PKE7|A0A0J5PKE7_ASPFM;sp|Q4WA61|NSCA_ASPFU	tr|B0YBI3|B0YBI3_ASPFC Polyketide synthase, putative OS=Neosartorya fumigata (strain CEA10 / CBS 144.89 / FGSC A1163) OX=451804 GN=AFUB_086700 PE=4 SV=1;tr|A0A8H4MJI8|A0A8H4MJI8_ASPFM Uncharacterized protein OS=Neosartorya fumigata OX=746128 GN=CNMCM8057_0	5	4	4	4	2.8	195.5	280390	418860	689830	463027	210610	153320	264110	209347	2.21177	0.111088
B0YBI4	Dimethylallyl tryptophan synthase, putative	AFUB_086710		tr|B0YBI4|B0YBI4_ASPFC;tr|A0A8H4I3Z8|A0A8H4I3Z8_ASPFM;tr|A0A229W737|A0A229W737_ASPFM;tr|A0A0J5PJ68|A0A0J5PJ68_ASPFM;sp|Q4WA62|NSCD_ASPFU	tr|B0YBI4|B0YBI4_ASPFC Dimethylallyl tryptophan synthase, putative OS=Neosartorya fumigata (strain CEA10 / CBS 144.89 / FGSC A1163) OX=451804 GN=AFUB_086710 PE=3 SV=1;tr|A0A8H4I3Z8|A0A8H4I3Z8_ASPFM Uncharacterized protein OS=Neosartorya fumigata OX=746128	5	5	5	5	20.5	50.91	105960	29501	157630	97697	217330	147830	207130	190763	0.512137	0.0967765
B0YBL6	ABC multidrug transporter, putative	AFUB_087060		tr|B0YBL6|B0YBL6_ASPFC;sp|Q4WA92|ABCE_ASPFU;tr|A0A229Y531|A0A229Y531_ASPFM;tr|A0A0J5PGY4|A0A0J5PGY4_ASPFM	tr|B0YBL6|B0YBL6_ASPFC ABC multidrug transporter, putative OS=Neosartorya fumigata (strain CEA10 / CBS 144.89 / FGSC A1163) OX=451804 GN=AFUB_087060 PE=4 SV=1;sp|Q4WA92|ABCE_ASPFU ABC multidrug transporter E OS=Neosartorya fumigata (strain ATCC MYA-4609 /	4	6	5	5	6.9	141.28	127400	105220	123870	118830	106350	108770	114730	109950	1.08076	0.291685
B0YBT9	Squalene synthase	AFUB_087800		tr|B0YBT9|B0YBT9_ASPFC;tr|A0A229XYA7|A0A229XYA7_ASPFM;tr|A0A0J5PJJ0|A0A0J5PJJ0_ASPFM;sp|Q4WAG4|ERG9_ASPFU	tr|B0YBT9|B0YBT9_ASPFC Squalene synthase OS=Neosartorya fumigata (strain CEA10 / CBS 144.89 / FGSC A1163) OX=451804 GN=AFUB_087800 PE=3 SV=1;tr|A0A229XYA7|A0A229XYA7_ASPFM Squalene synthase OS=Neosartorya fumigata OX=746128 GN=CDV57_04989 PE=3 SV=1;tr|A0A0	4	25	25	25	48	54.722	4946800	4802400	4897100	4882100	4533600	5090200	4091600	4571800	1.06787	0.347817
A0A8H4HL82	Uncharacterized protein	CNMCM8057_005329		tr|A0A8H4HL82|A0A8H4HL82_ASPFM;tr|A0A229W9U8|A0A229W9U8_ASPFM;tr|B0YC31|B0YC31_ASPFC;tr|A0A0J5PH94|A0A0J5PH94_ASPFM;sp|Q4WAQ9|PPIL4_ASPFU	tr|A0A8H4HL82|A0A8H4HL82_ASPFM Uncharacterized protein OS=Neosartorya fumigata OX=746128 GN=CNMCM8057_005329 PE=4 SV=1;tr|A0A229W9U8|A0A229W9U8_ASPFM Peptidyl-prolyl cis-trans isomerase OS=Neosartorya fumigata OX=746128 GN=CDV57_07197 PE=3 SV=1;tr|B0YC31|B	5	6	6	6	18.8	49.559	478440	453360	426750	452850	393950	387140	429840	403643	1.12191	0.0692405
A0A229X6L2	Fatty acid hydroxylase domain-containing protein	CDV57_09139		tr|A0A229X6L2|A0A229X6L2_ASPFM;tr|B0YAC2|B0YAC2_ASPFC;tr|A0A0J5PNI7|A0A0J5PNI7_ASPFM;sp|Q4WBI8|ER25A_ASPFU	tr|A0A229X6L2|A0A229X6L2_ASPFM Fatty acid hydroxylase domain-containing protein OS=Neosartorya fumigata OX=746128 GN=CDV57_09139 PE=4 SV=1;tr|B0YAC2|B0YAC2_ASPFC C-4 methyl sterol oxidase, putative OS=Neosartorya fumigata (strain CEA10 / CBS 144.89 / FGSC	4	2	2	2	10.3	34.937		166020	132170	149095	129790	216410		173100	0.861323	0.657095
B0YA98	AlphaN-acetylglucosamine transferase	AFUB_083900		tr|B0YA98|B0YA98_ASPFC;tr|A0A8H4HSU1|A0A8H4HSU1_ASPFM;sp|Q4WBL2|GNT1_ASPFU;tr|A0A0J5PK72|A0A0J5PK72_ASPFM;tr|A0A229XW36|A0A229XW36_ASPFM	tr|B0YA98|B0YA98_ASPFC AlphaN-acetylglucosamine transferase OS=Neosartorya fumigata (strain CEA10 / CBS 144.89 / FGSC A1163) OX=451804 GN=AFUB_083900 PE=3 SV=1;tr|A0A8H4HSU1|A0A8H4HSU1_ASPFM Uncharacterized protein OS=Neosartorya fumigata OX=746128 GN=CNMC	5	3	3	3	11.2	44.511	114430	144290	221660	160127	194210	157830	129150	160397	0.998317	0.99454
B0YA94	Translation machinery-associated protein 22	AFUB_083860		tr|B0YA94|B0YA94_ASPFC;tr|A0A0J5PNG6|A0A0J5PNG6_ASPFM;sp|Q4WBL6|DENR_ASPFU;tr|A0A229XWX8|A0A229XWX8_ASPFM	tr|B0YA94|B0YA94_ASPFC Translation machinery-associated protein 22 OS=Neosartorya fumigata (strain CEA10 / CBS 144.89 / FGSC A1163) OX=451804 GN=AFUB_083860 PE=3 SV=1;tr|A0A0J5PNG6|A0A0J5PNG6_ASPFM Translation machinery-associated protein 22 OS=Aspergillus	4	8	8	8	51.5	21.349	568360	594470	1067200	743343	526420	492110	619830	546120	1.36114	0.301867
B0Y9C7	3-hydroxy-3-methylglutaryl coenzyme A synthase	AFUB_080560	FUNCTION: This enzyme condenses acetyl-CoA with acetoacetyl-CoA to form HMG-CoA, which is the substrate for HMG-CoA reductase. {ECO:0000256|RuleBase:RU364071}.	tr|B0Y9C7|B0Y9C7_ASPFC;tr|A0A8H4MXW2|A0A8H4MXW2_ASPFM;tr|A0A229Y285|A0A229Y285_ASPFM;tr|A0A0J5PJD5|A0A0J5PJD5_ASPFM;sp|Q4WBQ3|ER13A_ASPFU	tr|B0Y9C7|B0Y9C7_ASPFC 3-hydroxy-3-methylglutaryl coenzyme A synthase OS=Neosartorya fumigata (strain CEA10 / CBS 144.89 / FGSC A1163) OX=451804 GN=AFUB_080560 PE=3 SV=1;tr|A0A8H4MXW2|A0A8H4MXW2_ASPFM Uncharacterized protein OS=Neosartorya fumigata OX=7461	5	12	11	11	30.8	51.636	1277800	910650	1215400	1.13462e+06	1296400	1152000	1116000	1.18813e+06	0.954957	0.693124
B0Y9P9	MFS sugar transporter Stl1, putative	AFUB_081840		tr|B0Y9P9|B0Y9P9_ASPFC;tr|A0A229Y0R5|A0A229Y0R5_ASPFM;tr|A0A0J5PLL8|A0A0J5PLL8_ASPFM;sp|Q4WC50|MFSA_ASPFU	tr|B0Y9P9|B0Y9P9_ASPFC MFS sugar transporter Stl1, putative OS=Neosartorya fumigata (strain CEA10 / CBS 144.89 / FGSC A1163) OX=451804 GN=AFUB_081840 PE=3 SV=1;tr|A0A229Y0R5|A0A229Y0R5_ASPFM MFS domain-containing protein OS=Neosartorya fumigata OX=746128 G	4	2	2	2	5.2	60.109	69289	68307	265310	134302	67588	95521	60161	74423.3	1.80457	0.418053
B0YA10	Protein OS-9 homolog	AFUB_082960		tr|B0YA10|B0YA10_ASPFC;tr|A0A229WRE2|A0A229WRE2_ASPFM;tr|A0A0J5PJ97|A0A0J5PJ97_ASPFM;sp|Q4WCG2|OS9_ASPFU	tr|B0YA10|B0YA10_ASPFC Protein OS-9 homolog OS=Neosartorya fumigata (strain CEA10 / CBS 144.89 / FGSC A1163) OX=451804 GN=AFUB_082960 PE=3 SV=1;tr|A0A229WRE2|A0A229WRE2_ASPFM Protein OS-9 homolog OS=Neosartorya fumigata OX=746128 GN=CDV57_01018 PE=3 SV=1;t	4	3	3	3	8.7	58.265	165480	142760	205770	171337	161760	234380	215930	204023	0.83979	0.315906
B0YA23	Nucleolar protein 12	AFUB_083140		tr|B0YA23|B0YA23_ASPFC;tr|A0A8H4IHX4|A0A8H4IHX4_ASPFM;tr|A0A229YBW6|A0A229YBW6_ASPFM;tr|A0A0J5PM04|A0A0J5PM04_ASPFM;sp|Q4WCH5|NOP12_ASPFU	tr|B0YA23|B0YA23_ASPFC Nucleolar protein 12 OS=Neosartorya fumigata (strain CEA10 / CBS 144.89 / FGSC A1163) OX=451804 GN=AFUB_083140 PE=3 SV=1;tr|A0A8H4IHX4|A0A8H4IHX4_ASPFM Uncharacterized protein OS=Neosartorya fumigata OX=746128 GN=CNMCM8057_007796 PE=	5	8	8	8	17.5	58.983	1394300	1546100	1961600	1634000	1691300	1508900	1887700	1.69597e+06	0.963462	0.774087
B0YA77	Peptidyl-prolyl cis-trans isomerase	AFUB_083690	FUNCTION: PPIases accelerate the folding of proteins. It catalyzes the cis-trans isomerization of proline imidic peptide bonds in oligopeptides. {ECO:0000256|RuleBase:RU363019}.	tr|B0YA77|B0YA77_ASPFC;tr|A0A229XUZ7|A0A229XUZ7_ASPFM;sp|Q4WCM6|PPIH_ASPFU;tr|A0A0J5SI80|A0A0J5SI80_ASPFM	tr|B0YA77|B0YA77_ASPFC Peptidyl-prolyl cis-trans isomerase OS=Neosartorya fumigata (strain CEA10 / CBS 144.89 / FGSC A1163) OX=451804 GN=AFUB_083690 PE=3 SV=1;tr|A0A229XUZ7|A0A229XUZ7_ASPFM Peptidyl-prolyl cis-trans isomerase OS=Neosartorya fumigata OX=746	4	5	5	5	51.3	16.597	546740	615690	748850	637093	521350	606750	585290	571130	1.1155	0.365105
A0A8H4MJ50	Uncharacterized protein	CNMCM8057_001039		tr|A0A8H4MJ50|A0A8H4MJ50_ASPFM;tr|B0YDN4|B0YDN4_ASPFC;sp|Q4WCR3|PPIL1_ASPFU;tr|A0A229XW82|A0A229XW82_ASPFM;tr|A0A0J5PFZ6|A0A0J5PFZ6_ASPFM	tr|A0A8H4MJ50|A0A8H4MJ50_ASPFM Uncharacterized protein OS=Neosartorya fumigata OX=746128 GN=CNMCM8057_001039 PE=4 SV=1;tr|B0YDN4|B0YDN4_ASPFC Peptidyl-prolyl cis-trans isomerase OS=Neosartorya fumigata (strain CEA10 / CBS 144.89 / FGSC A1163) OX=451804 GN=	5	6	6	6	48.2	15.163	559710	567150	556250	561037	609570	579840	507530	565647	0.99185	0.887063
A0A229Y3H2	Nascent polypeptide-associated complex subunit beta	CDV57_03260		tr|A0A229Y3H2|A0A229Y3H2_ASPFM;tr|B0YDH0|B0YDH0_ASPFC;sp|Q4WCX4|NACB_ASPFU;tr|A0A8H4I663|A0A8H4I663_ASPFM;tr|A0A0J5PJ94|A0A0J5PJ94_ASPFM	tr|A0A229Y3H2|A0A229Y3H2_ASPFM Nascent polypeptide-associated complex subunit beta OS=Neosartorya fumigata OX=746128 GN=CDV57_03260 PE=3 SV=1;tr|B0YDH0|B0YDH0_ASPFC Nascent polypeptide-associated complex subunit beta OS=Neosartorya fumigata (strain CEA10 /	5	7	7	7	37.9	16.876	10197000	9997200	14275000	1.14897e+07	10103000	9334600	11294000	1.02439e+07	1.12162	0.454546
B0YDG7	Phospholipase, putative	AFUB_095520		tr|B0YDG7|B0YDG7_ASPFC;sp|Q4WCX7|APTH1_ASPFU;tr|A0A229Y3K6|A0A229Y3K6_ASPFM;tr|A0A0J5PFV6|A0A0J5PFV6_ASPFM	tr|B0YDG7|B0YDG7_ASPFC Phospholipase, putative OS=Neosartorya fumigata (strain CEA10 / CBS 144.89 / FGSC A1163) OX=451804 GN=AFUB_095520 PE=4 SV=1;sp|Q4WCX7|APTH1_ASPFU Acyl-protein thioesterase 1 OS=Neosartorya fumigata (strain ATCC MYA-4609 / Af293 / CBS	4	6	6	6	28.2	26.835	1036800	904110	1027100	989337	967770	910060	969860	949230	1.04225	0.441435
B0YDG5	GPI anchored protein, putative	AFUB_095500		tr|B0YDG5|B0YDG5_ASPFC;tr|A0A8H4I5Q8|A0A8H4I5Q8_ASPFM;tr|A0A229WMX2|A0A229WMX2_ASPFM;tr|A0A0J5PJ90|A0A0J5PJ90_ASPFM;sp|Q4WCX9|YA280_ASPFU	tr|B0YDG5|B0YDG5_ASPFC GPI anchored protein, putative OS=Neosartorya fumigata (strain CEA10 / CBS 144.89 / FGSC A1163) OX=451804 GN=AFUB_095500 PE=4 SV=1;tr|A0A8H4I5Q8|A0A8H4I5Q8_ASPFM Uncharacterized protein OS=Neosartorya fumigata OX=746128 GN=CNMCM8057_	5	1	1	1	6.2	24.608	314100	284120	731900	443373	318210	229090	343940	297080	1.49244	0.380769
B0YDA1	ABC multidrug transporter, putative	AFUB_094820		tr|B0YDA1|B0YDA1_ASPFC;tr|A0A0J5PJ36|A0A0J5PJ36_ASPFM;sp|Q4WD46|FSQE_ASPFU;tr|A0A8H4I1T6|A0A8H4I1T6_ASPFM;tr|A0A229X7S1|A0A229X7S1_ASPFM;tr|A0A8H4MID7|A0A8H4MID7_ASPFM;tr|A0A229WX39|A0A229WX39_ASPFM	tr|B0YDA1|B0YDA1_ASPFC ABC multidrug transporter, putative OS=Neosartorya fumigata (strain CEA10 / CBS 144.89 / FGSC A1163) OX=451804 GN=AFUB_094820 PE=4 SV=1;tr|A0A0J5PJ36|A0A0J5PJ36_ASPFM ABC multidrug transporter OS=Aspergillus fumigatus Z5 OX=1437362 G	7	9	9	9	9.1	139.54	496060	524410	684940	568470	396210	543790	473040	471013	1.20691	0.250731
B0YD99	Phenol 2-monooxygenase, putative	AFUB_094800		tr|B0YD99|B0YD99_ASPFC;tr|A0A8H4MKL6|A0A8H4MKL6_ASPFM;tr|A0A8H4I3M5|A0A8H4I3M5_ASPFM;tr|A0A229YDB4|A0A229YDB4_ASPFM;tr|A0A0J5SEK1|A0A0J5SEK1_ASPFM;sp|Q4WD48|FSQG_ASPFU	tr|B0YD99|B0YD99_ASPFC Phenol 2-monooxygenase, putative OS=Neosartorya fumigata (strain CEA10 / CBS 144.89 / FGSC A1163) OX=451804 GN=AFUB_094800 PE=3 SV=1;tr|A0A8H4MKL6|A0A8H4MKL6_ASPFM Uncharacterized protein OS=Neosartorya fumigata OX=746128 GN=CNMCM805	6	8	8	8	19	65.843	363700	481870	325140	390237	354000	493080	330200	392427	0.994419	0.976305
B0YD68	Alpha-NAC	AFUB_094480		tr|B0YD68|B0YD68_ASPFC;tr|A0A229YD87|A0A229YD87_ASPFM;tr|A0A0J5PIX3|A0A0J5PIX3_ASPFM;sp|Q4WD81|NACA_ASPFU;tr|A0A8H4MYP8|A0A8H4MYP8_ASPFM	tr|B0YD68|B0YD68_ASPFC Alpha-NAC OS=Neosartorya fumigata (strain CEA10 / CBS 144.89 / FGSC A1163) OX=451804 GN=AFUB_094480 PE=3 SV=1;tr|A0A229YD87|A0A229YD87_ASPFM Alpha-NAC OS=Neosartorya fumigata OX=746128 GN=CDV57_00309 PE=3 SV=1;tr|A0A0J5PIX3|A0A0J5PIX	5	3	3	3	16.7	21.972	20201000	20172000	26012000	2.21283e+07	21083000	18516000	22423000	20674000	1.07035	0.554081
B0YD45	Cell division cycle protein 123	AFUB_094230		tr|B0YD45|B0YD45_ASPFC;tr|A0A229YDE4|A0A229YDE4_ASPFM;tr|A0A0J5PFI4|A0A0J5PFI4_ASPFM;sp|Q4WDA4|CD123_ASPFU	tr|B0YD45|B0YD45_ASPFC Cell division cycle protein 123 OS=Neosartorya fumigata (strain CEA10 / CBS 144.89 / FGSC A1163) OX=451804 GN=AFUB_094230 PE=3 SV=1;tr|A0A229YDE4|A0A229YDE4_ASPFM Cell division cycle protein 123 OS=Neosartorya fumigata OX=746128 GN=C	4	4	4	4	12.5	47.509	305170	212300	219030	245500	251980	221510	182190	218560	1.12326	0.496788
B0YD15	ABC drug exporter AtrF	AFUB_093930		tr|B0YD15|B0YD15_ASPFC;tr|A0A8H4IEU3|A0A8H4IEU3_ASPFM;tr|A0A8H4HSW9|A0A8H4HSW9_ASPFM;sp|Q4WDD4|ATRF_ASPFU;tr|Q9C1A0|Q9C1A0_ASPFM;tr|A0A0J5PHJ8|A0A0J5PHJ8_ASPFM;tr|A0A229XUI3|A0A229XUI3_ASPFM;tr|A0A0J5Q2K3|A0A0J5Q2K3_ASPFM;tr|Q4WN09|Q4WN09_ASPFU;tr|B0Y7J3|B0Y7J3_ASPFC	tr|B0YD15|B0YD15_ASPFC ABC drug exporter AtrF OS=Neosartorya fumigata (strain CEA10 / CBS 144.89 / FGSC A1163) OX=451804 GN=AFUB_093930 PE=3 SV=1;tr|A0A8H4IEU3|A0A8H4IEU3_ASPFM Uncharacterized protein OS=Neosartorya fumigata OX=746128 GN=CNMCM8686_000325 P	10	10	10	8	9.1	173.21	416860	373270	752600	514243	400720	323680	418320	380907	1.35005	0.340408
A0A229YD54	E3 ubiquitin protein ligase	CDV57_00250		tr|A0A229YD54|A0A229YD54_ASPFM;tr|A0A0J5PFE6|A0A0J5PFE6_ASPFM;sp|Q4WDD7|BRE1_ASPFU;tr|B0YD12|B0YD12_ASPFC;tr|A0A8H4HU31|A0A8H4HU31_ASPFM	tr|A0A229YD54|A0A229YD54_ASPFM E3 ubiquitin protein ligase OS=Neosartorya fumigata OX=746128 GN=CDV57_00250 PE=3 SV=1;tr|A0A0J5PFE6|A0A0J5PFE6_ASPFM E3 ubiquitin protein ligase OS=Aspergillus fumigatus Z5 OX=1437362 GN=Y699_07261 PE=3 SV=1;sp|Q4WDD7|BRE1_A	5	2	2	2	4.3	76.271	48336	28408	13459	30067.7	33591	37862		35726.5	0.841607	0.695757
A0A229YDM8	1,2-dihydroxy-3-keto-5-methylthiopentene dioxygenase	ADI1	FUNCTION: Catalyzes the formation of formate and 2-keto-4-methylthiobutyrate (KMTB) from 1,2-dihydroxy-3-keto-5-methylthiopentene (DHK-MTPene). {ECO:0000256|HAMAP-Rule:MF_03154, ECO:0000256|SAAS:SAAS00003715}.	tr|A0A229YDM8|A0A229YDM8_ASPFM;tr|A0A0J5SE88|A0A0J5SE88_ASPFM;sp|Q4WDE1|MTND_ASPFU;tr|B0YD08|B0YD08_ASPFC	tr|A0A229YDM8|A0A229YDM8_ASPFM 1,2-dihydroxy-3-keto-5-methylthiopentene dioxygenase OS=Neosartorya fumigata OX=746128 GN=ADI1 PE=3 SV=1;tr|A0A0J5SE88|A0A0J5SE88_ASPFM 1,2-dihydroxy-3-keto-5-methylthiopentene dioxygenase OS=Aspergillus fumigatus Z5 OX=14373	4	10	10	10	75.6	20.848	3583600	3597200	2770900	3.31723e+06	3115900	3244300	3300900	3.22037e+06	1.03008	0.745617
B0YD01	tRNA N6-adenosine threonylcarbamoyltransferase	KAE1	FUNCTION: Component of the EKC/KEOPS complex that is required for the formation of a threonylcarbamoyl group on adenosine at position 37 (t(6)A37) in tRNAs that read codons beginning with adenine. The complex is probably involved in the transfer of the threonylcarbamoyl moiety of threonylcarbamoyl-AMP (TC-AMP) to the N6 group of A37. KAE1 likely plays a direct catalytic role in this reaction, but…	tr|B0YD01|B0YD01_ASPFC;tr|A0A229WQ28|A0A229WQ28_ASPFM;tr|A0A0J5PHI1|A0A0J5PHI1_ASPFM;sp|Q4WDE9|KAE1_ASPFU	tr|B0YD01|B0YD01_ASPFC tRNA N6-adenosine threonylcarbamoyltransferase OS=Neosartorya fumigata (strain CEA10 / CBS 144.89 / FGSC A1163) OX=451804 GN=KAE1 PE=3 SV=1;tr|A0A229WQ28|A0A229WQ28_ASPFM tRNA N6-adenosine threonylcarbamoyltransferase OS=Neosartorya	4	7	7	7	31.2	38.273	1098500	921540	1145000	1.05501e+06	1126000	1141900	1058000	1.10863e+06	0.951634	0.502119
B0YCX6	Hsp70 nucleotide exchange factor (Fes1), putative	AFUB_093540		tr|B0YCX6|B0YCX6_ASPFC;tr|A0A229WBG2|A0A229WBG2_ASPFM;tr|A0A0J5PIN2|A0A0J5PIN2_ASPFM;sp|Q4WDH3|FES1_ASPFU	tr|B0YCX6|B0YCX6_ASPFC Hsp70 nucleotide exchange factor (Fes1), putative OS=Neosartorya fumigata (strain CEA10 / CBS 144.89 / FGSC A1163) OX=451804 GN=AFUB_093540 PE=3 SV=1;tr|A0A229WBG2|A0A229WBG2_ASPFM Fes1 domain-containing protein OS=Neosartorya fumiga	4	8	8	8	47.2	23.497	1887600	1841900	1358700	1.69607e+06	1762100	1525900	1575900	1621300	1.04612	0.705034
B0YCU4	Decapping nuclease	AFUB_093220		tr|B0YCU4|B0YCU4_ASPFC;sp|Q4WDK5|DXO_ASPFU;tr|A0A0J5PFE4|A0A0J5PFE4_ASPFM;tr|A0A229WA05|A0A229WA05_ASPFM	tr|B0YCU4|B0YCU4_ASPFC Decapping nuclease OS=Neosartorya fumigata (strain CEA10 / CBS 144.89 / FGSC A1163) OX=451804 GN=AFUB_093220 PE=3 SV=1;sp|Q4WDK5|DXO_ASPFU Decapping nuclease RAI1 OS=Neosartorya fumigata (strain ATCC MYA-4609 / Af293 / CBS 101355 / F	4	2	2	2	6.6	42.03	2534.9	141390		71962.4	71441	79725	110100	87088.7	0.826312	0.797327
B0YCR5	Aspartic-type endopeptidase (OpsB), putative	AFUB_092930		tr|B0YCR5|B0YCR5_ASPFC;sp|Q4WDN4|OPSB_ASPFU;tr|A0A8H4HVH6|A0A8H4HVH6_ASPFM;tr|A0A229Y3A4|A0A229Y3A4_ASPFM;tr|A0A0J5PF71|A0A0J5PF71_ASPFM	tr|B0YCR5|B0YCR5_ASPFC Aspartic-type endopeptidase (OpsB), putative OS=Neosartorya fumigata (strain CEA10 / CBS 144.89 / FGSC A1163) OX=451804 GN=AFUB_092930 PE=3 SV=1;sp|Q4WDN4|OPSB_ASPFU Probable aspartic-type endopeptidase opsB OS=Neosartorya fumigata (	5	3	3	3	10.3	51.337	293180	287320	360400	313633	234010	294330	126630	218323	1.43655	0.154405
B0Y1Z6	tRNA (adenine(58)-N(1))-methyltransferase non-catalytic subunit TRM6	AFUB_050380		tr|B0Y1Z6|B0Y1Z6_ASPFC;tr|A0A229W4H4|A0A229W4H4_ASPFM;tr|A0A0J5PQH8|A0A0J5PQH8_ASPFM;sp|Q4WE58|TRM6_ASPFU	tr|B0Y1Z6|B0Y1Z6_ASPFC tRNA (adenine(58)-N(1))-methyltransferase non-catalytic subunit TRM6 OS=Neosartorya fumigata (strain CEA10 / CBS 144.89 / FGSC A1163) OX=451804 GN=AFUB_050380 PE=3 SV=1;tr|A0A229W4H4|A0A229W4H4_ASPFM tRNA (adenine(58)-N(1))-methyltra	4	5	5	5	16.3	63.724	579310	558250	382630	506730	486290	551410	514930	517543	0.979106	0.876195
A0A8H4MK49	Uncharacterized protein	CNMCM8057_004265		tr|A0A8H4MK49|A0A8H4MK49_ASPFM;tr|A0A229XVF1|A0A229XVF1_ASPFM;tr|B0Y200|B0Y200_ASPFC;tr|A0A8H4MP27|A0A8H4MP27_ASPFM;tr|A0A0J5PTP8|A0A0J5PTP8_ASPFM;sp|Q4WE62|CWC27_ASPFU	tr|A0A8H4MK49|A0A8H4MK49_ASPFM Uncharacterized protein OS=Neosartorya fumigata OX=746128 GN=CNMCM8057_004265 PE=4 SV=1;tr|A0A229XVF1|A0A229XVF1_ASPFM Peptidyl-prolyl cis-trans isomerase (Fragment) OS=Neosartorya fumigata OX=746128 GN=CDV57_06684 PE=3 SV=1;	6	1	1	1	6.8	30.684	91180	75429	67852	78153.7	82808	67595	100730	83711	0.933613	0.661831
B0Y205	Histone H2A	AFUB_050470		tr|B0Y205|B0Y205_ASPFC;tr|A0A229Y2B2|A0A229Y2B2_ASPFM;tr|A0A0J5PTP9|A0A0J5PTP9_ASPFM;sp|Q4WE68|H2AZ_ASPFU	tr|B0Y205|B0Y205_ASPFC Histone H2A OS=Neosartorya fumigata (strain CEA10 / CBS 144.89 / FGSC A1163) OX=451804 GN=AFUB_050470 PE=3 SV=1;tr|A0A229Y2B2|A0A229Y2B2_ASPFM Histone H2A OS=Neosartorya fumigata OX=746128 GN=CDV57_03434 PE=3 SV=1;tr|A0A0J5PTP9|A0A0J	4	4	3	3	26.8	14.79	508650	471790	836290	605577	482940	482470	341200	435537	1.39041	0.245597
A0A229Y7Q7	RNA helicase (Fragment)	CDV57_01772		tr|A0A229Y7Q7|A0A229Y7Q7_ASPFM;sp|Q4WEB4|FAL1_ASPFU;tr|A0A8H4MXS4|A0A8H4MXS4_ASPFM;tr|A0A0J5PTT8|A0A0J5PTT8_ASPFM;tr|B0Y2C2|B0Y2C2_ASPFC	tr|A0A229Y7Q7|A0A229Y7Q7_ASPFM RNA helicase (Fragment) OS=Neosartorya fumigata OX=746128 GN=CDV57_01772 PE=3 SV=1;sp|Q4WEB4|FAL1_ASPFU ATP-dependent RNA helicase fal1 OS=Neosartorya fumigata (strain ATCC MYA-4609 / Af293 / CBS 101355 / FGSC A1100) OX=33087	5	21	19	19	47.1	44.903	4509500	4511500	5216200	4.74573e+06	4125400	4055100	4110500	4097000	1.15834	0.05156
B0Y2C6	Farnesyl-pyrophosphate synthetase	AFUB_050980		tr|B0Y2C6|B0Y2C6_ASPFC;tr|A0A229WQ55|A0A229WQ55_ASPFM;tr|A0A0J5PUK7|A0A0J5PUK7_ASPFM;sp|Q4WEB8|ERG20_ASPFU	tr|B0Y2C6|B0Y2C6_ASPFC Farnesyl-pyrophosphate synthetase OS=Neosartorya fumigata (strain CEA10 / CBS 144.89 / FGSC A1163) OX=451804 GN=AFUB_050980 PE=3 SV=1;tr|A0A229WQ55|A0A229WQ55_ASPFM Uncharacterized protein OS=Neosartorya fumigata OX=746128 GN=CDV57_0	4	14	14	14	36	39.693	8550000	9648000	12189000	10129000	8470800	8021000	8586300	8.35937e+06	1.21169	0.180235
A0A229X140	Pre-mRNA-processing protein 45 (Fragment)	CDV57_09626		tr|A0A229X140|A0A229X140_ASPFM;tr|B0Y2Q2|B0Y2Q2_ASPFC;sp|Q4WEH7|PRP45_ASPFU;tr|A0A0J5SNP5|A0A0J5SNP5_ASPFM;tr|A0A8H4HJP8|A0A8H4HJP8_ASPFM;tr|A0A8H4I149|A0A8H4I149_ASPFM;tr|A0A8H4HXV9|A0A8H4HXV9_ASPFM	tr|A0A229X140|A0A229X140_ASPFM Pre-mRNA-processing protein 45 (Fragment) OS=Neosartorya fumigata OX=746128 GN=CDV57_09626 PE=3 SV=1;tr|B0Y2Q2|B0Y2Q2_ASPFC Pre-mRNA-processing protein 45 OS=Neosartorya fumigata (strain CEA10 / CBS 144.89 / FGSC A1163) OX=45	7	2	2	2	5.8	58.171	35720	34144	96611	55491.7	108510	91838	98097	99481.7	0.557808	0.105819
B0Y2R0	Chromatin assembly factor 1 subunit C, putative	AFUB_051640		tr|B0Y2R0|B0Y2R0_ASPFC;tr|A0A229Y746|A0A229Y746_ASPFM;tr|A0A0J5PTZ6|A0A0J5PTZ6_ASPFM;sp|Q4WEI5|HAT2_ASPFU	tr|B0Y2R0|B0Y2R0_ASPFC Chromatin assembly factor 1 subunit C, putative OS=Neosartorya fumigata (strain CEA10 / CBS 144.89 / FGSC A1163) OX=451804 GN=AFUB_051640 PE=4 SV=1;tr|A0A229Y746|A0A229Y746_ASPFM CAF1C_H4-bd domain-containing protein OS=Neosartorya f	4	14	14	14	47.5	48.951	4150400	3970400	4091900	4070900	4112100	3947300	4356700	4138700	0.983618	0.630071
A0A0J5PR13	Chitinase	Y699_00332		tr|A0A0J5PR13|A0A0J5PR13_ASPFM;tr|A0A229X4Z2|A0A229X4Z2_ASPFM;sp|Q873Y0|CHIA1_ASPFM;tr|A0A8H4I209|A0A8H4I209_ASPFM;tr|A0A8H4HPX3|A0A8H4HPX3_ASPFM;tr|B0Y2Y2|B0Y2Y2_ASPFC;sp|Q4WEP7|CHIA1_ASPFU	tr|A0A0J5PR13|A0A0J5PR13_ASPFM Chitinase OS=Aspergillus fumigatus Z5 OX=1437362 GN=Y699_00332 PE=3 SV=1;tr|A0A229X4Z2|A0A229X4Z2_ASPFM Chitinase OS=Neosartorya fumigata OX=746128 GN=CDV57_09701 PE=3 SV=1;sp|Q873Y0|CHIA1_ASPFM Endochitinase A1 OS=Neosartory	7	3	3	3	5.5	80.209	3018700	3028900	1573600	2540400	2686100	2083100	2952300	2.57383e+06	0.98701	0.954239
B0Y327	DNA-directed RNA polymerase III subunit RPC3	AFUB_052720	FUNCTION: DNA-dependent RNA polymerase catalyzes the transcription of DNA into RNA using the four ribonucleoside triphosphates as substrates. {ECO:0000256|RuleBase:RU366050}.	tr|B0Y327|B0Y327_ASPFC;sp|Q4WEU2|RPC3_ASPFU;tr|A0A229WB79|A0A229WB79_ASPFM;tr|A0A0J5PR61|A0A0J5PR61_ASPFM	tr|B0Y327|B0Y327_ASPFC DNA-directed RNA polymerase III subunit RPC3 OS=Neosartorya fumigata (strain CEA10 / CBS 144.89 / FGSC A1163) OX=451804 GN=AFUB_052720 PE=3 SV=1;sp|Q4WEU2|RPC3_ASPFU DNA-directed RNA polymerase III subunit rpc3 OS=Neosartorya fumigat	4	7	7	7	13.7	71.507	468740	343150	583830	465240	609210	611750	608960	609973	0.762722	0.105746
Q4WEY4	Glutamyl-tRNA(Gln) amidotransferase subunit A, mitochondrial	AFUA_3G04130	FUNCTION: Allows the formation of correctly charged Gln-tRNA(Gln) through the transamidation of misacylated Glu-tRNA(Gln) in the mitochondria. The reaction takes place in the presence of glutamine and ATP through an activated gamma-phospho-Glu-tRNA(Gln). {ECO:0000255|HAMAP-Rule:MF_03150}.	sp|Q4WEY4|GATA_ASPFU;tr|A0A229WHZ2|A0A229WHZ2_ASPFM;tr|B0XZB7|B0XZB7_ASPFC;tr|A0A0J5PYU0|A0A0J5PYU0_ASPFM	sp|Q4WEY4|GATA_ASPFU Glutamyl-tRNA(Gln) amidotransferase subunit A, mitochondrial OS=Neosartorya fumigata (strain ATCC MYA-4609 / Af293 / CBS 101355 / FGSC A1100) OX=330879 GN=AFUA_3G04130 PE=3 SV=1;tr|A0A229WHZ2|A0A229WHZ2_ASPFM Glutamyl-tRNA(Gln) amidotr	4	3	3	3	10.1	54.549	217390	133580	304970	218647	290530	401880	355310	349240	0.626064	0.0915891
B0YC78	G-patch RNA maturation protein (Gno1), putative	AFUB_089220		tr|B0YC78|B0YC78_ASPFC;tr|A0A0J5PJW7|A0A0J5PJW7_ASPFM;sp|Q4WG40|PXR1_ASPFU;tr|A0A8H4HK42|A0A8H4HK42_ASPFM;tr|A0A229X894|A0A229X894_ASPFM	tr|B0YC78|B0YC78_ASPFC G-patch RNA maturation protein (Gno1), putative OS=Neosartorya fumigata (strain CEA10 / CBS 144.89 / FGSC A1163) OX=451804 GN=AFUB_089220 PE=4 SV=1;tr|A0A0J5PJW7|A0A0J5PJW7_ASPFM G-patch RNA maturation protein (Gno1) OS=Aspergillus f	5	4	4	4	17.8	34.011	113800	117050	117830	116227	64353	109170	108320	93947.7	1.23714	0.207952
B0YCP6	FACT complex subunit POB3	AFUB_090940	FUNCTION: Component of the FACT complex, a general chromatin factor that acts to reorganize nucleosomes. The FACT complex is involved in multiple processes that require DNA as a template such as mRNA elongation, DNA replication and DNA repair. During transcription elongation the FACT complex acts as a histone chaperone that both destabilizes and restores nucleosomal structure. It facilitates the …	tr|B0YCP6|B0YCP6_ASPFC;tr|A0A8H4MPJ3|A0A8H4MPJ3_ASPFM;tr|A0A229YA47|A0A229YA47_ASPFM;tr|A0A0J5PKD7|A0A0J5PKD7_ASPFM;sp|Q4WGK6|POB3_ASPFU	tr|B0YCP6|B0YCP6_ASPFC FACT complex subunit POB3 OS=Neosartorya fumigata (strain CEA10 / CBS 144.89 / FGSC A1163) OX=451804 GN=AFUB_090940 PE=3 SV=1;tr|A0A8H4MPJ3|A0A8H4MPJ3_ASPFM Uncharacterized protein OS=Neosartorya fumigata OX=746128 GN=CNMCM8057_00029	5	18	18	18	38.7	64.101	3543100	3288000	3869100	3.56673e+06	3513400	4212400	3803500	3843100	0.928088	0.353309
B0YCQ2	Mitochondrial import inner membrane translocase TIM40	AFUB_091000		tr|B0YCQ2|B0YCQ2_ASPFC;tr|A0A8H4HY55|A0A8H4HY55_ASPFM;tr|A0A0J5PHS4|A0A0J5PHS4_ASPFM;sp|Q4WGL2|MIA40_ASPFU;tr|A0A229YAU9|A0A229YAU9_ASPFM	tr|B0YCQ2|B0YCQ2_ASPFC Mitochondrial import inner membrane translocase TIM40 OS=Neosartorya fumigata (strain CEA10 / CBS 144.89 / FGSC A1163) OX=451804 GN=AFUB_091000 PE=4 SV=1;tr|A0A8H4HY55|A0A8H4HY55_ASPFM Uncharacterized protein OS=Neosartorya fumigata	5	4	4	4	22.6	31.948	1491300	499220	985350	991957	671210	347820	344590	454540	2.18233	0.154107
B0YCQ5	SUN domain protein (Uth1), putative	AFUB_091030		tr|B0YCQ5|B0YCQ5_ASPFC;tr|A0A229YA21|A0A229YA21_ASPFM;tr|A0A0J5PLH3|A0A0J5PLH3_ASPFM;sp|Q4WGL5|SUN1_ASPFU	tr|B0YCQ5|B0YCQ5_ASPFC SUN domain protein (Uth1), putative OS=Neosartorya fumigata (strain CEA10 / CBS 144.89 / FGSC A1163) OX=451804 GN=AFUB_091030 PE=3 SV=1;tr|A0A229YA21|A0A229YA21_ASPFM Uncharacterized protein OS=Neosartorya fumigata OX=746128 GN=CDV57	4	12	12	12	48.1	43.504	18893000	16591000	21003000	18829000	18290000	18391000	19272000	18651000	1.00954	0.898609
B0YB56	DNA damage-inducible protein 1	AFUB_091630		tr|B0YB56|B0YB56_ASPFC;tr|A0A229YA69|A0A229YA69_ASPFM;sp|Q4WGS4|DDI1_ASPFU;tr|A0A0J5SGQ7|A0A0J5SGQ7_ASPFM;tr|A0A8H4MN36|A0A8H4MN36_ASPFM	tr|B0YB56|B0YB56_ASPFC DNA damage-inducible protein 1 OS=Neosartorya fumigata (strain CEA10 / CBS 144.89 / FGSC A1163) OX=451804 GN=AFUB_091630 PE=3 SV=1;tr|A0A229YA69|A0A229YA69_ASPFM DNA damage-inducible protein 1 OS=Neosartorya fumigata OX=746128 GN=CDV	5	9	9	9	30.1	43.896	821230	774930	643700	746620	779380	796830	774360	783523	0.952901	0.529005
B0XW31	RNA helicase	AFUB_023390		tr|B0XW31|B0XW31_ASPFC;tr|A0A8H4MSZ2|A0A8H4MSZ2_ASPFM;tr|A0A229XLB0|A0A229XLB0_ASPFM;tr|A0A0J5PRS5|A0A0J5PRS5_ASPFM;sp|Q4WH83|DBP3_ASPFU	tr|B0XW31|B0XW31_ASPFC RNA helicase OS=Neosartorya fumigata (strain CEA10 / CBS 144.89 / FGSC A1163) OX=451804 GN=AFUB_023390 PE=3 SV=1;tr|A0A8H4MSZ2|A0A8H4MSZ2_ASPFM Uncharacterized protein OS=Neosartorya fumigata OX=746128 GN=CNMCM8686_002544 PE=4 SV=1;t	5	19	18	18	43.1	54.831	3160500	3190900	3874400	3408600	3429400	3307600	3273300	3.33677e+06	1.02153	0.777676
B0XW18	Mediator of RNA polymerase II transcription subunit 14	AFUB_023260	FUNCTION: Component of the Mediator complex, a coactivator involved in the regulated transcription of nearly all RNA polymerase II-dependent genes. Mediator functions as a bridge to convey information from gene-specific regulatory proteins to the basal RNA polymerase II transcription machinery. Mediator is recruited to promoters by direct interactions with regulatory proteins and serves as a scaf…	tr|B0XW18|B0XW18_ASPFC;tr|A0A229WHR9|A0A229WHR9_ASPFM;tr|A0A0J5SL06|A0A0J5SL06_ASPFM;sp|Q4WH96|MED14_ASPFU	tr|B0XW18|B0XW18_ASPFC Mediator of RNA polymerase II transcription subunit 14 OS=Neosartorya fumigata (strain CEA10 / CBS 144.89 / FGSC A1163) OX=451804 GN=AFUB_023260 PE=3 SV=1;tr|A0A229WHR9|A0A229WHR9_ASPFM Mediator of RNA polymerase II transcription sub	4	6	6	6	6.6	121.22	190040	194920	283690	222883	205350	200170	208820	204780	1.0884	0.585215
A0A8H4HK35	Uncharacterized protein	CNMCM8057_006007		tr|A0A8H4HK35|A0A8H4HK35_ASPFM;tr|B0XVU1|B0XVU1_ASPFC;tr|A0A229XR45|A0A229XR45_ASPFM;tr|A0A0J5SKX9|A0A0J5SKX9_ASPFM;sp|Q4WHE1|MIRC_ASPFU	tr|A0A8H4HK35|A0A8H4HK35_ASPFM Uncharacterized protein OS=Neosartorya fumigata OX=746128 GN=CNMCM8057_006007 PE=4 SV=1;tr|B0XVU1|B0XVU1_ASPFC Siderochrome-iron transporter MirC OS=Neosartorya fumigata (strain CEA10 / CBS 144.89 / FGSC A1163) OX=451804 GN=A	5	1	1	1	2.9	65.141	74041		29336	51688.5	32157	80394	27112	46554.3	1.11028	0.863987
B0XVK4	Cell division control protein (Cdc5), putative	AFUB_022560		tr|B0XVK4|B0XVK4_ASPFC;tr|A0A8H4HS46|A0A8H4HS46_ASPFM;tr|A0A229Y0S2|A0A229Y0S2_ASPFM;tr|A0A0J5PNB3|A0A0J5PNB3_ASPFM;sp|Q4WHG0|CEF1_ASPFU	tr|B0XVK4|B0XVK4_ASPFC Cell division control protein (Cdc5), putative OS=Neosartorya fumigata (strain CEA10 / CBS 144.89 / FGSC A1163) OX=451804 GN=AFUB_022560 PE=3 SV=1;tr|A0A8H4HS46|A0A8H4HS46_ASPFM Uncharacterized protein OS=Neosartorya fumigata OX=7461	5	10	10	10	15.8	88.587	541440	552330	646190	579987	747440	685820	571460	668240	0.867932	0.223667
B0XVK3	Histone acetyltransferase	AFUB_022550		tr|B0XVK3|B0XVK3_ASPFC;sp|Q4WHG1|ESA1_ASPFU;tr|A0A8H4HTS4|A0A8H4HTS4_ASPFM;tr|A0A229Y0K8|A0A229Y0K8_ASPFM;tr|A0A0J5SKW1|A0A0J5SKW1_ASPFM	tr|B0XVK3|B0XVK3_ASPFC Histone acetyltransferase OS=Neosartorya fumigata (strain CEA10 / CBS 144.89 / FGSC A1163) OX=451804 GN=AFUB_022550 PE=3 SV=1;sp|Q4WHG1|ESA1_ASPFU Histone acetyltransferase esa1 OS=Neosartorya fumigata (strain ATCC MYA-4609 / Af293 /	5	2	2	2	7.9	55.968	38463	70525	21949	43645.7	42945	49560	78371	56958.7	0.766269	0.499105
A0A8H4MV10	Uncharacterized protein	CNMCM8686_005058		tr|A0A8H4MV10|A0A8H4MV10_ASPFM;tr|B0XV63|B0XV63_ASPFC;sp|Q4WHN5|ATG13_ASPFU;tr|A0A229Y9P5|A0A229Y9P5_ASPFM;tr|A0A0J5PN52|A0A0J5PN52_ASPFM	tr|A0A8H4MV10|A0A8H4MV10_ASPFM Uncharacterized protein OS=Neosartorya fumigata OX=746128 GN=CNMCM8686_005058 PE=4 SV=1;tr|B0XV63|B0XV63_ASPFC Autophagy-related protein 13 OS=Neosartorya fumigata (strain CEA10 / CBS 144.89 / FGSC A1163) OX=451804 GN=AFUB_02	5	3	3	3	6.5	102.15	678350	704590	446470	609803	74898	861310	687090	541099	1.12697	0.798765
B0XV60	Vacuolar protein sorting-associated protein 27	AFUB_021760	FUNCTION: Component of the ESCRT-0 complex which is the sorting receptor for ubiquitinated cargo proteins at the multivesicular body (MVB) and recruits ESCRT-I to the MVB outer membrane. {ECO:0000256|PIRNR:PIRNR036956}.	tr|B0XV60|B0XV60_ASPFC;tr|A0A8H4ID42|A0A8H4ID42_ASPFM;tr|A0A8H4HNY4|A0A8H4HNY4_ASPFM;tr|A0A229Y9F9|A0A229Y9F9_ASPFM;tr|A0A0J5PQE7|A0A0J5PQE7_ASPFM;sp|Q4WHN8|VPS27_ASPFU	tr|B0XV60|B0XV60_ASPFC Vacuolar protein sorting-associated protein 27 OS=Neosartorya fumigata (strain CEA10 / CBS 144.89 / FGSC A1163) OX=451804 GN=AFUB_021760 PE=3 SV=1;tr|A0A8H4ID42|A0A8H4ID42_ASPFM Uncharacterized protein OS=Neosartorya fumigata OX=7461	6	5	5	5	9.6	79.355	415770	340550	306750	354357	457720	439140	390050	428970	0.826064	0.121214
A0A8H4I3D3	Uncharacterized protein	CNMCM8686_003266		tr|A0A8H4I3D3|A0A8H4I3D3_ASPFM;tr|B0XV54|B0XV54_ASPFC;sp|Q4WHP5|HSE1_ASPFU;tr|A0A229XST4|A0A229XST4_ASPFM;tr|A0A0J5PRE1|A0A0J5PRE1_ASPFM	tr|A0A8H4I3D3|A0A8H4I3D3_ASPFM Uncharacterized protein OS=Neosartorya fumigata OX=746128 GN=CNMCM8686_003266 PE=4 SV=1;tr|B0XV54|B0XV54_ASPFC Class E vacuolar protein-sorting machinery protein HSE1 OS=Neosartorya fumigata (strain CEA10 / CBS 144.89 / FGSC	5	9	9	9	24	60.036	449130	394010	696920	513353	552690	551100	383530	495773	1.03546	0.879417
B0XUQ9	Peptidylprolyl isomerase	AFUB_020940		tr|B0XUQ9|B0XUQ9_ASPFC;tr|A0A229XMS5|A0A229XMS5_ASPFM;sp|Q4WHX4|FKBP2_ASPFU;tr|A0A0J5PR72|A0A0J5PR72_ASPFM	tr|B0XUQ9|B0XUQ9_ASPFC Peptidylprolyl isomerase OS=Neosartorya fumigata (strain CEA10 / CBS 144.89 / FGSC A1163) OX=451804 GN=AFUB_020940 PE=4 SV=1;tr|A0A229XMS5|A0A229XMS5_ASPFM Peptidylprolyl isomerase OS=Neosartorya fumigata OX=746128 GN=CDV57_08432 PE=	4	5	5	5	39.6	14.622	2992700	3030900	2588600	2.87073e+06	3033500	3250700	2454300	2.91283e+06	0.985547	0.8864
B0XUP8	Suppressor of SUA7 protein 2 homolog	AFUB_020830		tr|B0XUP8|B0XUP8_ASPFC;tr|A0A0J5PR30|A0A0J5PR30_ASPFM;sp|Q4WHY5|SSU72_ASPFU;tr|A0A8H4HQD0|A0A8H4HQD0_ASPFM	tr|B0XUP8|B0XUP8_ASPFC Suppressor of SUA7 protein 2 homolog OS=Neosartorya fumigata (strain CEA10 / CBS 144.89 / FGSC A1163) OX=451804 GN=AFUB_020830 PE=3 SV=1;tr|A0A0J5PR30|A0A0J5PR30_ASPFM Suppressor of SUA7 protein 2 homolog OS=Aspergillus fumigatus Z5	4	5	5	5	22	31.559	122240	204810	748590	358547	319940	579100	496300	465113	0.77088	0.639787
Q4WI16	Mitochondrial import inner membrane translocase subunit tim50	tim50	FUNCTION: Essential component of the TIM23 complex, a complex that mediates the translocation of transit peptide-containing proteins across the mitochondrial inner membrane. Required to direct preproteins in transit and direct them to the channel protein TIM23, and possibly facilitates transfer of the translocating proteins from the TOM complex to the TIM23 complex (By similarity). {ECO:0000250}.	sp|Q4WI16|TIM50_ASPFU;tr|A0A229XWV9|A0A229XWV9_ASPFM;tr|A0A8H4HSR5|A0A8H4HSR5_ASPFM;tr|A0A0J5PR02|A0A0J5PR02_ASPFM;tr|B0XUE9|B0XUE9_ASPFC	sp|Q4WI16|TIM50_ASPFU Mitochondrial import inner membrane translocase subunit tim50 OS=Neosartorya fumigata (strain ATCC MYA-4609 / Af293 / CBS 101355 / FGSC A1100) OX=330879 GN=tim50 PE=3 SV=2;tr|A0A229XWV9|A0A229XWV9_ASPFM Mitochondrial import inner memb	5	11	11	11	20.8	57.306	1607100	1661400	1499200	1.58923e+06	1544700	1922800	1402200	1.62323e+06	0.979054	0.844472
B0XUB8	Glycosidase	AFUB_020180		tr|B0XUB8|B0XUB8_ASPFC;tr|A0A229XSS3|A0A229XSS3_ASPFM;tr|A0A0J5PM21|A0A0J5PM21_ASPFM;sp|Q4WI46|CRF2_ASPFU	tr|B0XUB8|B0XUB8_ASPFC Glycosidase OS=Neosartorya fumigata (strain CEA10 / CBS 144.89 / FGSC A1163) OX=451804 GN=AFUB_020180 PE=3 SV=1;tr|A0A229XSS3|A0A229XSS3_ASPFM Glycosidase OS=Neosartorya fumigata OX=746128 GN=CDV57_08197 PE=3 SV=1;tr|A0A0J5PM21|A0A0J	4	6	6	6	14.7	46.758	1622500	1661400	1285800	1.52323e+06	1689300	1286500	1669800	1.54853e+06	0.983662	0.893399
B0XU12	Mitochondrial DnaJ chaperone (Tim14), putative	AFUB_019800		tr|B0XU12|B0XU12_ASPFC;tr|A0A229WCC7|A0A229WCC7_ASPFM;tr|A0A0J5PMI5|A0A0J5PMI5_ASPFM;sp|Q4WI88|TIM14_ASPFU	tr|B0XU12|B0XU12_ASPFC Mitochondrial DnaJ chaperone (Tim14), putative OS=Neosartorya fumigata (strain CEA10 / CBS 144.89 / FGSC A1163) OX=451804 GN=AFUB_019800 PE=4 SV=1;tr|A0A229WCC7|A0A229WCC7_ASPFM Uncharacterized protein OS=Neosartorya fumigata OX=7461	4	1	1	1	10.5	11.764	186310	317980	151970	218753	277450	274240	344100	298597	0.732605	0.223529
A0A8H4IDC6	Uncharacterized protein	CNMCM8686_003386		tr|A0A8H4IDC6|A0A8H4IDC6_ASPFM;tr|A0A0J5Q4L6|A0A0J5Q4L6_ASPFM;sp|Q4WID9|GRC3_ASPFU;tr|B0XTW0|B0XTW0_ASPFC;tr|A0A229Y783|A0A229Y783_ASPFM	tr|A0A8H4IDC6|A0A8H4IDC6_ASPFM Uncharacterized protein OS=Neosartorya fumigata OX=746128 GN=CNMCM8686_003386 PE=4 SV=1;tr|A0A0J5Q4L6|A0A0J5Q4L6_ASPFM Polynucleotide 5-hydroxyl-kinase GRC3 OS=Aspergillus fumigatus Z5 OX=1437362 GN=Y699_04782 PE=3 SV=1;sp|Q	5	9	9	9	16.8	92.448	471790	470790	350020	430867	515340	497130	560400	524290	0.82181	0.104189
B0XTH1	Nucleolar protein 16	AFUB_018560		tr|B0XTH1|B0XTH1_ASPFC;tr|A0A229Y304|A0A229Y304_ASPFM;tr|A0A0J5Q065|A0A0J5Q065_ASPFM;sp|Q4WIK9|NOP16_ASPFU	tr|B0XTH1|B0XTH1_ASPFC Nucleolar protein 16 OS=Neosartorya fumigata (strain CEA10 / CBS 144.89 / FGSC A1163) OX=451804 GN=AFUB_018560 PE=3 SV=1;tr|A0A229Y304|A0A229Y304_ASPFM Nucleolar protein 16 OS=Neosartorya fumigata OX=746128 GN=CDV57_03678 PE=3 SV=1;t	4	4	4	4	18.7	27.492	259330	184780	262520	235543	223680	224940	631900	360173	0.653972	0.418204
B0XT76	RNA helicase	AFUB_018290		tr|B0XT76|B0XT76_ASPFC;tr|A0A229WFV3|A0A229WFV3_ASPFM;sp|Q4WIN6|DBP5_ASPFU;tr|A0A0J5Q357|A0A0J5Q357_ASPFM	tr|B0XT76|B0XT76_ASPFC RNA helicase OS=Neosartorya fumigata (strain CEA10 / CBS 144.89 / FGSC A1163) OX=451804 GN=AFUB_018290 PE=3 SV=1;tr|A0A229WFV3|A0A229WFV3_ASPFM RNA helicase OS=Neosartorya fumigata OX=746128 GN=CDV57_06242 PE=3 SV=1;sp|Q4WIN6|DBP5_AS	4	16	16	16	43.1	53.947	2264600	2100300	1940700	2.10187e+06	2285500	2521400	2430700	2.41253e+06	0.871228	0.055375
B0XPZ0	FACT complex subunit	AFUB_008050		tr|B0XPZ0|B0XPZ0_ASPFC;tr|A0A229XSY6|A0A229XSY6_ASPFM;sp|Q4WJ02|SPT16_ASPFU;tr|A0A0J5PTB5|A0A0J5PTB5_ASPFM	tr|B0XPZ0|B0XPZ0_ASPFC FACT complex subunit OS=Neosartorya fumigata (strain CEA10 / CBS 144.89 / FGSC A1163) OX=451804 GN=AFUB_008050 PE=3 SV=1;tr|A0A229XSY6|A0A229XSY6_ASPFM FACT complex subunit OS=Neosartorya fumigata OX=746128 GN=CDV57_07680 PE=3 SV=1;s	4	34	34	34	41.9	115.25	5275900	4964700	3881600	4707400	5493700	5254300	5395800	5.38127e+06	0.874775	0.190694
B0XPW3	Autophagy-related protein	AFUB_007790		tr|B0XPW3|B0XPW3_ASPFC;tr|A0A229WIH9|A0A229WIH9_ASPFM;tr|A0A0J5PTI3|A0A0J5PTI3_ASPFM;sp|Q4WJ27|ATG8_ASPFU	tr|B0XPW3|B0XPW3_ASPFC Autophagy-related protein OS=Neosartorya fumigata (strain CEA10 / CBS 144.89 / FGSC A1163) OX=451804 GN=AFUB_007790 PE=3 SV=1;tr|A0A229WIH9|A0A229WIH9_ASPFM Autophagy-related protein OS=Neosartorya fumigata OX=746128 GN=CDV57_04023 P	4	2	2	2	16.9	13.738	187650	68436	216140	157409		274620	169710	222165	0.708521	0.424813
B0XPT3	C-24(28) sterol reductase	AFUB_007490		tr|B0XPT3|B0XPT3_ASPFC;tr|A0A229XTL8|A0A229XTL8_ASPFM;tr|A0A8H4I833|A0A8H4I833_ASPFM;sp|Q4WJ59|ERG4B_ASPFU;tr|A0A8H4HND1|A0A8H4HND1_ASPFM;tr|A0A0J5PP65|A0A0J5PP65_ASPFM	tr|B0XPT3|B0XPT3_ASPFC C-24(28) sterol reductase OS=Neosartorya fumigata (strain CEA10 / CBS 144.89 / FGSC A1163) OX=451804 GN=AFUB_007490 PE=3 SV=1;tr|A0A229XTL8|A0A229XTL8_ASPFM Uncharacterized protein OS=Neosartorya fumigata OX=746128 GN=CDV57_06441 PE=	6	3	3	3	5.4	63.873	21893	123280	141250	95474.3	144490	204140	115800	154810	0.616719	0.260933
B0XPI5	RNA helicase	AFUB_006600		tr|B0XPI5|B0XPI5_ASPFC;tr|A0A0J5PKJ7|A0A0J5PKJ7_ASPFM;sp|Q4WJE9|RRP3_ASPFU;tr|A0A8H4HZ14|A0A8H4HZ14_ASPFM;tr|A0A229Y814|A0A229Y814_ASPFM	tr|B0XPI5|B0XPI5_ASPFC RNA helicase OS=Neosartorya fumigata (strain CEA10 / CBS 144.89 / FGSC A1163) OX=451804 GN=AFUB_006600 PE=3 SV=1;tr|A0A0J5PKJ7|A0A0J5PKJ7_ASPFM RNA helicase OS=Aspergillus fumigatus Z5 OX=1437362 GN=Y699_06682 PE=3 SV=1;sp|Q4WJE9|RRP	5	15	15	15	38.8	52.342	1695000	1750400	2618400	2.02127e+06	2315300	2270200	2575200	2386900	0.846817	0.30861
A0A8H4IG46	Uncharacterized protein	CNMCM8686_004280		tr|A0A8H4IG46|A0A8H4IG46_ASPFM;tr|A0A8H4HL96|A0A8H4HL96_ASPFM;tr|A0A229XV75|A0A229XV75_ASPFM;tr|A0A0J5PL91|A0A0J5PL91_ASPFM;tr|B0XP65|B0XP65_ASPFC;sp|Q4WJJ9|ER24B_ASPFU	tr|A0A8H4IG46|A0A8H4IG46_ASPFM Uncharacterized protein OS=Neosartorya fumigata OX=746128 GN=CNMCM8686_004280 PE=4 SV=1;tr|A0A8H4HL96|A0A8H4HL96_ASPFM Uncharacterized protein OS=Neosartorya fumigata OX=746128 GN=CNMCM8057_005036 PE=4 SV=1;tr|A0A229XV75|A0A2	6	4	4	4	10.9	56.256	108430	90837	55221	84829.3	125540	149290	51683	108838	0.779412	0.510767
B0XP37	Peptidyl-prolyl cis-trans isomerase	AFUB_005800		tr|B0XP37|B0XP37_ASPFC;tr|A0A229WL24|A0A229WL24_ASPFM;tr|A0A0J5PPN9|A0A0J5PPN9_ASPFM;sp|Q4WJM6|PIN4_ASPFU	tr|B0XP37|B0XP37_ASPFC Peptidyl-prolyl cis-trans isomerase OS=Neosartorya fumigata (strain CEA10 / CBS 144.89 / FGSC A1163) OX=451804 GN=AFUB_005800 PE=3 SV=1;tr|A0A229WL24|A0A229WL24_ASPFM Peptidyl-prolyl cis-trans isomerase OS=Neosartorya fumigata OX=746	4	1	1	1	10.9	14.004	96384	175170	139310	136955	83492	163250	187140	144627	0.946949	0.852651
B0XNS7	RNA-binding protein VTS1	AFUB_005360		tr|B0XNS7|B0XNS7_ASPFC;tr|A0A229WDG8|A0A229WDG8_ASPFM;tr|A0A0J5PPV1|A0A0J5PPV1_ASPFM;sp|Q4WJS2|VTS1_ASPFU	tr|B0XNS7|B0XNS7_ASPFC RNA-binding protein VTS1 OS=Neosartorya fumigata (strain CEA10 / CBS 144.89 / FGSC A1163) OX=451804 GN=AFUB_005360 PE=3 SV=1;tr|A0A229WDG8|A0A229WDG8_ASPFM RNA-binding protein VTS1 OS=Neosartorya fumigata OX=746128 GN=CDV57_03157 PE=	4	1	1	1	2.5	65.609	37802	36056	21486	31781.3	39290	81768	27125	49394.3	0.643421	0.367496
B0XNS5	Patatin-like phospholipase domain-containing protein	AFUB_005340	FUNCTION: Lipid hydrolase. {ECO:0000256|RuleBase:RU362055}.	tr|B0XNS5|B0XNS5_ASPFC;tr|A0A229Y5V2|A0A229Y5V2_ASPFM;tr|A0A0J5PKY9|A0A0J5PKY9_ASPFM;sp|Q4WJS4|PLPL_ASPFU;tr|A0A8H4HXB0|A0A8H4HXB0_ASPFM	tr|B0XNS5|B0XNS5_ASPFC Patatin-like phospholipase domain-containing protein OS=Neosartorya fumigata (strain CEA10 / CBS 144.89 / FGSC A1163) OX=451804 GN=AFUB_005340 PE=3 SV=1;tr|A0A229Y5V2|A0A229Y5V2_ASPFM Patatin-like phospholipase domain-containing prot	5	1	1	1	1.8	81.947	30053	37202	55174	40809.7	31366	28836	41297	33833	1.20621	0.452161
B0XNS2	Small COPII coat GTPase SAR1	AFUB_005310		tr|B0XNS2|B0XNS2_ASPFC;tr|A0A229Y5U8|A0A229Y5U8_ASPFM;tr|A0A0J5PPV5|A0A0J5PPV5_ASPFM;sp|Q4WJS7|SAR1_ASPFU	tr|B0XNS2|B0XNS2_ASPFC Small COPII coat GTPase SAR1 OS=Neosartorya fumigata (strain CEA10 / CBS 144.89 / FGSC A1163) OX=451804 GN=AFUB_005310 PE=3 SV=1;tr|A0A229Y5U8|A0A229Y5U8_ASPFM Small COPII coat GTPase SAR1 OS=Neosartorya fumigata OX=746128 GN=CDV57_0	4	11	11	11	71.4	21.431	2860100	3292100	3245200	3.13247e+06	2862000	2565300	2480500	2.63593e+06	1.18837	0.0502711
B0XNR2	Multiple RNA-binding domain-containing protein 1	AFUB_005180		tr|B0XNR2|B0XNR2_ASPFC;tr|A0A8H4HXG5|A0A8H4HXG5_ASPFM;sp|Q4WJT7|MRD1_ASPFU;tr|A0A229XUS4|A0A229XUS4_ASPFM;tr|A0A0J5SJF3|A0A0J5SJF3_ASPFM	tr|B0XNR2|B0XNR2_ASPFC Multiple RNA-binding domain-containing protein 1 OS=Neosartorya fumigata (strain CEA10 / CBS 144.89 / FGSC A1163) OX=451804 GN=AFUB_005180 PE=3 SV=1;tr|A0A8H4HXG5|A0A8H4HXG5_ASPFM Uncharacterized protein OS=Neosartorya fumigata OX=74	5	14	14	14	23.4	92.391	1395500	1375800	1767500	1.51293e+06	1530400	1656700	1570600	1585900	0.95399	0.611789
B0XNQ0	C-8 sterol isomerase	AFUB_005060		tr|B0XNQ0|B0XNQ0_ASPFC;tr|A0A229WDC3|A0A229WDC3_ASPFM;tr|A0A0J5PLK8|A0A0J5PLK8_ASPFM;sp|Q4WJU9|ERG2_ASPFU	tr|B0XNQ0|B0XNQ0_ASPFC C-8 sterol isomerase OS=Neosartorya fumigata (strain CEA10 / CBS 144.89 / FGSC A1163) OX=451804 GN=AFUB_005060 PE=3 SV=1;tr|A0A229WDC3|A0A229WDC3_ASPFM C-8 sterol isomerase OS=Neosartorya fumigata OX=746128 GN=CDV57_06117 PE=3 SV=1;t	4	5	5	5	36.4	27.031	4750500	4489300	5228200	4.82267e+06	4581200	4424000	4967000	4657400	1.03548	0.57336
B0XNN0	PCI domain-containing protein	AFUB_004860		tr|B0XNN0|B0XNN0_ASPFC;tr|A0A229Y8X4|A0A229Y8X4_ASPFM;sp|Q4WJX0|CSN12_ASPFU;tr|A0A0J5SJH3|A0A0J5SJH3_ASPFM	tr|B0XNN0|B0XNN0_ASPFC PCI domain-containing protein OS=Neosartorya fumigata (strain CEA10 / CBS 144.89 / FGSC A1163) OX=451804 GN=AFUB_004860 PE=4 SV=1;tr|A0A229Y8X4|A0A229Y8X4_ASPFM PCI domain-containing protein OS=Neosartorya fumigata OX=746128 GN=CDV57	4	11	11	11	31	51.243	895690	935870	662240	831267	997000	1040800	894280	977360	0.850522	0.201651
B0XND2	Polyadenylate-binding protein	AFUB_004530	FUNCTION: Binds the poly(A) tail of mRNA. {ECO:0000256|RuleBase:RU362004}.	tr|B0XND2|B0XND2_ASPFC;tr|A0A229W672|A0A229W672_ASPFM;tr|A0A0J5PNU3|A0A0J5PNU3_ASPFM;sp|Q4WK03|PABP_ASPFU	tr|B0XND2|B0XND2_ASPFC Polyadenylate-binding protein OS=Neosartorya fumigata (strain CEA10 / CBS 144.89 / FGSC A1163) OX=451804 GN=AFUB_004530 PE=3 SV=1;tr|A0A229W672|A0A229W672_ASPFM Polyadenylate-binding protein OS=Neosartorya fumigata OX=746128 GN=CDV57	4	31	31	31	42.4	81.444	44325000	45109000	32298000	4.05773e+07	48446000	51838000	44125000	4.81363e+07	0.842967	0.183675
A0A229XZY2	Protein transport protein SEC23	CDV57_04889	FUNCTION: Component of the coat protein complex II (COPII) which promotes the formation of transport vesicles from the endoplasmic reticulum (ER). The coat has two main functions, the physical deformation of the endoplasmic reticulum membrane into vesicles and the selection of cargo molecules. {ECO:0000256|RuleBase:RU365030}.	tr|A0A229XZY2|A0A229XZY2_ASPFM;tr|A0A0J5PQ55|A0A0J5PQ55_ASPFM;tr|B0XMZ2|B0XMZ2_ASPFC;sp|Q4WK80|SEC23_ASPFU	tr|A0A229XZY2|A0A229XZY2_ASPFM Protein transport protein SEC23 OS=Neosartorya fumigata OX=746128 GN=CDV57_04889 PE=3 SV=1;tr|A0A0J5PQ55|A0A0J5PQ55_ASPFM Protein transport protein SEC23 OS=Aspergillus fumigatus Z5 OX=1437362 GN=Y699_06935 PE=3 SV=1;tr|B0XMZ	4	31	31	31	55.9	85.456	9368700	9415600	8185600	8.98997e+06	8401700	9117600	8949300	8.82287e+06	1.01894	0.733019
B0XMW7	C-14 sterol reductase	AFUB_003560		tr|B0XMW7|B0XMW7_ASPFC;tr|A0A8H4I638|A0A8H4I638_ASPFM;tr|A0A8H4HV02|A0A8H4HV02_ASPFM;tr|A0A229XFV8|A0A229XFV8_ASPFM;sp|Q4WKA5|ER24A_ASPFU;tr|A0A0J5PLW8|A0A0J5PLW8_ASPFM	tr|B0XMW7|B0XMW7_ASPFC C-14 sterol reductase OS=Neosartorya fumigata (strain CEA10 / CBS 144.89 / FGSC A1163) OX=451804 GN=AFUB_003560 PE=3 SV=1;tr|A0A8H4I638|A0A8H4I638_ASPFM Uncharacterized protein OS=Neosartorya fumigata OX=746128 GN=CNMCM8686_000981 PE	6	4	4	4	11	56.358	349440	355960	417770	374390	365480	340470	368060	358003	1.04577	0.523716
B0XMW0	Protein phosphatase methylesterase 1	AFUB_003490	FUNCTION: Demethylates proteins that have been reversibly carboxymethylated. {ECO:0000256|PIRNR:PIRNR022950}.	tr|B0XMW0|B0XMW0_ASPFC;tr|A0A8H4MTF9|A0A8H4MTF9_ASPFM;tr|A0A229Y0M6|A0A229Y0M6_ASPFM;tr|A0A0J5PLD6|A0A0J5PLD6_ASPFM;sp|Q4WKB2|PPME1_ASPFU	tr|B0XMW0|B0XMW0_ASPFC Protein phosphatase methylesterase 1 OS=Neosartorya fumigata (strain CEA10 / CBS 144.89 / FGSC A1163) OX=451804 GN=AFUB_003490 PE=3 SV=1;tr|A0A8H4MTF9|A0A8H4MTF9_ASPFM Uncharacterized protein OS=Neosartorya fumigata OX=746128 GN=CNMC	5	3	3	3	9.8	45.618	78016	21542	118330	72629.3	24510	77853	37200	46521	1.56122	0.464932
B0XML9	Nuclear protein localization protein 4	AFUB_003210		tr|B0XML9|B0XML9_ASPFC;tr|A0A8H4MRJ0|A0A8H4MRJ0_ASPFM;tr|A0A8H4HP41|A0A8H4HP41_ASPFM;sp|Q4WKD7|NPL4_ASPFU;tr|A0A229XZY5|A0A229XZY5_ASPFM;tr|A0A0J5SJT8|A0A0J5SJT8_ASPFM	tr|B0XML9|B0XML9_ASPFC Nuclear protein localization protein 4 OS=Neosartorya fumigata (strain CEA10 / CBS 144.89 / FGSC A1163) OX=451804 GN=AFUB_003210 PE=3 SV=1;tr|A0A8H4MRJ0|A0A8H4MRJ0_ASPFM Uncharacterized protein OS=Neosartorya fumigata OX=746128 GN=CN	6	13	13	13	27	73.086	1458300	1549500	1789800	1599200	1550500	1445000	1557900	1517800	1.05363	0.482954
B0XMI0	RuvB-like helicase	AFUB_002800	FUNCTION: DNA helicase participates in several chromatin remodeling complexes, including the SWR1 and the INO80 complexes. {ECO:0000256|RuleBase:RU363048}.	tr|B0XMI0|B0XMI0_ASPFC;tr|A0A229W5T3|A0A229W5T3_ASPFM;tr|A0A0J5PQE0|A0A0J5PQE0_ASPFM;sp|Q4WKH9|RUVB2_ASPFU	tr|B0XMI0|B0XMI0_ASPFC RuvB-like helicase OS=Neosartorya fumigata (strain CEA10 / CBS 144.89 / FGSC A1163) OX=451804 GN=AFUB_002800 PE=3 SV=1;tr|A0A229W5T3|A0A229W5T3_ASPFM RuvB-like helicase OS=Neosartorya fumigata OX=746128 GN=CDV57_02536 PE=3 SV=1;tr|A0	4	17	17	17	42.9	51.346	4451200	3517300	3961800	3.97677e+06	4103900	3378100	4374900	3952300	1.00619	0.954343
B0XRF2	Presequence translocated-associated motor subunit PAM17	AFUB_002260		tr|B0XRF2|B0XRF2_ASPFC;tr|A0A229XUY0|A0A229XUY0_ASPFM;tr|A0A0J5PLN5|A0A0J5PLN5_ASPFM;sp|Q4WKN3|PAM17_ASPFU	tr|B0XRF2|B0XRF2_ASPFC Presequence translocated-associated motor subunit PAM17 OS=Neosartorya fumigata (strain CEA10 / CBS 144.89 / FGSC A1163) OX=451804 GN=AFUB_002260 PE=3 SV=1;tr|A0A229XUY0|A0A229XUY0_ASPFM Presequence translocated-associated motor subu	4	4	4	4	15	27.663	799800	986840	738090	841577	960560	1080700	715580	918947	0.915806	0.586264
B0XM96	Uncharacterized protein	AFUB_000300		tr|B0XM96|B0XM96_ASPFC;tr|A0A229WK47|A0A229WK47_ASPFM;tr|A0A0J5Q7G5|A0A0J5Q7G5_ASPFM;sp|Q4WL81|NADA_ASPFU	tr|B0XM96|B0XM96_ASPFC Uncharacterized protein OS=Neosartorya fumigata (strain CEA10 / CBS 144.89 / FGSC A1163) OX=451804 GN=AFUB_000300 PE=4 SV=1;tr|A0A229WK47|A0A229WK47_ASPFM NADase OS=Neosartorya fumigata OX=746128 GN=nadA PE=2 SV=1;tr|A0A0J5Q7G5|A0A0J	4	1	1	1	8.1	26.022	33676	31793	27597	31022	36912	33248	38517	36225.7	0.856354	0.093967
B0XMC0	Ubiquitin conjugating enzyme (UbcB), putative	AFUB_000540		tr|B0XMC0|B0XMC0_ASPFC;tr|A0A229WJ66|A0A229WJ66_ASPFM;tr|A0A0J5Q477|A0A0J5Q477_ASPFM;sp|Q4WLA7|UBC2_ASPFU	tr|B0XMC0|B0XMC0_ASPFC Ubiquitin conjugating enzyme (UbcB), putative OS=Neosartorya fumigata (strain CEA10 / CBS 144.89 / FGSC A1163) OX=451804 GN=AFUB_000540 PE=3 SV=1;tr|A0A229WJ66|A0A229WJ66_ASPFM UBC core domain-containing protein OS=Neosartorya fumiga	4	1	1	1	11.3	17.169	393880	349420	212980	318760	296820	97146	236600	210189	1.51654	0.248077
A0A229XTM8	CFEM domain-containing protein	CDV57_08740		tr|A0A229XTM8|A0A229XTM8_ASPFM;tr|B0XMD2|B0XMD2_ASPFC;tr|A0A8H4MID1|A0A8H4MID1_ASPFM;tr|A0A0J5Q7D0|A0A0J5Q7D0_ASPFM;tr|A0A8H4MXY9|A0A8H4MXY9_ASPFM;sp|Q4WLB9|CFMA_ASPFU	tr|A0A229XTM8|A0A229XTM8_ASPFM CFEM domain-containing protein OS=Neosartorya fumigata OX=746128 GN=CDV57_08740 PE=3 SV=1;tr|B0XMD2|B0XMD2_ASPFC CFEM domain protein OS=Neosartorya fumigata (strain CEA10 / CBS 144.89 / FGSC A1163) OX=451804 GN=AFUB_000660 PE	6	3	3	3	8.7	25.489	1472100	1430500	2021500	1.64137e+06	1351100	1152200	1565500	1.35627e+06	1.21021	0.273405
B0XM73	Peroxidase	AFUB_001170		tr|B0XM73|B0XM73_ASPFC;tr|A0A229YCP5|A0A229YCP5_ASPFM;tr|A0A0J5T0P9|A0A0J5T0P9_ASPFM;sp|Q4WLG9|CCPR2_ASPFU	tr|B0XM73|B0XM73_ASPFC Peroxidase OS=Neosartorya fumigata (strain CEA10 / CBS 144.89 / FGSC A1163) OX=451804 GN=AFUB_001170 PE=3 SV=1;tr|A0A229YCP5|A0A229YCP5_ASPFM Peroxidase OS=Neosartorya fumigata OX=746128 GN=CDV57_00380 PE=3 SV=1;tr|A0A0J5T0P9|A0A0J5T	4	10	10	10	32.3	35.031	828070	898030	866900	864333	773610	810490	887070	823723	1.0493	0.357253
A0A8H4I0U4	Uncharacterized protein	CNMCM8057_000548		tr|A0A8H4I0U4|A0A8H4I0U4_ASPFM;tr|B0XMD7|B0XMD7_ASPFC;sp|Q4WLI5|RSE1_ASPFU;tr|A0A229YCQ0|A0A229YCQ0_ASPFM;tr|A0A0J5Q417|A0A0J5Q417_ASPFM;tr|A0A0J5T0N3|A0A0J5T0N3_ASPFM	tr|A0A8H4I0U4|A0A8H4I0U4_ASPFM Uncharacterized protein OS=Neosartorya fumigata OX=746128 GN=CNMCM8057_000548 PE=4 SV=1;tr|B0XMD7|B0XMD7_ASPFC Nuclear mRNA splicing factor, putative OS=Neosartorya fumigata (strain CEA10 / CBS 144.89 / FGSC A1163) OX=451804	6	42	42	42	44.7	133.69	10313000	10356000	11144000	1.06043e+07	10434000	10442000	11175000	1.06837e+07	0.992574	0.838628
B0XME1	U3 small nucleolar RNA-associated protein 10	AFUB_001400		tr|B0XME1|B0XME1_ASPFC;tr|A0A8H4HY05|A0A8H4HY05_ASPFM;tr|A0A229WP66|A0A229WP66_ASPFM;tr|A0A0J5Q411|A0A0J5Q411_ASPFM;sp|Q4WLI9|UTP10_ASPFU	tr|B0XME1|B0XME1_ASPFC U3 small nucleolar RNA-associated protein 10 OS=Neosartorya fumigata (strain CEA10 / CBS 144.89 / FGSC A1163) OX=451804 GN=AFUB_001400 PE=3 SV=1;tr|A0A8H4HY05|A0A8H4HY05_ASPFM Uncharacterized protein OS=Neosartorya fumigata OX=746128	5	23	23	23	17.4	199	1952800	1934900	2176000	2.02123e+06	1917200	1873400	1700300	1830300	1.10432	0.134476
A0A8H4HU44	Uncharacterized protein	CNMCM8057_008340		tr|A0A8H4HU44|A0A8H4HU44_ASPFM;tr|B0XM02|B0XM02_ASPFC;tr|A0A229YCH3|A0A229YCH3_ASPFM;tr|A0A0J5Q822|A0A0J5Q822_ASPFM;sp|Q4WLM9|TPS1A_ASPFU	tr|A0A8H4HU44|A0A8H4HU44_ASPFM Uncharacterized protein OS=Neosartorya fumigata OX=746128 GN=CNMCM8057_008340 PE=4 SV=1;tr|B0XM02|B0XM02_ASPFC Trehalose-6-phosphate synthase OS=Neosartorya fumigata (strain CEA10 / CBS 144.89 / FGSC A1163) OX=451804 GN=AFUB_	5	19	19	14	48.7	56.442	3111400	2777400	2737000	2.87527e+06	3615800	3110800	3202000	3.30953e+06	0.868783	0.0904755
A0A8H4IEG6	Uncharacterized protein	CNMCM8686_001204		tr|A0A8H4IEG6|A0A8H4IEG6_ASPFM;tr|A0A0J5T0I4|A0A0J5T0I4_ASPFM;sp|Q4WLN1|ACON_ASPFU;tr|B0XM04|B0XM04_ASPFC	tr|A0A8H4IEG6|A0A8H4IEG6_ASPFM Uncharacterized protein OS=Neosartorya fumigata OX=746128 GN=CNMCM8686_001204 PE=4 SV=1;tr|A0A0J5T0I4|A0A0J5T0I4_ASPFM Aconitate hydratase, mitochondrial OS=Aspergillus fumigatus Z5 OX=1437362 GN=Y699_04417 PE=3 SV=1;sp|Q4WLN	4	46	46	2	64.4	85.528	116930000	115040000	122040000	1.18003e+08	114500000	109350000	126640000	116830000	1.01004	0.842494
B0XM10	Uncharacterized protein	AFUB_001870		tr|B0XM10|B0XM10_ASPFC;tr|A0A8H4MNI9|A0A8H4MNI9_ASPFM;tr|A0A229WMK7|A0A229WMK7_ASPFM;tr|A0A0J5Q3U7|A0A0J5Q3U7_ASPFM;sp|Q4WLN7|ATM1_ASPFU	tr|B0XM10|B0XM10_ASPFC Uncharacterized protein OS=Neosartorya fumigata (strain CEA10 / CBS 144.89 / FGSC A1163) OX=451804 GN=AFUB_001870 PE=4 SV=1;tr|A0A8H4MNI9|A0A8H4MNI9_ASPFM Uncharacterized protein OS=Neosartorya fumigata OX=746128 GN=CNMCM8057_004360	5	4	4	4	8	80.659	138380	121960	88247	116196	92368	176970	230570	166636	0.697302	0.304399
B0XR47	Protein transport protein SEC24	AFUB_001900		tr|B0XR47|B0XR47_ASPFC;tr|A0A229WP36|A0A229WP36_ASPFM;tr|A0A0J5Q3V7|A0A0J5Q3V7_ASPFM;sp|Q4WLP1|SEC24_ASPFU	tr|B0XR47|B0XR47_ASPFC Protein transport protein SEC24 OS=Neosartorya fumigata (strain CEA10 / CBS 144.89 / FGSC A1163) OX=451804 GN=AFUB_001900 PE=3 SV=1;tr|A0A229WP36|A0A229WP36_ASPFM Protein transport protein SEC24 OS=Neosartorya fumigata OX=746128 GN=C	4	24	24	24	37.8	100.3	5861600	5117900	6980200	5.98657e+06	5310300	5526400	5856700	5.56447e+06	1.07586	0.495862
B0Y8Q4	Peptidylprolyl isomerase	AFUB_078170		tr|B0Y8Q4|B0Y8Q4_ASPFC;tr|A0A229WIB4|A0A229WIB4_ASPFM;tr|A0A0J5T0B9|A0A0J5T0B9_ASPFM;sp|Q4WLV6|FKB1A_ASPFU	tr|B0Y8Q4|B0Y8Q4_ASPFC Peptidylprolyl isomerase OS=Neosartorya fumigata (strain CEA10 / CBS 144.89 / FGSC A1163) OX=451804 GN=AFUB_078170 PE=4 SV=1;tr|A0A229WIB4|A0A229WIB4_ASPFM Peptidylprolyl isomerase OS=Neosartorya fumigata OX=746128 GN=CDV57_03547 PE=	4	11	11	11	93.8	12.13	20602000	20031000	23092000	2.12417e+07	18174000	19402000	21587000	19721000	1.07711	0.329507
B0Y8I7	Serine/threonine-protein phosphatase	AFUB_077480		tr|B0Y8I7|B0Y8I7_ASPFC;tr|A0A8H4I3K8|A0A8H4I3K8_ASPFM;tr|A0A229XRF5|A0A229XRF5_ASPFM;tr|A0A0J5T065|A0A0J5T065_ASPFM;sp|Q4WM22|SITA_ASPFU	tr|B0Y8I7|B0Y8I7_ASPFC Serine/threonine-protein phosphatase OS=Neosartorya fumigata (strain CEA10 / CBS 144.89 / FGSC A1163) OX=451804 GN=AFUB_077480 PE=3 SV=1;tr|A0A8H4I3K8|A0A8H4I3K8_ASPFM Uncharacterized protein OS=Neosartorya fumigata OX=746128 GN=CNMC	5	9	9	9	33.5	43.535	882100	781260	1208400	957253	749210	827930	846210	807783	1.18504	0.321708
A0A229XT41	Isopentenyl-diphosphate Delta-isomerase	CDV57_07742		tr|A0A229XT41|A0A229XT41_ASPFM;tr|A0A0J5Q6L6|A0A0J5Q6L6_ASPFM;tr|B0Y8F7|B0Y8F7_ASPFC;sp|Q4WM52|IDI1_ASPFU;tr|Q8NJL9|Q8NJL9_ASPFM	tr|A0A229XT41|A0A229XT41_ASPFM Isopentenyl-diphosphate Delta-isomerase OS=Neosartorya fumigata OX=746128 GN=CDV57_07742 PE=3 SV=1;tr|A0A0J5Q6L6|A0A0J5Q6L6_ASPFM Isopentenyl-diphosphate Delta-isomerase OS=Aspergillus fumigatus Z5 OX=1437362 GN=Y699_04250 PE	5	11	11	11	55.4	30.733	1308700	1414300	951380	1.22479e+06	1456900	1304300	1251900	1337700	0.915596	0.501408
B0Y8E8	RNA helicase	AFUB_077090		tr|B0Y8E8|B0Y8E8_ASPFC;sp|Q4WM60|DBP4_ASPFU;tr|A0A229XRY5|A0A229XRY5_ASPFM;tr|A0A0J5Q3F1|A0A0J5Q3F1_ASPFM	tr|B0Y8E8|B0Y8E8_ASPFC RNA helicase OS=Neosartorya fumigata (strain CEA10 / CBS 144.89 / FGSC A1163) OX=451804 GN=AFUB_077090 PE=3 SV=1;sp|Q4WM60|DBP4_ASPFU ATP-dependent RNA helicase dbp4 OS=Neosartorya fumigata (strain ATCC MYA-4609 / Af293 / CBS 101355	4	12	12	12	17.8	89.302	1252200	1265400	1089300	1202300	1259400	1256700	1302900	1273000	0.944462	0.293918
B0Y8E1	NADPH--cytochrome P450 reductase	cprA	FUNCTION: This enzyme is required for electron transfer from NADP to cytochrome P450 in microsomes. It can also provide electron transfer to heme oxygenase and cytochrome B5. Involved in ergosterol biosynthesis. {ECO:0000256|HAMAP-Rule:MF_03212}.	tr|B0Y8E1|B0Y8E1_ASPFC;tr|A0A229W772|A0A229W772_ASPFM;tr|A0A0J5T025|A0A0J5T025_ASPFM;sp|Q4WM67|NCPR_ASPFU;tr|A0A8H4MSF4|A0A8H4MSF4_ASPFM	tr|B0Y8E1|B0Y8E1_ASPFC NADPH--cytochrome P450 reductase OS=Neosartorya fumigata (strain CEA10 / CBS 144.89 / FGSC A1163) OX=451804 GN=cprA PE=3 SV=1;tr|A0A229W772|A0A229W772_ASPFM NADPH--cytochrome P450 reductase OS=Neosartorya fumigata OX=746128 GN=cprA P	5	31	31	31	55.7	76.782	20842000	20890000	24874000	22202000	19830000	20531000	22001000	2.07873e+07	1.06805	0.393654
A0A229W5G6	Peptidyl-prolyl cis-trans isomerase	CDV57_00595	FUNCTION: PPIases accelerate the folding of proteins. It catalyzes the cis-trans isomerization of proline imidic peptide bonds in oligopeptides. {ECO:0000256|RuleBase:RU363019}.	tr|A0A229W5G6|A0A229W5G6_ASPFM;tr|A0A0J5Q3A2|A0A0J5Q3A2_ASPFM;sp|Q4WMB6|PPIL3_ASPFU;tr|B0Y892|B0Y892_ASPFC	tr|A0A229W5G6|A0A229W5G6_ASPFM Peptidyl-prolyl cis-trans isomerase OS=Neosartorya fumigata OX=746128 GN=CDV57_00595 PE=3 SV=1;tr|A0A0J5Q3A2|A0A0J5Q3A2_ASPFM Peptidyl-prolyl cis-trans isomerase OS=Aspergillus fumigatus Z5 OX=1437362 GN=Y699_04193 PE=3 SV=1;	4	4	4	4	30.2	22.465	1172900	1171400	1882600	1.40897e+06	1113500	1296000	1410600	1.27337e+06	1.10649	0.619221
B0Y826	Protein BFR2	AFUB_075870		tr|B0Y826|B0Y826_ASPFC;tr|A0A8H4MPR7|A0A8H4MPR7_ASPFM;tr|A0A8H4HZB7|A0A8H4HZB7_ASPFM;tr|A0A229YBI5|A0A229YBI5_ASPFM;tr|A0A0J5Q342|A0A0J5Q342_ASPFM;sp|Q4WMI1|BFR2_ASPFU	tr|B0Y826|B0Y826_ASPFC Protein BFR2 OS=Neosartorya fumigata (strain CEA10 / CBS 144.89 / FGSC A1163) OX=451804 GN=AFUB_075870 PE=3 SV=1;tr|A0A8H4MPR7|A0A8H4MPR7_ASPFM Uncharacterized protein OS=Neosartorya fumigata OX=746128 GN=CNMCM8057_000784 PE=4 SV=1;t	6	5	5	5	12.2	62.611	504940	251390	569240	441857	393540	366550	329740	363277	1.21631	0.470822
A0A229WBQ4	NAD(P)-bd_dom domain-containing protein	CDV57_02196		tr|A0A229WBQ4|A0A229WBQ4_ASPFM;tr|A0A0J5Q2S3|A0A0J5Q2S3_ASPFM;sp|Q4WMS0|FMP52_ASPFU;tr|B0Y7T1|B0Y7T1_ASPFC	tr|A0A229WBQ4|A0A229WBQ4_ASPFM NAD(P)-bd_dom domain-containing protein OS=Neosartorya fumigata OX=746128 GN=CDV57_02196 PE=4 SV=1;tr|A0A0J5Q2S3|A0A0J5Q2S3_ASPFM Protein fmp52, mitochondrial OS=Aspergillus fumigatus Z5 OX=1437362 GN=Y699_04051 PE=4 SV=1;sp|	4	5	5	5	24.4	24.45	484230	485000	750670	573300	470550	466990	502990	480177	1.19394	0.356495
A0A8H4MIZ2	Uncharacterized protein	CNMCM8057_001270		tr|A0A8H4MIZ2|A0A8H4MIZ2_ASPFM;tr|A0A8H4I481|A0A8H4I481_ASPFM;tr|A0A0J5Q2V7|A0A0J5Q2V7_ASPFM;sp|Q4WMS3|MAK5_ASPFU;tr|B0Y7S8|B0Y7S8_ASPFC;tr|A0A229Y644|A0A229Y644_ASPFM	tr|A0A8H4MIZ2|A0A8H4MIZ2_ASPFM Uncharacterized protein OS=Neosartorya fumigata OX=746128 GN=CNMCM8057_001270 PE=4 SV=1;tr|A0A8H4I481|A0A8H4I481_ASPFM Uncharacterized protein OS=Neosartorya fumigata OX=746128 GN=CNMCM8686_001789 PE=4 SV=1;tr|A0A0J5Q2V7|A0A0	6	4	4	4	5.7	85.507	76221	50510	176840	101190	75809	85875	82886	81523.3	1.24124	0.637739
Q4WMU5	Serine/threonine-protein phosphatase 2A activator 1	rrd1	FUNCTION: PPIases accelerate the folding of proteins. It catalyzes the cis-trans isomerization of proline imidic peptide bonds in oligopeptides. Acts as a regulatory subunit for PP2A-like phosphatases modulating their activity or substrate specificity, probably by inducing a conformational change in the catalytic subunit, a direct target of the PPIase. Can reactivate inactive phosphatase PP2A-pho…	sp|Q4WMU5|PTPA1_ASPFU;tr|B0Y7Q6|B0Y7Q6_ASPFC;tr|A0A8H4HZW9|A0A8H4HZW9_ASPFM;tr|A0A229X3M9|A0A229X3M9_ASPFM;tr|A0A0J5SZH0|A0A0J5SZH0_ASPFM	sp|Q4WMU5|PTPA1_ASPFU Serine/threonine-protein phosphatase 2A activator 1 OS=Neosartorya fumigata (strain ATCC MYA-4609 / Af293 / CBS 101355 / FGSC A1100) OX=330879 GN=rrd1 PE=3 SV=2;tr|B0Y7Q6|B0Y7Q6_ASPFC Serine/threonine-protein phosphatase 2A activator	5	5	5	5	16.9	51.135	300300	312200	371850	328117	301840	321000	282870	301903	1.08683	0.348754
A0A229WEF2	FK506-binding protein	CDV57_06532		tr|A0A229WEF2|A0A229WEF2_ASPFM;tr|A0A0J5SZF9|A0A0J5SZF9_ASPFM;sp|Q4WMV5|FKBP4_ASPFU;tr|B0Y7P6|B0Y7P6_ASPFC	tr|A0A229WEF2|A0A229WEF2_ASPFM FK506-binding protein OS=Neosartorya fumigata OX=746128 GN=CDV57_06532 PE=3 SV=1;tr|A0A0J5SZF9|A0A0J5SZF9_ASPFM FK506-binding protein OS=Aspergillus fumigatus Z5 OX=1437362 GN=Y699_04017 PE=3 SV=1;sp|Q4WMV5|FKBP4_ASPFU FK506-	4	10	10	10	30.7	53.063	9171400	7953500	8834000	8.65297e+06	6825300	6670400	8890700	7.46213e+06	1.15958	0.211992
B0Y7F7	mRNA (guanine-N(7))-methyltransferase	AFUB_073650		tr|B0Y7F7|B0Y7F7_ASPFC;tr|A0A8H4MQ60|A0A8H4MQ60_ASPFM;tr|A0A229XXS0|A0A229XXS0_ASPFM;tr|A0A0J5SZ75|A0A0J5SZ75_ASPFM;sp|Q4WN42|MCES_ASPFU	tr|B0Y7F7|B0Y7F7_ASPFC mRNA (guanine-N(7))-methyltransferase OS=Neosartorya fumigata (strain CEA10 / CBS 144.89 / FGSC A1163) OX=451804 GN=AFUB_073650 PE=3 SV=1;tr|A0A8H4MQ60|A0A8H4MQ60_ASPFM Uncharacterized protein OS=Neosartorya fumigata OX=746128 GN=CNM	5	3	3	3	5.2	74.928	262100	300820	212180	258367	252240	107480	199480	186400	1.38609	0.219428
B0Y796	2-(3-amino-3-carboxypropyl)histidine synthase subunit 2	AFUB_073040	FUNCTION: Required for the first step in the synthesis of diphthamide, a post-translational modification of histidine which occurs in translation elongation factor 2. {ECO:0000256|RuleBase:RU364133}.	tr|B0Y796|B0Y796_ASPFC;tr|A0A229Y5T3|A0A229Y5T3_ASPFM;tr|A0A0J5Q289|A0A0J5Q289_ASPFM;sp|Q4WN99|DPH2_ASPFU	tr|B0Y796|B0Y796_ASPFC 2-(3-amino-3-carboxypropyl)histidine synthase subunit 2 OS=Neosartorya fumigata (strain CEA10 / CBS 144.89 / FGSC A1163) OX=451804 GN=AFUB_073040 PE=3 SV=1;tr|A0A229Y5T3|A0A229Y5T3_ASPFM 2-(3-amino-3-carboxypropyl)histidine synthase	4	6	6	6	19.6	62.065	299050	283060	264210	282107	407020	554390	357650	439687	0.641608	0.0582697
B0Y794	WD repeat protein	AFUB_073020		tr|B0Y794|B0Y794_ASPFC;tr|A0A229Y544|A0A229Y544_ASPFM;tr|A0A0J5Q253|A0A0J5Q253_ASPFM;sp|Q4WNA1|JIP5_ASPFU	tr|B0Y794|B0Y794_ASPFC WD repeat protein OS=Neosartorya fumigata (strain CEA10 / CBS 144.89 / FGSC A1163) OX=451804 GN=AFUB_073020 PE=4 SV=1;tr|A0A229Y544|A0A229Y544_ASPFM Uncharacterized protein OS=Neosartorya fumigata OX=746128 GN=CDV57_03593 PE=4 SV=1;t	4	9	9	9	43	44.16	1926500	1818400	1461400	1.73543e+06	1988300	2068800	1961800	2006300	0.864992	0.133448
A0A8H4MSW1	Uncharacterized protein	CNMCM8686_001845		tr|A0A8H4MSW1|A0A8H4MSW1_ASPFM;tr|A0A0J5Q248|A0A0J5Q248_ASPFM;tr|A0A229Y552|A0A229Y552_ASPFM;tr|B0Y789|B0Y789_ASPFC;sp|Q4WNA5|ATG5_ASPFU	tr|A0A8H4MSW1|A0A8H4MSW1_ASPFM Uncharacterized protein OS=Neosartorya fumigata OX=746128 GN=CNMCM8686_001845 PE=4 SV=1;tr|A0A0J5Q248|A0A0J5Q248_ASPFM Autophagy protein 5 OS=Aspergillus fumigatus Z5 OX=1437362 GN=Y699_03861 PE=3 SV=1;tr|A0A229Y552|A0A229Y55	5	4	4	4	18	34.939	76979	68692		72835.5	92732	62829	147540	101034	0.720903	0.445265
B0Y780	UDP-N-acetylglucosamine transferase subunit ALG14	ALG14	FUNCTION: Involved in protein N-glycosylation. Essential for the second step of the dolichol-linked oligosaccharide pathway. Anchors the catalytic subunit ALG13 to the ER. {ECO:0000256|RuleBase:RU362127}.	tr|B0Y780|B0Y780_ASPFC;tr|A0A8H4I698|A0A8H4I698_ASPFM;tr|A0A229YD86|A0A229YD86_ASPFM;sp|Q4WNB5|ALG14_ASPFU;tr|A0A0J5Q270|A0A0J5Q270_ASPFM	tr|B0Y780|B0Y780_ASPFC UDP-N-acetylglucosamine transferase subunit ALG14 OS=Neosartorya fumigata (strain CEA10 / CBS 144.89 / FGSC A1163) OX=451804 GN=ALG14 PE=3 SV=1;tr|A0A8H4I698|A0A8H4I698_ASPFM Uncharacterized protein OS=Neosartorya fumigata OX=746128	5	3	3	3	14.5	25.864	146450	128710	283410	186190	185150	163420	209670	186080	1.00059	0.998372
Q4WNI0	U6 snRNA-associated Sm-like protein LSm6	lsm6	FUNCTION: Component of LSm protein complexes, which are involved in RNA processing and may function in a chaperone-like manner, facilitating the efficient association of RNA processing factors with their substrates. Component of the cytoplasmic LSM1-LSM7 complex, which is thought to be involved in mRNA degradation by activating the decapping step in the 5'-to-3' mRNA decay pathway. Component of t…	sp|Q4WNI0|LSM6_ASPFU;tr|B0Y714|B0Y714_ASPFC	sp|Q4WNI0|LSM6_ASPFU U6 snRNA-associated Sm-like protein LSm6 OS=Neosartorya fumigata (strain ATCC MYA-4609 / Af293 / CBS 101355 / FGSC A1100) OX=330879 GN=lsm6 PE=3 SV=2;tr|B0Y714|B0Y714_ASPFC U6 snRNA-associated Sm-like protein LSm6 OS=Neosartorya fumiga	2	3	3	3	40	8.6766	114100	864330	1362900	780443	795270	566820	1132800	831630	0.93845	0.903976
B0Y5F4	Protein transport protein SEC13	AFUB_063210		tr|B0Y5F4|B0Y5F4_ASPFC;tr|A0A229Y5X4|A0A229Y5X4_ASPFM;tr|A0A0J5SC73|A0A0J5SC73_ASPFM;sp|Q4WNK7|SEC13_ASPFU	tr|B0Y5F4|B0Y5F4_ASPFC Protein transport protein SEC13 OS=Neosartorya fumigata (strain CEA10 / CBS 144.89 / FGSC A1163) OX=451804 GN=AFUB_063210 PE=3 SV=1;tr|A0A229Y5X4|A0A229Y5X4_ASPFM Protein transport protein SEC13 OS=Neosartorya fumigata OX=746128 GN=C	4	10	10	10	42.5	33.816	3264000	3060600	3649600	3.32473e+06	2982800	3078500	3061800	3.04103e+06	1.09329	0.180743
A0A229YBC4	Mediator of RNA polymerase II transcription subunit 5	MED5	FUNCTION: Component of the Mediator complex, a coactivator involved in the regulated transcription of nearly all RNA polymerase II-dependent genes. Mediator functions as a bridge to convey information from gene-specific regulatory proteins to the basal RNA polymerase II transcription machinery. Mediator is recruited to promoters by direct interactions with regulatory proteins and serves as a scaf…	tr|A0A229YBC4|A0A229YBC4_ASPFM;tr|B0Y5K2|B0Y5K2_ASPFC;tr|A0A0J5PDN9|A0A0J5PDN9_ASPFM;sp|Q4WNQ6|MED5_ASPFU;tr|A0A8H4MPL2|A0A8H4MPL2_ASPFM;tr|A0A8H4I846|A0A8H4I846_ASPFM	tr|A0A229YBC4|A0A229YBC4_ASPFM Mediator of RNA polymerase II transcription subunit 5 OS=Neosartorya fumigata OX=746128 GN=MED5 PE=3 SV=1;tr|B0Y5K2|B0Y5K2_ASPFC Mediator of RNA polymerase II transcription subunit 5 OS=Neosartorya fumigata (strain CEA10 / CB	6	7	7	7	15.9	92.399	235830	260850	334750	277143	210430	193440	240110	214660	1.29108	0.128426
B0Y5M3	GPI-anchored cell wall organization protein Ecm33	AFUB_063890		tr|B0Y5M3|B0Y5M3_ASPFC;tr|A0A8H4I837|A0A8H4I837_ASPFM;tr|A0A229YAJ5|A0A229YAJ5_ASPFM;tr|A0A0J5PFD8|A0A0J5PFD8_ASPFM;sp|Q4WNS8|ECM33_ASPFU	tr|B0Y5M3|B0Y5M3_ASPFC GPI-anchored cell wall organization protein Ecm33 OS=Neosartorya fumigata (strain CEA10 / CBS 144.89 / FGSC A1163) OX=451804 GN=AFUB_063890 PE=4 SV=1;tr|A0A8H4I837|A0A8H4I837_ASPFM Uncharacterized protein OS=Neosartorya fumigata OX=7	5	11	11	11	35.9	41.471	16306000	15824000	19111000	1.70803e+07	17432000	16041000	19563000	1.76787e+07	0.966155	0.700806
B0Y5Q5	Diphosphomevalonate decarboxylase	AFUB_064220		tr|B0Y5Q5|B0Y5Q5_ASPFC;tr|A0A229WR93|A0A229WR93_ASPFM;tr|A0A0J5PDS8|A0A0J5PDS8_ASPFM;sp|Q4WNV9|MVD1_ASPFU	tr|B0Y5Q5|B0Y5Q5_ASPFC Diphosphomevalonate decarboxylase OS=Neosartorya fumigata (strain CEA10 / CBS 144.89 / FGSC A1163) OX=451804 GN=AFUB_064220 PE=3 SV=1;tr|A0A229WR93|A0A229WR93_ASPFM Diphosphomevalonate decarboxylase OS=Neosartorya fumigata OX=746128	4	17	17	17	66.3	43.154	7928900	7495500	9785300	8.40323e+06	8225000	7985000	8406400	8.20547e+06	1.0241	0.795181
B0Y5V9	ATP-dependent RNA helicase DED1	AFUB_064750		tr|B0Y5V9|B0Y5V9_ASPFC;tr|A0A8H4MVE0|A0A8H4MVE0_ASPFM;tr|A0A229YAQ5|A0A229YAQ5_ASPFM;tr|A0A0J5PFL9|A0A0J5PFL9_ASPFM;sp|Q4WP13|DED1_ASPFU	tr|B0Y5V9|B0Y5V9_ASPFC ATP-dependent RNA helicase DED1 OS=Neosartorya fumigata (strain CEA10 / CBS 144.89 / FGSC A1163) OX=451804 GN=AFUB_064750 PE=3 SV=1;tr|A0A8H4MVE0|A0A8H4MVE0_ASPFM Uncharacterized protein OS=Neosartorya fumigata OX=746128 GN=CNMCM8686	5	31	31	29	43.8	72.06	18375000	17323000	21144000	1.89473e+07	20434000	17444000	18286000	1.87213e+07	1.01207	0.883374
B0Y5X1	Mevalonate kinase	AFUB_064880	FUNCTION: Catalyzes the phosphorylation of mevalonate to mevalonate 5-phosphate, a key step in isoprenoid and cholesterol biosynthesis. {ECO:0000256|RuleBase:RU363087}.	tr|B0Y5X1|B0Y5X1_ASPFC;tr|A0A229WKD9|A0A229WKD9_ASPFM;tr|A0A0J5SCL7|A0A0J5SCL7_ASPFM;sp|Q4WP25|ERG12_ASPFU	tr|B0Y5X1|B0Y5X1_ASPFC Mevalonate kinase OS=Neosartorya fumigata (strain CEA10 / CBS 144.89 / FGSC A1163) OX=451804 GN=AFUB_064880 PE=3 SV=1;tr|A0A229WKD9|A0A229WKD9_ASPFM Mevalonate kinase OS=Neosartorya fumigata OX=746128 GN=CDV57_01269 PE=3 SV=1;tr|A0A0	4	9	9	9	25.3	58.395	845570	869620	1259500	991563	754050	764920	924610	814527	1.21735	0.289253
A0A229WHI7	Transcription elongation factor SPT5	CDV57_08372	FUNCTION: The SPT4-SPT5 complex mediates both activation and inhibition of transcription elongation, and plays a role in pre-mRNA processing. This complex seems to be important for the stability of the RNA polymerase II elongation machinery on the chromatin template but not for the inherent ability of this machinery to translocate down the gene. {ECO:0000256|PIRNR:PIRNR036945}.	tr|A0A229WHI7|A0A229WHI7_ASPFM;tr|A0A0J5PE52|A0A0J5PE52_ASPFM;tr|B0Y643|B0Y643_ASPFC;tr|A0A8H4HV36|A0A8H4HV36_ASPFM;sp|Q4WP96|SPT5_ASPFU	tr|A0A229WHI7|A0A229WHI7_ASPFM Transcription elongation factor SPT5 OS=Neosartorya fumigata OX=746128 GN=CDV57_08372 PE=3 SV=1;tr|A0A0J5PE52|A0A0J5PE52_ASPFM Transcription elongation factor SPT5 OS=Aspergillus fumigatus Z5 OX=1437362 GN=Y699_06235 PE=3 SV=	5	13	13	13	16.1	113.9	883130	827530	1126500	945720	1027000	967190	1000900	998363	0.94727	0.603185
A0A8H4HGY3	Uncharacterized protein	CNMCM8057_006935		tr|A0A8H4HGY3|A0A8H4HGY3_ASPFM;tr|A0A8H4MTC5|A0A8H4MTC5_ASPFM;tr|A0A229XXS6|A0A229XXS6_ASPFM;tr|B0Y694|B0Y694_ASPFC;tr|A0A0J5PDV5|A0A0J5PDV5_ASPFM;sp|Q4WPE9|PRP28_ASPFU	tr|A0A8H4HGY3|A0A8H4HGY3_ASPFM Uncharacterized protein OS=Neosartorya fumigata OX=746128 GN=CNMCM8057_006935 PE=4 SV=1;tr|A0A8H4MTC5|A0A8H4MTC5_ASPFM Uncharacterized protein OS=Neosartorya fumigata OX=746128 GN=CNMCM8686_005341 PE=4 SV=1;tr|A0A229XXS6|A0A2	6	5	5	5	11	71.304	373510	395370	188240	319040	15959	486540	473260	325253	0.980898	0.972283
A0A229XXT9	Autophagy-related protein 1	CDV57_06328		tr|A0A229XXT9|A0A229XXT9_ASPFM;tr|A0A0J5PE77|A0A0J5PE77_ASPFM;tr|A0A8H4I1V7|A0A8H4I1V7_ASPFM;tr|B0Y697|B0Y697_ASPFC;sp|Q4WPF2|ATG1_ASPFU	tr|A0A229XXT9|A0A229XXT9_ASPFM Autophagy-related protein 1 OS=Neosartorya fumigata OX=746128 GN=CDV57_06328 PE=4 SV=1;tr|A0A0J5PE77|A0A0J5PE77_ASPFM Autophagy-related protein 1 OS=Aspergillus fumigatus Z5 OX=1437362 GN=Y699_06290 PE=4 SV=1;tr|A0A8H4I1V7|A0	5	2	2	2	3.4	103.51	15600	25580		20590	14173	17474	12453	14700	1.40068	0.253341
B0Y6A3	Peroxidase	AFUB_066210		tr|B0Y6A3|B0Y6A3_ASPFC;tr|A0A229W615|A0A229W615_ASPFM;tr|A0A0J5SCY2|A0A0J5SCY2_ASPFM;sp|Q4WPF8|CCPR_ASPFU	tr|B0Y6A3|B0Y6A3_ASPFC Peroxidase OS=Neosartorya fumigata (strain CEA10 / CBS 144.89 / FGSC A1163) OX=451804 GN=AFUB_066210 PE=3 SV=1;tr|A0A229W615|A0A229W615_ASPFM Peroxidase OS=Neosartorya fumigata OX=746128 GN=CDV57_06322 PE=3 SV=1;tr|A0A0J5SCY2|A0A0J5S	4	19	19	19	46.2	40.389	12448000	15215000	14868000	14177000	13092000	14191000	15296000	14193000	0.998873	0.988869
O43129	Multidrug resistance protein 2	mdr2		tr|O43129|O43129_ASPFM;tr|B0Y6I8|B0Y6I8_ASPFC;tr|A0A0J5SD53|A0A0J5SD53_ASPFM;sp|Q4WPP6|MDR2_ASPFU	tr|O43129|O43129_ASPFM Multidrug resistance protein 2 OS=Neosartorya fumigata OX=746128 GN=mdr2 PE=2 SV=1;tr|B0Y6I8|B0Y6I8_ASPFC ABC multidrug transporter Mdr2 OS=Neosartorya fumigata (strain CEA10 / CBS 144.89 / FGSC A1163) OX=451804 GN=AFUB_067110 PE=4 S	4	10	10	10	19	85.195	1319000	1237600	1106200	1.22093e+06	1160600	1211600	1473500	1281900	0.95244	0.624233
B0Y6P8	4-hydroxyphenylpyruvate dioxygenase	AFUB_067710		tr|B0Y6P8|B0Y6P8_ASPFC;tr|A0A229Y649|A0A229Y649_ASPFM;tr|A0A0J5SDD3|A0A0J5SDD3_ASPFM;sp|Q4WPV8|HPPD2_ASPFU	tr|B0Y6P8|B0Y6P8_ASPFC 4-hydroxyphenylpyruvate dioxygenase OS=Neosartorya fumigata (strain CEA10 / CBS 144.89 / FGSC A1163) OX=451804 GN=AFUB_067710 PE=3 SV=1;tr|A0A229Y649|A0A229Y649_ASPFM 4-hydroxyphenylpyruvate dioxygenase OS=Neosartorya fumigata OX=746	4	18	18	18	65.5	45.775	2818800	2957800	1732400	2503000	2998900	2996700	3276100	3.09057e+06	0.809884	0.214224
B0Y6Q2	Chromatin modification-related protein EAF3	AFUB_067750		tr|B0Y6Q2|B0Y6Q2_ASPFC;tr|A0A229WMP7|A0A229WMP7_ASPFM;tr|A0A0J5PEI3|A0A0J5PEI3_ASPFM;sp|Q4WPW2|EAF3_ASPFU	tr|B0Y6Q2|B0Y6Q2_ASPFC Chromatin modification-related protein EAF3 OS=Neosartorya fumigata (strain CEA10 / CBS 144.89 / FGSC A1163) OX=451804 GN=AFUB_067750 PE=3 SV=1;tr|A0A229WMP7|A0A229WMP7_ASPFM Chromatin modification-related protein EAF3 OS=Neosartorya	4	4	4	4	13.3	38.333	159010	141330	153780	151373	129240	122300	157080	136207	1.11135	0.269791
B0Y6Q8	RuvB-like helicase	AFUB_067810	FUNCTION: DNA helicase participates in several chromatin remodeling complexes, including the SWR1 and the INO80 complexes. {ECO:0000256|RuleBase:RU363048}.	tr|B0Y6Q8|B0Y6Q8_ASPFC;tr|A0A229Y6N8|A0A229Y6N8_ASPFM;tr|A0A0J5PEI7|A0A0J5PEI7_ASPFM;sp|Q4WPW8|RUVB1_ASPFU	tr|B0Y6Q8|B0Y6Q8_ASPFC RuvB-like helicase OS=Neosartorya fumigata (strain CEA10 / CBS 144.89 / FGSC A1163) OX=451804 GN=AFUB_067810 PE=3 SV=1;tr|A0A229Y6N8|A0A229Y6N8_ASPFM RuvB-like helicase OS=Neosartorya fumigata OX=746128 GN=CDV57_02892 PE=3 SV=1;tr|A0	4	18	18	18	53.1	49.72	4766900	4075900	4939600	4.59413e+06	4280400	3738800	4913500	4310900	1.0657	0.546036
B0Y6Y0	3-ketosteroid reductase	AFUB_068520		tr|B0Y6Y0|B0Y6Y0_ASPFC;tr|A0A229W5J7|A0A229W5J7_ASPFM;tr|A0A0J5SDJ3|A0A0J5SDJ3_ASPFM;sp|Q4WQ42|ERG27_ASPFU	tr|B0Y6Y0|B0Y6Y0_ASPFC 3-ketosteroid reductase OS=Neosartorya fumigata (strain CEA10 / CBS 144.89 / FGSC A1163) OX=451804 GN=AFUB_068520 PE=4 SV=1;tr|A0A229W5J7|A0A229W5J7_ASPFM Uncharacterized protein OS=Neosartorya fumigata OX=746128 GN=CDV57_09257 PE=4	4	9	9	9	28.4	49.562	1320000	1557500	1195100	1.35753e+06	1569700	1778000	1343100	1563600	0.86821	0.278613
B0Y4F4	Mitochondrial import inner membrane translocase subunit TIM54	AFUB_068900		tr|B0Y4F4|B0Y4F4_ASPFC;sp|Q4WQ82|TIM54_ASPFU;tr|A0A229XYN8|A0A229XYN8_ASPFM;tr|A0A0J5SDL6|A0A0J5SDL6_ASPFM	tr|B0Y4F4|B0Y4F4_ASPFC Mitochondrial import inner membrane translocase subunit TIM54 OS=Neosartorya fumigata (strain CEA10 / CBS 144.89 / FGSC A1163) OX=451804 GN=AFUB_068900 PE=3 SV=1;sp|Q4WQ82|TIM54_ASPFU Mitochondrial import inner membrane translocase s	4	9	9	9	27.8	49.139	1008700	1026300	1098000	1.04433e+06	869190	1022100	900570	930620	1.12219	0.103147
Q4WQG5	CCR4-Not complex 3-5-exoribonuclease subunit Ccr4	ccr4	FUNCTION: Acts as catalytic component of the CCR4-NOT core complex, which in the nucleus seems to be a general transcription factor, and in the cytoplasm the major mRNA deadenylase involved in mRNA turnover. Ccr4 has 3'-5' RNase activity with a strong preference for polyadenylated substrates and also low exonuclease activity towards single-stranded DNA. Discovered because of its role in the contr…	sp|Q4WQG5|CCR4_ASPFU;tr|A0A229XN97|A0A229XN97_ASPFM;tr|A0A0J5Q0K4|A0A0J5Q0K4_ASPFM;tr|B0Y4N1|B0Y4N1_ASPFC	sp|Q4WQG5|CCR4_ASPFU CCR4-Not complex 3-5-exoribonuclease subunit Ccr4 OS=Neosartorya fumigata (strain ATCC MYA-4609 / Af293 / CBS 101355 / FGSC A1100) OX=330879 GN=ccr4 PE=3 SV=1;tr|A0A229XN97|A0A229XN97_ASPFM CCR4-Not complex 3-5-exoribonuclease subu	4	10	10	10	20.8	78.848	670200	649410	1026100	781903	630740	645910	664060	646903	1.20869	0.332727
B0Y4T6	RNA helicase	AFUB_070250		tr|B0Y4T6|B0Y4T6_ASPFC;tr|A0A8H4MJ51|A0A8H4MJ51_ASPFM;tr|A0A229XRE7|A0A229XRE7_ASPFM;tr|A0A0J5SXC1|A0A0J5SXC1_ASPFM;sp|Q4WQM4|HAS1_ASPFU	tr|B0Y4T6|B0Y4T6_ASPFC RNA helicase OS=Neosartorya fumigata (strain CEA10 / CBS 144.89 / FGSC A1163) OX=451804 GN=AFUB_070250 PE=3 SV=1;tr|A0A8H4MJ51|A0A8H4MJ51_ASPFM Uncharacterized protein OS=Neosartorya fumigata OX=746128 GN=CNMCM8057_003104 PE=4 SV=1;t	5	22	22	22	43.6	69.202	6953400	6567700	9143100	7.55473e+06	7005700	6874700	7123200	7001200	1.07906	0.529565
Q4WQM6	U1 small nuclear ribonucleoprotein C	AFUA_4G13350	FUNCTION: Component of the spliceosomal U1 snRNP, which is essential for recognition of the pre-mRNA 5' splice-site and the subsequent assembly of the spliceosome. U1-C is directly involved in initial 5' splice-site recognition for both constitutive and regulated alternative splicing. The interaction with the 5' splice-site seems to precede base-pairing between the pre-mRNA and the U1 snRNA. Stim…	sp|Q4WQM6|RU1C_ASPFU;tr|A0A8H4MPA4|A0A8H4MPA4_ASPFM;tr|A0A229X6X5|A0A229X6X5_ASPFM;tr|A0A0J5Q3J0|A0A0J5Q3J0_ASPFM;tr|B0Y4T8|B0Y4T8_ASPFC	sp|Q4WQM6|RU1C_ASPFU U1 small nuclear ribonucleoprotein C OS=Neosartorya fumigata (strain ATCC MYA-4609 / Af293 / CBS 101355 / FGSC A1100) OX=330879 GN=AFUA_4G13350 PE=3 SV=3;tr|A0A8H4MPA4|A0A8H4MPA4_ASPFM Uncharacterized protein OS=Neosartorya fumigata OX	5	2	2	2	14.4	21.705	157470	11788	194970	121409	200550	249360	160380	203430	0.596811	0.253241
Q70J58	FuSed4 protease	fuSED4		tr|Q70J58|Q70J58_ASPFM;tr|B0Y502|B0Y502_ASPFC;tr|A0A229XVA2|A0A229XVA2_ASPFM;tr|A0A0J5PJ21|A0A0J5PJ21_ASPFM;sp|Q4WQU0|SED4_ASPFU;tr|A0A8H4HV88|A0A8H4HV88_ASPFM	tr|Q70J58|Q70J58_ASPFM FuSed4 protease OS=Neosartorya fumigata OX=746128 GN=fuSED4 PE=2 SV=1;tr|B0Y502|B0Y502_ASPFC Tripeptidyl peptidase A OS=Neosartorya fumigata (strain CEA10 / CBS 144.89 / FGSC A1163) OX=451804 GN=AFUB_070910 PE=4 SV=1;tr|A0A229XVA2|A0	6	8	8	8	19.4	60.881	2470600	2389200	2885400	2.58173e+06	2633400	2454500	2614400	2.56743e+06	1.00557	0.93462
A0A229Y1V1	Uncharacterized protein	CDV57_03916		tr|A0A229Y1V1|A0A229Y1V1_ASPFM;tr|A0A0J5PH52|A0A0J5PH52_ASPFM;tr|B0XP99|B0XP99_ASPFC;tr|A0A8H4N1Q8|A0A8H4N1Q8_ASPFM;tr|A0A8H4HQY0|A0A8H4HQY0_ASPFM;sp|Q4WR82|SIDC_ASPFU	tr|A0A229Y1V1|A0A229Y1V1_ASPFM Uncharacterized protein OS=Neosartorya fumigata OX=746128 GN=CDV57_03916 PE=4 SV=1;tr|A0A0J5PH52|A0A0J5PH52_ASPFM Nonribosomal siderophore peptide synthase SidC OS=Aspergillus fumigatus Z5 OX=1437362 GN=Y699_09376 PE=4 SV=1;t	6	3	3	3	0.8	519.35	974980	1519100	1153400	1.21583e+06	824660	256240	807230	629377	1.93179	0.0756051
B0XNZ3	Cleavage and polyadenylation specifity factor, 73 kDa subunit, putative	AFUB_016190		tr|B0XNZ3|B0XNZ3_ASPFC;tr|A0A8H4MQD3|A0A8H4MQD3_ASPFM;tr|A0A229Y5K5|A0A229Y5K5_ASPFM;tr|A0A0J5PGA5|A0A0J5PGA5_ASPFM;sp|Q4WRC2|YSH1_ASPFU	tr|B0XNZ3|B0XNZ3_ASPFC Cleavage and polyadenylation specifity factor, 73 kDa subunit, putative OS=Neosartorya fumigata (strain CEA10 / CBS 144.89 / FGSC A1163) OX=451804 GN=AFUB_016190 PE=3 SV=1;tr|A0A8H4MQD3|A0A8H4MQD3_ASPFM Uncharacterized protein OS=Neo	5	11	11	11	20.2	96.329	527920	481670	532120	513903	507750	597570	442540	515953	0.996027	0.967819
A0A229X5T0	RNA helicase	CDV57_09421		tr|A0A229X5T0|A0A229X5T0_ASPFM;tr|A0A0J5PH17|A0A0J5PH17_ASPFM;tr|B0XNH3|B0XNH3_ASPFC;tr|A0A8H4MQY1|A0A8H4MQY1_ASPFM;sp|Q4WRP2|MS116_ASPFU	tr|A0A229X5T0|A0A229X5T0_ASPFM RNA helicase OS=Neosartorya fumigata OX=746128 GN=CDV57_09421 PE=3 SV=1;tr|A0A0J5PH17|A0A0J5PH17_ASPFM RNA helicase OS=Aspergillus fumigatus Z5 OX=1437362 GN=Y699_09067 PE=3 SV=1;tr|B0XNH3|B0XNH3_ASPFC RNA helicase OS=Neosart	5	12	12	12	27.1	73.799	1277700	1204700	1142300	1.20823e+06	988260	1276200	1142300	1.13559e+06	1.06397	0.473603
B0XN46	RNA helicase	AFUB_014550		tr|B0XN46|B0XN46_ASPFC;tr|A0A229Y339|A0A229Y339_ASPFM;tr|A0A0J5PGN2|A0A0J5PGN2_ASPFM;sp|Q4WRV2|DRS1_ASPFU	tr|B0XN46|B0XN46_ASPFC RNA helicase OS=Neosartorya fumigata (strain CEA10 / CBS 144.89 / FGSC A1163) OX=451804 GN=AFUB_014550 PE=4 SV=1;tr|A0A229Y339|A0A229Y339_ASPFM RNA helicase OS=Neosartorya fumigata OX=746128 GN=CDV57_04473 PE=4 SV=1;tr|A0A0J5PGN2|A0A	4	14	14	14	21	91.617	2494800	2559700	3141600	2.73203e+06	2358000	3018200	2575800	2.65067e+06	1.0307	0.787898
B0XRQ4	AP complex subunit sigma	AFUB_013500		tr|B0XRQ4|B0XRQ4_ASPFC;sp|Q4WS49|AP2S_ASPFU	tr|B0XRQ4|B0XRQ4_ASPFC AP complex subunit sigma OS=Neosartorya fumigata (strain CEA10 / CBS 144.89 / FGSC A1163) OX=451804 GN=AFUB_013500 PE=3 SV=1;sp|Q4WS49|AP2S_ASPFU AP-2 complex subunit sigma OS=Neosartorya fumigata (strain ATCC MYA-4609 / Af293 / CBS	2	3	1	1	21.4	17.089	20098		30807	25452.5	20619	30006		25312.5	1.00553	0.986098
B0XRN3	MFS multidrug transporter, putative	AFUB_013280		tr|B0XRN3|B0XRN3_ASPFC;tr|A0A8H4MJL4|A0A8H4MJL4_ASPFM;tr|A0A0J5Q0W3|A0A0J5Q0W3_ASPFM;sp|Q4WS70|MDRA_ASPFU;tr|Q8TFY7|Q8TFY7_ASPFM	tr|B0XRN3|B0XRN3_ASPFC MFS multidrug transporter, putative OS=Neosartorya fumigata (strain CEA10 / CBS 144.89 / FGSC A1163) OX=451804 GN=AFUB_013280 PE=4 SV=1;tr|A0A8H4MJL4|A0A8H4MJL4_ASPFM Uncharacterized protein OS=Neosartorya fumigata OX=746128 GN=CNMCM	5	2	2	2	6.1	67.457	298590	315540	417720	343950	307290	326240	312790	315440	1.09038	0.490864
B0XRJ6	Serine/threonine-protein phosphatase 2A activator	AFUB_012910	FUNCTION: PPIases accelerate the folding of proteins. It catalyzes the cis-trans isomerization of proline imidic peptide bonds in oligopeptides. {ECO:0000256|RuleBase:RU361210}.	tr|B0XRJ6|B0XRJ6_ASPFC;tr|A0A8H4I5J7|A0A8H4I5J7_ASPFM;sp|Q4WSA8|PTPA2_ASPFU;tr|A0A229WSQ6|A0A229WSQ6_ASPFM;tr|A0A0J5Q0V4|A0A0J5Q0V4_ASPFM	tr|B0XRJ6|B0XRJ6_ASPFC Serine/threonine-protein phosphatase 2A activator OS=Neosartorya fumigata (strain CEA10 / CBS 144.89 / FGSC A1163) OX=451804 GN=AFUB_012910 PE=3 SV=1;tr|A0A8H4I5J7|A0A8H4I5J7_ASPFM Uncharacterized protein OS=Neosartorya fumigata OX=7	5	5	5	5	16.4	47.321	345670	415800	385060	382177	293280	396880	146710	278957	1.37002	0.242622
B0XQJ0	mRNA splicing protein (Prp5), putative	AFUB_010130		tr|B0XQJ0|B0XQJ0_ASPFC;tr|A0A229XXD3|A0A229XXD3_ASPFM;tr|A0A0J5PWE0|A0A0J5PWE0_ASPFM;sp|Q4WT34|PRP46_ASPFU	tr|B0XQJ0|B0XQJ0_ASPFC mRNA splicing protein (Prp5), putative OS=Neosartorya fumigata (strain CEA10 / CBS 144.89 / FGSC A1163) OX=451804 GN=AFUB_010130 PE=3 SV=1;tr|A0A229XXD3|A0A229XXD3_ASPFM Uncharacterized protein OS=Neosartorya fumigata OX=746128 GN=CD	4	10	10	10	34.7	49.448	773440	658270	868380	766697	653480	907530	701510	754173	1.01661	0.905254
B0XQI3	GPN-loop GTPase 3	AFUB_010060	FUNCTION: Small GTPase required for proper nuclear import of RNA polymerase II and III (RNAPII and RNAPIII). May act at an RNAP assembly step prior to nuclear import. {ECO:0000256|RuleBase:RU365059}.	tr|B0XQI3|B0XQI3_ASPFC;tr|A0A229Y7E1|A0A229Y7E1_ASPFM;tr|A0A0J5PWT1|A0A0J5PWT1_ASPFM;sp|Q4WT40|GPN3_ASPFU	tr|B0XQI3|B0XQI3_ASPFC GPN-loop GTPase 3 OS=Neosartorya fumigata (strain CEA10 / CBS 144.89 / FGSC A1163) OX=451804 GN=AFUB_010060 PE=3 SV=1;tr|A0A229Y7E1|A0A229Y7E1_ASPFM GPN-loop GTPase 3 OS=Neosartorya fumigata OX=746128 GN=CDV57_02926 PE=3 SV=1;tr|A0A0	4	2	2	1	10.6	32.888	159800	128390	61912	116701	86476	69213	68414	74701	1.56224	0.226995
A0A8H4HP38	Uncharacterized protein	CNMCM8057_002680		tr|A0A8H4HP38|A0A8H4HP38_ASPFM;tr|A0A8H4MSS3|A0A8H4MSS3_ASPFM;tr|A0A229Y7E6|A0A229Y7E6_ASPFM;tr|B0XQF9|B0XQF9_ASPFC;sp|Q4WT65|ABCB_ASPFU;tr|A0A0J5PWG8|A0A0J5PWG8_ASPFM	tr|A0A8H4HP38|A0A8H4HP38_ASPFM Uncharacterized protein OS=Neosartorya fumigata OX=746128 GN=CNMCM8057_002680 PE=4 SV=1;tr|A0A8H4MSS3|A0A8H4MSS3_ASPFM Uncharacterized protein OS=Neosartorya fumigata OX=746128 GN=CNMCM8686_007340 PE=4 SV=1;tr|A0A229Y7E6|A0A2	6	1	1	1	1	148.6	689150	487350	422550	533017		434810	611350	523080	1.019	0.940583
B0XQD9	Cell cycle control protein (Cwf4), putative	AFUB_009610		tr|B0XQD9|B0XQD9_ASPFC;tr|A0A229XZF9|A0A229XZF9_ASPFM;sp|Q4WT84|CLF1_ASPFU;tr|A0A0J5PWW5|A0A0J5PWW5_ASPFM	tr|B0XQD9|B0XQD9_ASPFC Cell cycle control protein (Cwf4), putative OS=Neosartorya fumigata (strain CEA10 / CBS 144.89 / FGSC A1163) OX=451804 GN=AFUB_009610 PE=3 SV=1;tr|A0A229XZF9|A0A229XZF9_ASPFM Uncharacterized protein OS=Neosartorya fumigata OX=746128	4	12	12	12	21.6	81.909	853370	958860	864630	892287	871220	1000700	866700	912873	0.977448	0.728178
A0A8H4HMS7	Uncharacterized protein	CNMCM8057_002824		tr|A0A8H4HMS7|A0A8H4HMS7_ASPFM;tr|A0A229XZG9|A0A229XZG9_ASPFM;tr|A0A0J5PWJ8|A0A0J5PWJ8_ASPFM;tr|B0XQC5|B0XQC5_ASPFC;sp|Q4WT99|PRP5_ASPFU	tr|A0A8H4HMS7|A0A8H4HMS7_ASPFM Uncharacterized protein OS=Neosartorya fumigata OX=746128 GN=CNMCM8057_002824 PE=4 SV=1;tr|A0A229XZG9|A0A229XZG9_ASPFM RNA helicase OS=Neosartorya fumigata OX=746128 GN=CDV57_04144 PE=4 SV=1;tr|A0A0J5PWJ8|A0A0J5PWJ8_ASPFM RNA	5	11	11	11	14.3	131.56	673140	768120	774870	738710	696300	760910	719360	725523	1.01818	0.745396
O43121	Multidrug resistance protein 1	mdr1		tr|O43121|O43121_ASPFM;tr|B0Y3B6|B0Y3B6_ASPFC;tr|A0A229XTZ6|A0A229XTZ6_ASPFM;tr|A0A0J5PVF9|A0A0J5PVF9_ASPFM;sp|Q4WTT9|MDR1_ASPFU;tr|Q4WK97|Q4WK97_ASPFU;tr|B0XMX6|B0XMX6_ASPFC;tr|A0A8H4HW58|A0A8H4HW58_ASPFM;tr|A0A229W238|A0A229W238_ASPFM;tr|A0A0J5SJQ6|A0A0J5SJQ6_ASPFM	tr|O43121|O43121_ASPFM Multidrug resistance protein 1 OS=Neosartorya fumigata OX=746128 GN=mdr1 PE=2 SV=1;tr|B0Y3B6|B0Y3B6_ASPFC ABC multidrug transporter Mdr1 OS=Neosartorya fumigata (strain CEA10 / CBS 144.89 / FGSC A1163) OX=451804 GN=AFUB_053630 PE=4 S	10	51	51	48	43.4	147.72	19470000	18195000	22573000	2.00793e+07	21139000	21739000	22423000	21767000	0.922467	0.279979
B0Y3D8	Protein YOP1	AFUB_053850		tr|B0Y3D8|B0Y3D8_ASPFC;tr|A0A229WNQ5|A0A229WNQ5_ASPFM;tr|A0A0J5PRJ8|A0A0J5PRJ8_ASPFM;sp|Q4WTW3|YOP1_ASPFU	tr|B0Y3D8|B0Y3D8_ASPFC Protein YOP1 OS=Neosartorya fumigata (strain CEA10 / CBS 144.89 / FGSC A1163) OX=451804 GN=AFUB_053850 PE=3 SV=1;tr|A0A229WNQ5|A0A229WNQ5_ASPFM Protein YOP1 OS=Neosartorya fumigata OX=746128 GN=CDV57_03723 PE=3 SV=1;tr|A0A0J5PRJ8|A0A	4	4	4	4	20.7	19.069	356310	386610	354770	365897	341350	272950	399380	337893	1.08288	0.501842
A0A229Y9W8	Transcription elongation factor SPT4	CDV57_01209	FUNCTION: The SPT4-SPT5 complex mediates both activation and inhibition of transcription elongation, and plays a role in pre-mRNA processing. This complex seems to be important for the stability of the RNA polymerase II elongation machinery on the chromatin template but not for the inherent ability of this machinery to translocate down the gene. {ECO:0000256|PIRNR:PIRNR025023}.	tr|A0A229Y9W8|A0A229Y9W8_ASPFM;tr|A0A0J5PUQ6|A0A0J5PUQ6_ASPFM;tr|B0Y3H8|B0Y3H8_ASPFC;sp|Q4WU00|SPT4_ASPFU	tr|A0A229Y9W8|A0A229Y9W8_ASPFM Transcription elongation factor SPT4 OS=Neosartorya fumigata OX=746128 GN=CDV57_01209 PE=3 SV=1;tr|A0A0J5PUQ6|A0A0J5PUQ6_ASPFM Transcription elongation factor SPT4 OS=Aspergillus fumigatus Z5 OX=1437362 GN=Y699_00521 PE=3 SV=	4	6	6	6	73.8	13.511	966320	920040	1292700	1.05969e+06	815560	810100	944210	856623	1.23705	0.180115
B0Y3I5	Cell cycle control protein (Cwf2), putative	AFUB_054320		tr|B0Y3I5|B0Y3I5_ASPFC;tr|A0A8H4HX83|A0A8H4HX83_ASPFM;tr|A0A229Y9N8|A0A229Y9N8_ASPFM;tr|A0A0J5SPC5|A0A0J5SPC5_ASPFM;sp|Q4WU07|CWC2_ASPFU	tr|B0Y3I5|B0Y3I5_ASPFC Cell cycle control protein (Cwf2), putative OS=Neosartorya fumigata (strain CEA10 / CBS 144.89 / FGSC A1163) OX=451804 GN=AFUB_054320 PE=3 SV=1;tr|A0A8H4HX83|A0A8H4HX83_ASPFM Uncharacterized protein OS=Neosartorya fumigata OX=746128	5	7	7	7	22.7	45.526	1074800	1076400	789370	980190	949930	1099200	976770	1.00863e+06	0.9718	0.801523
B0Y3W9	Autophagy-related E2-like conjugation enzyme ATG3	AFUB_055700		tr|B0Y3W9|B0Y3W9_ASPFC;tr|A0A229XEZ2|A0A229XEZ2_ASPFM;tr|A0A0J5PS11|A0A0J5PS11_ASPFM;sp|Q4WUE5|ATG3_ASPFU	tr|B0Y3W9|B0Y3W9_ASPFC Autophagy-related E2-like conjugation enzyme ATG3 OS=Neosartorya fumigata (strain CEA10 / CBS 144.89 / FGSC A1163) OX=451804 GN=AFUB_055700 PE=3 SV=1;tr|A0A229XEZ2|A0A229XEZ2_ASPFM Autophagy-related E2-like conjugation enzyme ATG3 OS	4	2	2	2	6.8	39.769	29717	82251	5465.7	39144.6	11113	44741	46942	34265.3	1.1424	0.85733
B0Y3Y9	AI-BP family protein	AFUB_055910		tr|B0Y3Y9|B0Y3Y9_ASPFC;tr|A0A0J5PS32|A0A0J5PS32_ASPFM;sp|Q4WUG4|NNRE_ASPFU;tr|A0A229XWH4|A0A229XWH4_ASPFM	tr|B0Y3Y9|B0Y3Y9_ASPFC AI-BP family protein OS=Neosartorya fumigata (strain CEA10 / CBS 144.89 / FGSC A1163) OX=451804 GN=AFUB_055910 PE=4 SV=1;tr|A0A0J5PS32|A0A0J5PS32_ASPFM NAD(P)H-hydrate epimerase OS=Aspergillus fumigatus Z5 OX=1437362 GN=Y699_00682 PE	4	2	2	2	17.5	24.181	234160	254570	211430	233387	204270	237930	249480	230560	1.01226	0.885444
A0A229X3T9	Homoaconitase, mitochondrial (Fragment)	CDV57_09588	FUNCTION: Catalyzes the reversible hydration of cis-homoaconitate to (2R,3S)-homoisocitrate, a step in the alpha-aminoadipate pathway for lysine biosynthesis. {ECO:0000256|RuleBase:RU362038}.	tr|A0A229X3T9|A0A229X3T9_ASPFM;tr|B0Y440|B0Y440_ASPFC;tr|A0A8H4MSY6|A0A8H4MSY6_ASPFM;tr|A0A8H4MF97|A0A8H4MF97_ASPFM;sp|Q4WUL6|LYS4_ASPFU;tr|A0A0J5PW60|A0A0J5PW60_ASPFM	tr|A0A229X3T9|A0A229X3T9_ASPFM Homoaconitase, mitochondrial (Fragment) OS=Neosartorya fumigata OX=746128 GN=CDV57_09588 PE=3 SV=1;tr|B0Y440|B0Y440_ASPFC Homoaconitase, mitochondrial OS=Neosartorya fumigata (strain CEA10 / CBS 144.89 / FGSC A1163) OX=451804	6	18	18	18	34.3	82.108	1668800	2202900	2871700	2247800	2230700	3128900	2696100	2.68523e+06	0.837097	0.370505
Q4WUR1	Serine/threonine-protein phosphatase 2B catalytic subunit	cnaA	FUNCTION: Calcium-dependent, calmodulin-stimulated protein phosphatase. This subunit may have a role in the calmodulin activation of calcineurin.	sp|Q4WUR1|PP2B_ASPFU;tr|B0Y488|B0Y488_ASPFC;tr|A0A229XE90|A0A229XE90_ASPFM;tr|A0A0J5PVC3|A0A0J5PVC3_ASPFM;tr|A0A059U2B9|A0A059U2B9_ASPFM	sp|Q4WUR1|PP2B_ASPFU Serine/threonine-protein phosphatase 2B catalytic subunit OS=Neosartorya fumigata (strain ATCC MYA-4609 / Af293 / CBS 101355 / FGSC A1100) OX=330879 GN=cnaA PE=1 SV=2;tr|B0Y488|B0Y488_ASPFC Serine/threonine-protein phosphatase OS=Neosa	5	13	13	13	40.6	61.107	2180600	2270500	3039100	2.49673e+06	2432400	2605300	2354000	2463900	1.01333	0.913032
B0Y0R8	Phosphomevalonate kinase	AFUB_058300		tr|B0Y0R8|B0Y0R8_ASPFC;tr|A0A229WBC6|A0A229WBC6_ASPFM;tr|A0A0J5PWP9|A0A0J5PWP9_ASPFM;sp|Q4WV38|ERG8_ASPFU	tr|B0Y0R8|B0Y0R8_ASPFC Phosphomevalonate kinase OS=Neosartorya fumigata (strain CEA10 / CBS 144.89 / FGSC A1163) OX=451804 GN=AFUB_058300 PE=3 SV=1;tr|A0A229WBC6|A0A229WBC6_ASPFM Phosphomevalonate kinase OS=Neosartorya fumigata OX=746128 GN=CDV57_02973 PE=	4	14	14	14	37.4	53.231	1334700	1375200	1151200	1.28703e+06	1212600	1468600	1330900	1.33737e+06	0.962364	0.644711
B0Y0U5	U2 small nuclear ribonucleoprotein A	AFUB_058570		tr|B0Y0U5|B0Y0U5_ASPFC;tr|A0A229XZW1|A0A229XZW1_ASPFM;tr|A0A0J5PVP8|A0A0J5PVP8_ASPFM;sp|Q4WV66|RU2A_ASPFU	tr|B0Y0U5|B0Y0U5_ASPFC U2 small nuclear ribonucleoprotein A OS=Neosartorya fumigata (strain CEA10 / CBS 144.89 / FGSC A1163) OX=451804 GN=AFUB_058570 PE=3 SV=1;tr|A0A229XZW1|A0A229XZW1_ASPFM U2 small nuclear ribonucleoprotein A OS=Neosartorya fumigata OX	4	5	5	5	19.4	28.803	1710900	1701400	2400400	1.93757e+06	1522900	1457500	1650300	1.54357e+06	1.25525	0.173534
B0Y0V0	RNA helicase	AFUB_058620		tr|B0Y0V0|B0Y0V0_ASPFC;tr|A0A8H4IBX1|A0A8H4IBX1_ASPFM;tr|A0A229XZJ0|A0A229XZJ0_ASPFM;tr|A0A0J5PVQ3|A0A0J5PVQ3_ASPFM;sp|Q4WV71|DBP7_ASPFU	tr|B0Y0V0|B0Y0V0_ASPFC RNA helicase OS=Neosartorya fumigata (strain CEA10 / CBS 144.89 / FGSC A1163) OX=451804 GN=AFUB_058620 PE=4 SV=1;tr|A0A8H4IBX1|A0A8H4IBX1_ASPFM Uncharacterized protein OS=Neosartorya fumigata OX=746128 GN=CNMCM8057_002256 PE=4 SV=1;t	5	4	4	4	5.9	83.326	154300	137490	153880	148557	201670	288400	120640	203570	0.729757	0.32224
A0A229WS60	Uncharacterized protein	CDV57_00168		tr|A0A229WS60|A0A229WS60_ASPFM;tr|B0Y112|B0Y112_ASPFC;sp|Q4WVD0|ATG18_ASPFU;tr|A0A0J5PVX5|A0A0J5PVX5_ASPFM	tr|A0A229WS60|A0A229WS60_ASPFM Uncharacterized protein OS=Neosartorya fumigata OX=746128 GN=CDV57_00168 PE=4 SV=1;tr|B0Y112|B0Y112_ASPFC Protein-vacuolar targeting protein Atg18, putative OS=Neosartorya fumigata (strain CEA10 / CBS 144.89 / FGSC A1163) OX=	4	5	5	5	15.2	46.774	305340	289640	431110	342030	241960	213630	266810	240800	1.42039	0.0992326
A0A0J5PT45	Leucine carboxyl methyltransferase 2	Y699_00992		tr|A0A0J5PT45|A0A0J5PT45_ASPFM;sp|Q4WVD1|TYW4_ASPFU;tr|A0A8H4IES5|A0A8H4IES5_ASPFM;tr|A0A229YCY4|A0A229YCY4_ASPFM;tr|B0Y113|B0Y113_ASPFC	tr|A0A0J5PT45|A0A0J5PT45_ASPFM Leucine carboxyl methyltransferase 2 OS=Aspergillus fumigatus Z5 OX=1437362 GN=Y699_00992 PE=3 SV=1;sp|Q4WVD1|TYW4_ASPFU tRNA wybutosine-synthesizing protein 4 OS=Neosartorya fumigata (strain ATCC MYA-4609 / Af293 / CBS 10135	5	11	11	11	14	114.41	653730	717800	1000200	790577	808170	776280	823230	802560	0.985069	0.916478
A0A8H4I1N0	Uncharacterized protein	CNMCM8057_007315		tr|A0A8H4I1N0|A0A8H4I1N0_ASPFM;tr|A0A229YCU7|A0A229YCU7_ASPFM;tr|A0A0J5SQK0|A0A0J5SQK0_ASPFM;sp|Q4WVE3|DCL1_ASPFU;tr|B0Y124|B0Y124_ASPFC	tr|A0A8H4I1N0|A0A8H4I1N0_ASPFM Uncharacterized protein OS=Neosartorya fumigata OX=746128 GN=CNMCM8057_007315 PE=4 SV=1;tr|A0A229YCU7|A0A229YCU7_ASPFM Dicer-like protein 1 OS=Neosartorya fumigata OX=746128 GN=CDV57_00180 PE=3 SV=1;tr|A0A0J5SQK0|A0A0J5SQK0_A	5	1	1	1	0.7	171.74	9027.4	40977	40064	30022.8	6403.8	311060	4130.8	107198	0.280068	0.493271
A0A8H4HYT7	Uncharacterized protein	CNMCM8057_007313		tr|A0A8H4HYT7|A0A8H4HYT7_ASPFM;tr|A0A229WTD4|A0A229WTD4_ASPFM;tr|A0A0J5PVY6|A0A0J5PVY6_ASPFM;tr|B0Y126|B0Y126_ASPFC;sp|Q4WVE5|SVF1_ASPFU	tr|A0A8H4HYT7|A0A8H4HYT7_ASPFM Uncharacterized protein OS=Neosartorya fumigata OX=746128 GN=CNMCM8057_007313 PE=4 SV=1;tr|A0A229WTD4|A0A229WTD4_ASPFM Uncharacterized protein OS=Neosartorya fumigata OX=746128 GN=CDV57_00183 PE=3 SV=1;tr|A0A0J5PVY6|A0A0J5PVY	5	12	12	12	41.5	41.648	2028600	2054500	2257400	2113500	1962100	2210000	2459700	2210600	0.956075	0.578583
B0Y136	DNA repair and transcription protein (Xab2), putative	AFUB_059470		tr|B0Y136|B0Y136_ASPFC;tr|A0A8H4HYU4|A0A8H4HYU4_ASPFM;sp|Q4WVF4|SYF1_ASPFU	tr|B0Y136|B0Y136_ASPFC DNA repair and transcription protein (Xab2), putative OS=Neosartorya fumigata (strain CEA10 / CBS 144.89 / FGSC A1163) OX=451804 GN=AFUB_059470 PE=3 SV=1;tr|A0A8H4HYU4|A0A8H4HYU4_ASPFM Uncharacterized protein OS=Neosartorya fumigata	3	23	23	1	37.9	97.186	1748500	1814400	990210	1.5177e+06	2049800	1862900	1836000	1.91623e+06	0.792024	0.217903
B0Y142	Protein kinase C	AFUB_059540		tr|B0Y142|B0Y142_ASPFC;tr|A0A8H4HYS6|A0A8H4HYS6_ASPFM;tr|A0A229WSS8|A0A229WSS8_ASPFM;tr|A0A0J5PVZ9|A0A0J5PVZ9_ASPFM;sp|Q4WVG0|PKCA_ASPFU	tr|B0Y142|B0Y142_ASPFC Protein kinase C OS=Neosartorya fumigata (strain CEA10 / CBS 144.89 / FGSC A1163) OX=451804 GN=AFUB_059540 PE=3 SV=1;tr|A0A8H4HYS6|A0A8H4HYS6_ASPFM Uncharacterized protein OS=Neosartorya fumigata OX=746128 GN=CNMCM8057_007298 PE=4 SV	5	17	17	17	17.5	123.06	919810	930400	824700	891637	893390	938440	905960	912597	0.977033	0.593514
B0Y152	DNA ligase	AFUB_059640		tr|B0Y152|B0Y152_ASPFC;sp|Q4WVG8|DNLI4_ASPFU;tr|A0A0J5PX47|A0A0J5PX47_ASPFM;tr|A0A8H4MG12|A0A8H4MG12_ASPFM;tr|A0A229XVE5|A0A229XVE5_ASPFM	tr|B0Y152|B0Y152_ASPFC DNA ligase OS=Neosartorya fumigata (strain CEA10 / CBS 144.89 / FGSC A1163) OX=451804 GN=AFUB_059640 PE=3 SV=1;sp|Q4WVG8|DNLI4_ASPFU DNA ligase 4 OS=Neosartorya fumigata (strain ATCC MYA-4609 / Af293 / CBS 101355 / FGSC A1100) OX=330	5	7	7	7	9.6	111.85	820.75	244670	142590	129360	109500	100300	135440	115080	1.12409	0.851402
B0Y1B8	AdoMet-dependent rRNA methyltransferase SPB1	SPB1	FUNCTION: Required for proper assembly of pre-ribosomal particles during the biogenesis of the 60S ribosomal subunit. {ECO:0000256|HAMAP-Rule:MF_03163}.	tr|B0Y1B8|B0Y1B8_ASPFC;tr|A0A229W2M3|A0A229W2M3_ASPFM;tr|A0A0J5PX52|A0A0J5PX52_ASPFM;sp|Q4WVH3|SPB1_ASPFU	tr|B0Y1B8|B0Y1B8_ASPFC AdoMet-dependent rRNA methyltransferase SPB1 OS=Neosartorya fumigata (strain CEA10 / CBS 144.89 / FGSC A1163) OX=451804 GN=SPB1 PE=3 SV=1;tr|A0A229W2M3|A0A229W2M3_ASPFM AdoMet-dependent rRNA methyltransferase SPB1 OS=Neosartorya fumi	4	7	7	7	11.7	90.114	798630	816980	851340	822317	330140	552100	727850	536697	1.53218	0.0696814
B0Y1B9	Histone-lysine N-methyltransferase, H3 lysine-79 specific	AFUB_059700	FUNCTION: Histone methyltransferase that specifically trimethylates histone H3 to form H3K79me3. This methylation is required for telomere silencing and for the pachytene checkpoint during the meiotic cell cycle by allowing the recruitment of RAD9 to double strand breaks. Nucleosomes are preferred as substrate compared to free histone. {ECO:0000256|PIRNR:PIRNR017570}.	tr|B0Y1B9|B0Y1B9_ASPFC;tr|A0A229XRG4|A0A229XRG4_ASPFM;tr|A0A0J5PW14|A0A0J5PW14_ASPFM;sp|Q4WVH4|DOT1_ASPFU	tr|B0Y1B9|B0Y1B9_ASPFC Histone-lysine N-methyltransferase, H3 lysine-79 specific OS=Neosartorya fumigata (strain CEA10 / CBS 144.89 / FGSC A1163) OX=451804 GN=AFUB_059700 PE=3 SV=1;tr|A0A229XRG4|A0A229XRG4_ASPFM Histone-lysine N-methyltransferase, H3 lysin	4	5	5	5	10.8	56.771	200110	187310	159590	182337	191740	220930	217920	210197	0.867457	0.13938
A0A8H4HTW4	Uncharacterized protein	CNMCM8057_008280		tr|A0A8H4HTW4|A0A8H4HTW4_ASPFM;tr|A0A229Y312|A0A229Y312_ASPFM;tr|B0Y1F0|B0Y1F0_ASPFC;tr|A0A8H4IDB9|A0A8H4IDB9_ASPFM;tr|A0A0J5PTA2|A0A0J5PTA2_ASPFM;sp|Q4WVK5|CAF17_ASPFU	tr|A0A8H4HTW4|A0A8H4HTW4_ASPFM Uncharacterized protein OS=Neosartorya fumigata OX=746128 GN=CNMCM8057_008280 PE=4 SV=1;tr|A0A229Y312|A0A229Y312_ASPFM Putative transferase CAF17, mitochondrial OS=Neosartorya fumigata OX=746128 GN=CDV57_03798 PE=3 SV=1;tr|B0	6	10	10	10	46.4	41.337	991000	978910	818730	929547	977850	968430	1020100	988793	0.940082	0.362894
Q4WVM7	Serine/threonine-protein kinase tel1	tel1	FUNCTION: Serine/threonine protein kinase which activates checkpoint signaling upon genotoxic stresses such as ionizing radiation (IR), ultraviolet light (UV), or DNA replication stalling, thereby acting as a DNA damage sensor. Recognizes the substrate consensus sequence [ST]-Q. Phosphorylates histone H2A to form H2AS128ph (gamma-H2A) at sites of DNA damage, involved in the regulation of DNA dama…	sp|Q4WVM7|ATM_ASPFU;tr|B0Y1H2|B0Y1H2_ASPFC;tr|A0A8H4ICL0|A0A8H4ICL0_ASPFM;tr|A0A8H4HSG0|A0A8H4HSG0_ASPFM;tr|A0A229Y307|A0A229Y307_ASPFM;tr|A0A0J5Q4J4|A0A0J5Q4J4_ASPFM	sp|Q4WVM7|ATM_ASPFU Serine/threonine-protein kinase tel1 OS=Neosartorya fumigata (strain ATCC MYA-4609 / Af293 / CBS 101355 / FGSC A1100) OX=330879 GN=tel1 PE=3 SV=2;tr|B0Y1H2|B0Y1H2_ASPFC Serine/threonine-protein kinase Tel1 OS=Neosartorya fumigata (strai	6	3	3	3	1.2	315.1	46772	108570	115880	90407.3	105150	65103	108280	92844.3	0.973752	0.92971
A0A0J5Q4L2	Nonribosomal peptide synthase, putative	Y699_05148		tr|A0A0J5Q4L2|A0A0J5Q4L2_ASPFM;tr|A0A229Y8E1|A0A229Y8E1_ASPFM;sp|Q4WVN4|NRPS8_ASPFU;tr|A0A8H4N027|A0A8H4N027_ASPFM;tr|B0Y1Q1|B0Y1Q1_ASPFC;tr|A0A8H4HSX6|A0A8H4HSX6_ASPFM;tr|A0A8H4HUJ9|A0A8H4HUJ9_ASPFM	tr|A0A0J5Q4L2|A0A0J5Q4L2_ASPFM Nonribosomal peptide synthase, putative OS=Aspergillus fumigatus Z5 OX=1437362 GN=Y699_05148 PE=3 SV=1;tr|A0A229Y8E1|A0A229Y8E1_ASPFM Uncharacterized protein OS=Neosartorya fumigata OX=746128 GN=CDV57_02683 PE=3 SV=1;sp|Q4WVN	7	5	5	5	0.8	923.85	1320700	2030400	1868700	1.73993e+06	1153900	1835400	1419300	1.46953e+06	1.184	0.407316
B0Y1U0	Protein BCP1	AFUB_060830	FUNCTION: Involved in nuclear export, actin cytoskeleton organization and vesicular transport. {ECO:0000256|PIRNR:PIRNR028983}.	tr|B0Y1U0|B0Y1U0_ASPFC;tr|A0A229WCE1|A0A229WCE1_ASPFM;tr|A0A0J5SYD8|A0A0J5SYD8_ASPFM;sp|Q4WVS2|BCP1_ASPFU	tr|B0Y1U0|B0Y1U0_ASPFC Protein BCP1 OS=Neosartorya fumigata (strain CEA10 / CBS 144.89 / FGSC A1163) OX=451804 GN=AFUB_060830 PE=3 SV=1;tr|A0A229WCE1|A0A229WCE1_ASPFM Protein BCP1 OS=Neosartorya fumigata OX=746128 GN=CDV57_02644 PE=3 SV=1;tr|A0A0J5SYD8|A0A	4	6	6	6	28.2	29.56	998010	1125200	1593900	1.23904e+06	1052800	899340	1205800	1.05265e+06	1.17707	0.407599
B0Y1U2	WD repeat-containing protein	AFUB_060850		tr|B0Y1U2|B0Y1U2_ASPFC;tr|A0A229WCI9|A0A229WCI9_ASPFM;sp|Q4WVS4|MDV1_ASPFU;tr|A0A0J5Q5X3|A0A0J5Q5X3_ASPFM	tr|B0Y1U2|B0Y1U2_ASPFC WD repeat-containing protein OS=Neosartorya fumigata (strain CEA10 / CBS 144.89 / FGSC A1163) OX=451804 GN=AFUB_060850 PE=4 SV=1;tr|A0A229WCI9|A0A229WCI9_ASPFM Uncharacterized protein OS=Neosartorya fumigata OX=746128 GN=CDV57_02642	4	5	5	5	14	60.095	198610	230620	228990	219407	207740	259530	215740	227670	0.963705	0.688624
B0Y1W3	Cyclophilin-60	AFUB_061060		tr|B0Y1W3|B0Y1W3_ASPFC;tr|A0A8H4HT91|A0A8H4HT91_ASPFM;tr|A0A229Y1H9|A0A229Y1H9_ASPFM;tr|A0A0J5Q5Z6|A0A0J5Q5Z6_ASPFM;sp|Q4WVU5|PPIL2_ASPFU	tr|B0Y1W3|B0Y1W3_ASPFC Cyclophilin-60 OS=Neosartorya fumigata (strain CEA10 / CBS 144.89 / FGSC A1163) OX=451804 GN=AFUB_061060 PE=3 SV=1;tr|A0A8H4HT91|A0A8H4HT91_ASPFM Uncharacterized protein OS=Neosartorya fumigata OX=746128 GN=CNMCM8057_000055 PE=4 SV=1	5	2	2	2	5.7	63.336	99734	76697		88215.5		150740	120370	135555	0.650773	0.13099
A0A0J5PYS3	Histone H2B	Y699_02001		tr|A0A0J5PYS3|A0A0J5PYS3_ASPFM;tr|B0XZ99|B0XZ99_ASPFC;tr|A0A229XRR1|A0A229XRR1_ASPFM;sp|Q4WWC5|H2B_ASPFU	tr|A0A0J5PYS3|A0A0J5PYS3_ASPFM Histone H2B OS=Aspergillus fumigatus Z5 OX=1437362 GN=Y699_02001 PE=3 SV=1;tr|B0XZ99|B0XZ99_ASPFC Histone H2B OS=Neosartorya fumigata (strain CEA10 / CBS 144.89 / FGSC A1163) OX=451804 GN=AFUB_043650 PE=3 SV=1;tr|A0A229XRR1|A	4	6	6	6	37.4	14.884	26771000	24418000	38002000	2.97303e+07	28905000	25463000	32407000	28925000	1.02784	0.870802
A0A229W773	Histone H2A	CDV57_06499		tr|A0A229W773|A0A229W773_ASPFM;tr|A0A0J5Q035|A0A0J5Q035_ASPFM;sp|Q4WWC6|H2A_ASPFU;tr|B0XZ98|B0XZ98_ASPFC	tr|A0A229W773|A0A229W773_ASPFM Histone H2A OS=Neosartorya fumigata OX=746128 GN=CDV57_06499 PE=3 SV=1;tr|A0A0J5Q035|A0A0J5Q035_ASPFM Histone H2A OS=Aspergillus fumigatus Z5 OX=1437362 GN=Y699_02000 PE=3 SV=1;sp|Q4WWC6|H2A_ASPFU Histone H2A OS=Neosartorya f	4	4	4	3	34.6	14.092	8806700	7310500	3957600	6691600	10951000	11818000	5772200	9.51373e+06	0.703362	0.299604
B0XZ48	Transcription elongation factor Spt6	AFUB_043140	FUNCTION: Plays a role in maintenance of chromatin structure during RNA polymerase II transcription elongation thereby repressing transcription initiation from cryptic promoters. Mediates the reassembly of nucleosomes onto the promoters of at least a selected set of genes during repression; the nucleosome reassembly is essential for transcriptional repression. {ECO:0000256|PIRNR:PIRNR036947}.	tr|B0XZ48|B0XZ48_ASPFC;tr|A0A8H4IGW1|A0A8H4IGW1_ASPFM;tr|A0A8H4HLZ7|A0A8H4HLZ7_ASPFM;tr|A0A229Y012|A0A229Y012_ASPFM;tr|A0A0J5SSY2|A0A0J5SSY2_ASPFM;sp|Q4WWH6|SPT6_ASPFU	tr|B0XZ48|B0XZ48_ASPFC Transcription elongation factor Spt6 OS=Neosartorya fumigata (strain CEA10 / CBS 144.89 / FGSC A1163) OX=451804 GN=AFUB_043140 PE=3 SV=1;tr|A0A8H4IGW1|A0A8H4IGW1_ASPFM Uncharacterized protein OS=Neosartorya fumigata OX=746128 GN=CNMC	6	41	41	41	34.7	163.59	4617500	4311600	5497500	4.80887e+06	4400400	4475700	4775500	4.55053e+06	1.05677	0.527168
B0XYY5	Sulfate adenylyltransferase	MET3	FUNCTION: Catalyzes the first intracellular reaction of sulfate assimilation, forming adenosine-5'-phosphosulfate (APS) from inorganic sulfate and ATP. Plays an important role in sulfate activation as a component of the biosynthesis pathway of sulfur-containing amino acids. {ECO:0000256|HAMAP-Rule:MF_03106}.	tr|B0XYY5|B0XYY5_ASPFC;tr|A0A229W3I4|A0A229W3I4_ASPFM;tr|A0A0J5PYD5|A0A0J5PYD5_ASPFM;sp|Q4WWN8|MET3_ASPFU	tr|B0XYY5|B0XYY5_ASPFC Sulfate adenylyltransferase OS=Neosartorya fumigata (strain CEA10 / CBS 144.89 / FGSC A1163) OX=451804 GN=MET3 PE=3 SV=1;tr|A0A229W3I4|A0A229W3I4_ASPFM Sulfate adenylyltransferase OS=Neosartorya fumigata OX=746128 GN=MET3 PE=3 SV=1;t	4	30	30	30	61.1	64.332	14140000	13463000	15184000	1.42623e+07	12878000	13354000	13437000	13223000	1.0786	0.12141
A0A229WJ73	TLDc domain-containing protein (Fragment)	CDV57_02274		tr|A0A229WJ73|A0A229WJ73_ASPFM;tr|B0XYB9|B0XYB9_ASPFC;sp|Q4WX99|OXR1_ASPFU;tr|A0A8H4MVI4|A0A8H4MVI4_ASPFM;tr|A0A0J5PZ27|A0A0J5PZ27_ASPFM	tr|A0A229WJ73|A0A229WJ73_ASPFM TLDc domain-containing protein (Fragment) OS=Neosartorya fumigata OX=746128 GN=CDV57_02274 PE=4 SV=1;tr|B0XYB9|B0XYB9_ASPFC TLD domain containing protein OS=Neosartorya fumigata (strain CEA10 / CBS 144.89 / FGSC A1163) OX=451	5	2	2	2	9.1	24.71	89252	87699	138140	105030	69309	78794	71124	73075.7	1.43728	0.130168
B0XYB7	tRNA (guanine(9)-N1)-methyltransferase	AFUB_040340		tr|B0XYB7|B0XYB7_ASPFC;tr|A0A229Y5K0|A0A229Y5K0_ASPFM;tr|A0A0J5SS21|A0A0J5SS21_ASPFM;sp|Q4WXA1|TRM10_ASPFU	tr|B0XYB7|B0XYB7_ASPFC tRNA (guanine(9)-N1)-methyltransferase OS=Neosartorya fumigata (strain CEA10 / CBS 144.89 / FGSC A1163) OX=451804 GN=AFUB_040340 PE=4 SV=1;tr|A0A229Y5K0|A0A229Y5K0_ASPFM tRNA (guanine(9)-N1)-methyltransferase OS=Neosartorya fumigata	4	6	6	6	17.2	44.283	412240	518320	568230	499597	407290	410860	407270	408473	1.22308	0.118725
B0XY46	DNA polymerase epsilon catalytic subunit	AFUB_039610	FUNCTION: DNA polymerase II participates in chromosomal DNA replication. {ECO:0000256|RuleBase:RU365029}.	tr|B0XY46|B0XY46_ASPFC;tr|A0A8H4MH12|A0A8H4MH12_ASPFM;tr|A0A229XR73|A0A229XR73_ASPFM;tr|A0A0J5SRX7|A0A0J5SRX7_ASPFM;sp|Q4WXH8|DPOE_ASPFU	tr|B0XY46|B0XY46_ASPFC DNA polymerase epsilon catalytic subunit OS=Neosartorya fumigata (strain CEA10 / CBS 144.89 / FGSC A1163) OX=451804 GN=AFUB_039610 PE=3 SV=1;tr|A0A8H4MH12|A0A8H4MH12_ASPFM Uncharacterized protein OS=Neosartorya fumigata OX=746128 GN=	5	8	8	8	4.5	255.65	319010	354170	532820	402000	384690	404810	402310	397270	1.01191	0.946706
A0A8H4HVP9	Uncharacterized protein	CNMCM8057_006829		tr|A0A8H4HVP9|A0A8H4HVP9_ASPFM;tr|A0A229YCN7|A0A229YCN7_ASPFM;tr|A0A0J5PUD5|A0A0J5PUD5_ASPFM;sp|Q4WXW1|DBP8_ASPFU;tr|B0XXQ6|B0XXQ6_ASPFC	tr|A0A8H4HVP9|A0A8H4HVP9_ASPFM Uncharacterized protein OS=Neosartorya fumigata OX=746128 GN=CNMCM8057_006829 PE=4 SV=1;tr|A0A229YCN7|A0A229YCN7_ASPFM RNA helicase OS=Neosartorya fumigata OX=746128 GN=CDV57_00903 PE=3 SV=1;tr|A0A0J5PUD5|A0A0J5PUD5_ASPFM RNA	5	2	2	2	4	57.069	74756	121950	169050	121919	167280	131090	153310	150560	0.809768	0.382028
B0XXP4	CFIA complex component Rna14, putative	AFUB_038120		tr|B0XXP4|B0XXP4_ASPFC;tr|A0A229WLZ1|A0A229WLZ1_ASPFM;tr|A0A0J5SRM2|A0A0J5SRM2_ASPFM;sp|Q4WXX4|RNA14_ASPFU	tr|B0XXP4|B0XXP4_ASPFC CFIA complex component Rna14, putative OS=Neosartorya fumigata (strain CEA10 / CBS 144.89 / FGSC A1163) OX=451804 GN=AFUB_038120 PE=4 SV=1;tr|A0A229WLZ1|A0A229WLZ1_ASPFM Suf domain-containing protein OS=Neosartorya fumigata OX=746128	4	19	19	19	23.2	115.31	1751100	1690900	1754000	1732000	1755000	1610800	1736400	1.70073e+06	1.01838	0.563701
B0XXP3	Histone chaperone	AFUB_038110	FUNCTION: Histone chaperone that facilitates histone deposition and histone exchange and removal during nucleosome assembly and disassembly. {ECO:0000256|PIRNR:PIRNR037759}.	tr|B0XXP3|B0XXP3_ASPFC;tr|A0A229YBZ6|A0A229YBZ6_ASPFM;tr|A0A0J5PUC3|A0A0J5PUC3_ASPFM;sp|Q4WXX5|ASF1_ASPFU	tr|B0XXP3|B0XXP3_ASPFC Histone chaperone OS=Neosartorya fumigata (strain CEA10 / CBS 144.89 / FGSC A1163) OX=451804 GN=AFUB_038110 PE=3 SV=1;tr|A0A229YBZ6|A0A229YBZ6_ASPFM Histone chaperone OS=Neosartorya fumigata OX=746128 GN=CDV57_00889 PE=3 SV=1;tr|A0A0	4	5	5	5	19.5	31.496	1948600	1989100	2649000	2.19557e+06	1922200	1853000	2396000	2.05707e+06	1.06733	0.6513
[truncated: 2,878 more rows]

## Sheet: WT180min_vs_WT0min
Protein	Protein Name	Gene Name	Function	ProteinGroup	FastaHeaders	Proteins	Peptides	RazorUniquePeptides	UniquePeptides	Coverage	MolWeight	LFQ intensity WT180min-1	LFQ intensity WT180min-2	LFQ intensity WT180min-3	average WT180min	LFQ intensity WT0min-1	LFQ intensity WT0min-2	LFQ intensity WT0min-3	average WT0min	WT180min/WT0min	t test p value
[truncated: 3,559 more rows]
