# Supplementary material for: Antifungal activity of cinnamaldehyde against Aspergillus fumigatus involves disruption of the TCA cycle and protein metabolism
Source: Front Microbiol. 2025 Aug 22;16:1613987. doi: 10.3389/fmicb.2025.1613987 (PMC12411526; doi:10.3389/fmicb.2025.1613987)
Supplement: Supplementary file 7 [file Table_3.xlsx]

## Sheet: 90 min vs 0 min
ID	m/z	rt(s)	diff	Name	adduct	score	HMDB	KEGG	SuperClass	Class	SubClass	WT90min-1	WT90min-2	WT90min-3	WT90min-4	WT90min-5	WT90min-6	WT0min-1	WT0min-2	WT0min-3	WT0min-4	WT0min-5	WT0min-6	Average(WT90min)	Average(WT0min)	Fold change	p-value	VIP
M129T58	129.05572	58.300900	diff	3-methyl-2-oxopentanoate	[M-H]-	0.999856393977761	HMDB0000491	C03465	Organic acids and derivatives	Keto acids and derivatives	Short-chain keto acids and derivatives	1.99981e+08	5.24435e+08	4.428e+08	2.18784e+08	3.08908e+08	1.99686e+08	3.45398e+09	5.24769e+09	4.58731e+09	4.67212e+09	2.25957e+09	2.59546e+09	3.15766e+08	3.80269e+09	0.0830375	3.86897e-05	11.5284
M115T66	115.04005	66.286500	diff	Alpha-ketoisovaleric acid	[M-H]-	0.788828450747958	HMDB0000019	C00141	Organic acids and derivatives	Keto acids and derivatives	Short-chain keto acids and derivatives	2.64023e+08	1.12693e+08	9.7133e+07	1.00432e+08	5.78898e+07	5.99762e+07	1.33725e+09	1.05891e+09	3.35761e+09	6.24747e+08	5.66567e+08	7.05204e+08	1.15358e+08	1.27505e+09	0.0904734	0.0235561	6.20166
M147T30_2	147.04525	30.203000	diff	trans-cinnamate	(M-H)-	0.731		C00423				5.55453e+06	4.02087e+06	5.92852e+06	5.35643e+06	5.62669e+06	6.08744e+06	4.93911e+07	6.04825e+07	7.51795e+07	6.42323e+07	5.66328e+07	4.71021e+07	5.42908e+06	5.88367e+07	0.0922736	1.75534e-07	1.44834
M111T47_1	111.08055	46.994800	diff	.alpha.-cyperone	[M+H-C8H12]+	0.915192618364734		C17090	Lipids and lipid-like molecules	Prenol lipids	Sesquiterpenoids	1.02755e+08	8.45145e+07	5.08043e+07	4.99948e+07	4.71389e+07	5.66076e+07	6.05249e+08	4.947e+08	6.0077e+08	6.25265e+08	4.45116e+08	3.48527e+08	6.53025e+07	5.19938e+08	0.125597	1.72741e-06	4.30832
M611T480_1	611.14494	480.140000	diff	Glutathione, oxidized	[M-H]-	0.962236629683002	HMDB0003337	C00127	Organic acids and derivatives	Carboxylic acids and derivatives	Amino acids, peptides, and analogues	8.21162e+07	8.32047e+07	7.6177e+07	7.81616e+07	9.67112e+07	1.00946e+08	6.85237e+08	6.95756e+08	7.56514e+08	7.79263e+08	5.39127e+08	5.08598e+08	8.62194e+07	6.60749e+08	0.130487	2.00695e-07	4.76083
M210T48	210.11049	47.955600	diff	Isopropalin	[M+H-C6H12O]+	0.968865792549764		C19063	Benzenoids	Benzene and substituted derivatives	Aniline and substituted anilines	1.61487e+07	1.65893e+07	1.29619e+07	1.38054e+07	1.27739e+07	1.39742e+07	1.01063e+08	8.87251e+07	1.14582e+08	1.15911e+08	7.01724e+07	7.12039e+07	1.43756e+07	9.36095e+07	0.15357	2.5061e-06	1.79008
M227T104	227.12893	103.556500	diff	Trans-traumatic acid	[M-H]-	0.971653035789714	HMDB0000933	C16308	Lipids and lipid-like molecules	Fatty Acyls	Fatty acids and conjugates	1.3766e+08	1.25599e+08	3.78595e+07	5.24052e+07	5.29942e+07	4.44936e+07	4.56534e+08	4.13569e+08	4.87395e+08	5.82729e+08	4.10679e+08	3.87948e+08	7.51686e+07	4.56476e+08	0.164672	5.99619e-07	3.84207
M329T241	329.14962	241.237000	diff	Propentofylline	[M+Na]+	0.991310302043155	HMDB0014645	C01814	Organoheterocyclic compounds	Imidazopyrimidines	Purines and purine derivatives	1.39957e+07	625426	136336	2.49672e+07	2.54582e+07	1.59058e+07	5.73353e+07	4.78773e+07	9.30796e+07	9.03959e+07	3.19841e+07	2.96498e+07	1.35148e+07	5.8387e+07	0.231469	0.00432499	1.20818
M386T396	386.03356	395.536000	diff	2'-deoxycytidine 5'-diphosphate	[M-H]-	0.737532199559568	HMDB0001245	C00705	Organic oxygen compounds	Organic oxoanionic compounds	Organic pyrophosphates	1.70245e+07	1.86491e+07	1.23267e+07	1.15462e+07	1.03168e+07	1.04065e+07	4.47771e+07	4.69644e+07	5.93919e+07	5.64469e+07	5.33593e+07	5.27415e+07	1.33783e+07	5.22802e+07	0.255896	5.02322e-08	1.23658
M337T147	337.12261	146.748500	diff	Chalcone base + 2o, 1meo, 1prenyl or licochalcone a (not validated)	[M-H]-	0.802340102487397		C00652	Phenylpropanoids and polyketides	Linear 1,3-diarylpropanoids	Chalcones and dihydrochalcones	1.28183e+07	1.89463e+07	1.21521e+07	1.26809e+07	1.07309e+07	9.95899e+06	6.38184e+07	6.50953e+07	4.2069e+07	4.12872e+07	3.2628e+07	2.76363e+07	1.28812e+07	4.54224e+07	0.283588	0.000558861	1.07561
M121T36	121.02952	35.998700	diff	4-hydroxybenzaldehyde	[M-H]-	0.999295994390513	HMDB0011718	C00633	Organic oxygen compounds	Organooxygen compounds	Carbonyl compounds	3.63497e+07	3.16182e+07	3.6484e+07	3.59662e+07	5.24033e+07	4.95747e+07	1.00914e+08	1.08491e+08	1.73818e+08	2.02417e+08	1.18441e+08	1.23587e+08	4.03994e+07	1.37945e+08	0.292866	0.000184485	1.87122
M285T332_1	285.01369	331.772500	diff	Cyclophosphamide	[M+Na+2i]+	0.813659093542441	HMDB0014672	C07888	Organic nitrogen compounds	Organonitrogen compounds	Nitrogen mustard compounds	4.95877e+07	5.09653e+07	4.04381e+07	4.70669e+07	5.1978e+07	5.29493e+07	1.52204e+08	1.50478e+08	1.83346e+08	1.81185e+08	1.18288e+08	1.19287e+08	4.88309e+07	1.50798e+08	0.323817	5.72488e-06	2.02215
M159T218	159.07649	217.733000	diff	Alitame	[M+H-C8H15SON]+	0.816345093			Organic acids and derivatives	Carboxylic acids and derivatives	Amino acids, peptides, and analogues	3.41759e+07	3.75548e+07	3.18072e+07	3.22295e+07	3.49561e+07	3.74884e+07	1.03744e+08	1.04825e+08	9.62878e+07	9.53436e+07	9.62941e+07	9.67942e+07	3.4702e+07	9.88815e+07	0.350945	2.03363e-11	1.64088
M307T332	306.99564	332.286500	diff	Chloramphenicol	[M+H-H2O+2i]+	0.775744559853535	HMDB0014589	C00918	Benzenoids	Benzene and substituted derivatives	Nitrobenzenes	2.73445e+07	2.95822e+07	2.70861e+07	2.79425e+07	2.90231e+07	3.30428e+07	8.60383e+07	8.20286e+07	1.02085e+08	9.35952e+07	6.54592e+07	6.63414e+07	2.90035e+07	8.25912e+07	0.35117	4.71683e-06	1.46657
M357T70	357.07961	70.165400	diff	Psoromic acid	[M-H]-	0.989916193388079						3.83774e+07	2.2244e+07	1.21356e+07	1.30331e+07	8.96797e+06	1.03209e+07	4.77782e+07	4.89427e+07	4.75714e+07	2.54996e+07	7.14268e+07	4.36489e+07	1.75132e+07	4.74779e+07	0.36887	0.00262284	1.01447
M221T432	221.06095	432.186500	diff	Dl-cystathionine	[M-H]-	0.993803481651599	HMDB0000455	C00542	Organic acids and derivatives	Carboxylic acids and derivatives	Amino acids, peptides, and analogues	7.98528e+07	8.3516e+07	7.5096e+07	7.32447e+07	9.19601e+07	9.08611e+07	2.03948e+08	2.1014e+08	2.24779e+08	2.23383e+08	1.73141e+08	1.70204e+08	8.24218e+07	2.00932e+08	0.410197	4.38739e-07	2.17292
M145T353	145.01427	352.999000	diff	Alpha-ketoglutarate	[M-H]-	0.960670235904384	HMDB0000208	C00026	Organic acids and derivatives	Keto acids and derivatives	Gamma-keto acids and derivatives	5.95326e+07	5.74905e+07	4.95301e+07	5.23751e+07	5.18208e+07	4.89839e+07	1.27336e+08	1.24199e+08	1.76903e+08	1.80172e+08	7.93864e+07	7.61334e+07	5.32888e+07	1.27355e+08	0.418428	0.00250706	1.59063
M247T392	247.14021	391.700500	diff	Octopine	[M+H]+	0.913142781204654		C04137	Organic acids and derivatives	Carboxylic acids and derivatives	Amino acids, peptides, and analogues	3.50995e+07	1.76695e+06	3.52519e+07	3.4381e+07	3.33931e+07	3.78222e+07	9.09084e+07	6.68135e+07	7.27475e+07	7.42806e+07	6.21994e+07	5.75763e+07	2.96191e+07	7.07543e+07	0.418619	0.000232072	1.22701
M150T231	150.07746	230.771000	diff	3-methyladenine	[M+H]+	0.999886283418138	HMDB0011600	C00913	Organoheterocyclic compounds	Imidazopyrimidines	Purines and purine derivatives	8.00903e+08	8.18838e+08	7.24072e+08	8.02594e+08	8.40951e+08	9.16096e+08	1.82077e+09	1.91026e+09	1.86494e+09	1.77113e+09	1.89298e+09	1.97331e+09	8.17242e+08	1.87223e+09	0.436507	9.75339e-11	6.64612
M418T254	418.17205	253.956000	diff	N-Formylmethionyl-Leucylphenylalanine	(M-H2O-H)-	0.6499						1.68381e+07	1.62821e+07	2.05596e+07	2.00851e+07	2.20008e+07	2.25935e+07	4.16915e+07	4.43981e+07	4.19255e+07	4.37253e+07	4.8187e+07	5.01776e+07	1.97266e+07	4.50175e+07	0.438197	5.51026e-08	1.01057
M426T30	426.33685	30.151600	diff	Oleoyl-l-carnitine	[M+H]+	0.973581304	HMDB0005065		Lipids and lipid-like molecules	Fatty Acyls	Fatty acid esters	1.47661e+08	1.4407e+08	1.02127e+08	1.11678e+08	1.58013e+08	1.621e+08	2.33697e+08	2.16983e+08	4.0452e+08	3.96454e+08	2.94855e+08	3.1459e+08	1.37608e+08	3.10183e+08	0.443635	0.000457647	2.48046
M323T92	323.22307	92.180100	diff	5-(tetradecyloxy)-2-furoic acid	[M-H]-	0.940974756115938			Organoheterocyclic compounds	Furans	Furoic acid and derivatives	6.09845e+07	3.97174e+07	4.85981e+07	8.91165e+07	1.11061e+08	7.33431e+07	1.20142e+08	1.9899e+08	2.06014e+08	2.59514e+08	6.83863e+07	8.86346e+07	7.04701e+07	1.56947e+08	0.449007	0.024539	1.70417
M303T161	303.13856	161.001000	diff	2,6-dihydroxy-7-methoxy-1,1,4a-trimethyl-3,4,10,10a-tetrahydro-2h-phenanthren-9-one	[M-H]-	0.792132487721862			Lipids and lipid-like molecules	Prenol lipids	Diterpenoids	6.09794e+07	6.58686e+07	5.91636e+07	5.35083e+07	5.80922e+07	4.95402e+07	2.27395e+08	1.30907e+08	1.12252e+08	1.17343e+08	9.52626e+07	8.81992e+07	5.78587e+07	1.2856e+08	0.450053	0.00691338	1.47418
M237T293	237.18087	293.048000	diff	(.+/-.)-dropropizine	[M+H]+	0.720442598			Organoheterocyclic compounds	Diazinanes	Piperazines	7.88648e+07	7.99148e+07	1.15279e+08	6.61986e+07	6.42119e+07	5.51725e+07	1.0029e+08	9.50452e+07	1.09017e+08	2.75101e+08	2.47281e+08	1.91967e+08	7.66069e+07	1.69784e+08	0.451203	0.0197671	1.6418
M269T333	269.03976	332.769000	diff	Isopimpinellin	[M+Na]+	0.901366174064157	HMDB0034312	C02162	Phenylpropanoids and polyketides	Coumarins and derivatives	Furanocoumarins	8.89929e+07	9.28921e+07	7.5122e+07	8.59348e+07	9.00582e+07	9.31214e+07	1.98785e+08	1.84232e+08	2.2169e+08	2.07797e+08	1.69416e+08	1.7708e+08	8.76869e+07	1.93167e+08	0.453944	2.2206e-07	2.07309
M357T419	357.05596	419.433000	diff	Chlorophacinone	[M+H-H2O]+	0.870126118233427		C18514	Benzenoids	Benzene and substituted derivatives	Diphenylmethanes	2.25723e+07	2.16294e+07	2.36586e+07	2.53909e+07	2.41941e+07	2.44989e+07	5.38886e+07	5.39159e+07	5.74752e+07	5.6245e+07	4.16552e+07	4.58677e+07	2.36574e+07	5.15079e+07	0.459295	9.41932e-07	1.06198
M323T424_2	323.02871	423.701000	diff	Uridine 5'-monophosphate	[M-H]-	0.996522783853055	HMDB0000288	C00105	Nucleosides, nucleotides, and analogues	Pyrimidine nucleotides	Pyrimidine ribonucleotides	7.92582e+08	7.83161e+08	6.94647e+08	6.64636e+08	6.70427e+08	6.54229e+08	1.5587e+09	1.61241e+09	1.63908e+09	1.69003e+09	1.32927e+09	1.31017e+09	7.09947e+08	1.52328e+09	0.466066	4.71173e-07	5.66346
M333T420_2	333.05937	420.062000	diff	Diflufenzopyr	[M-H]-	0.78432092			Benzenoids	Benzene and substituted derivatives	N-phenylureas	3.5306e+08	3.66934e+08	3.83321e+08	3.97529e+08	3.67856e+08	3.8101e+08	8.04766e+08	7.98697e+08	8.52577e+08	8.47606e+08	6.51884e+08	6.68309e+08	3.74952e+08	7.7064e+08	0.486546	7.91142e-07	3.95695
M385T353	385.25596	353.050000	diff	Ile-Pro-Arg	[M+H]+	0.985286551989704			Organic acids and derivatives	Carboxylic acids and derivatives	Amino acids, peptides, and analogues	3.94529e+07	4.7115e+07	5.03852e+07	4.51553e+07	7.10866e+07	5.67237e+07	2.46331e+07	2.53203e+07	2.55449e+07	2.14449e+07	2.96893e+07	2.65438e+07	5.16531e+07	2.55294e+07	2.02328	0.000227212	1.00343
M360T395	360.22435	394.994000	diff	Asn-Val-Lys	[M+H]+	0.973970941175983			Organic acids and derivatives	Carboxylic acids and derivatives	Amino acids, peptides, and analogues	1.00456e+08	1.06148e+08	1.06315e+08	1.01716e+08	1.08107e+08	1.07889e+08	4.95638e+07	5.15702e+07	4.93301e+07	5.00651e+07	5.5083e+07	5.31067e+07	1.05105e+08	5.14532e+07	2.04273	1.45011e-11	1.50179
M341T415	341.18214	414.897000	diff	Pentamidine	[M+H]+	0.755333992106987	HMDB0014876	C07420				4.37279e+07	4.54904e+07	6.72168e+07	5.184e+07	1.00288e+08	5.79818e+07	3.51298e+07	3.47116e+07	2.18346e+07	2.66944e+07	3.22801e+07	2.87139e+07	6.10907e+07	2.98941e+07	2.04357	0.00547294	1.02045
M245T176	245.18590	175.883500	diff	Leucylleucine	[M+H]+	0.930044278765481	HMDB0028933	C11332	Organic acids and derivatives	Carboxylic acids and derivatives	Amino acids, peptides, and analogues	2.28769e+08	2.28624e+08	2.41784e+08	2.41106e+08	2.54487e+08	2.55509e+08	1.08133e+08	1.0269e+08	7.895e+07	9.01124e+07	1.64531e+08	1.61337e+08	2.41713e+08	1.17626e+08	2.05494	1.2897e-05	2.25662
M243T177	243.17109	176.593500	diff	Ile-Leu	[M-H]-	0.949339368791608			Organic acids and derivatives	Carboxylic acids and derivatives	Amino acids, peptides, and analogues	3.77014e+08	4.1584e+08	4.46934e+08	4.34868e+08	5.14243e+08	4.66858e+08	2.08221e+08	2.2248e+08	1.7177e+08	1.66217e+08	2.73702e+08	2.46264e+08	4.42626e+08	2.14776e+08	2.06088	4.50041e-06	2.88381
M322T329_2	322.21256	328.865000	diff	Lobelanidine	[M+H-H2O]+	0.7588274287732		C10156	Organic nitrogen compounds	Organonitrogen compounds	Amines	1.64849e+08	1.62218e+08	2.06048e+08	2.15588e+08	2.28292e+08	2.28901e+08	9.38159e+07	8.87488e+07	8.25801e+07	7.82179e+07	1.15842e+08	1.18528e+08	2.00983e+08	9.62889e+07	2.08729	2.35186e-05	2.07644
M288T325	288.20304	324.965000	diff	Ile-Arg	[M+H]+	0.996676599260665			Organic acids and derivatives	Carboxylic acids and derivatives	Amino acids, peptides, and analogues	1.33857e+08	1.38088e+08	1.74519e+08	1.85494e+08	2.00735e+08	2.01191e+08	8.25879e+07	8.07736e+07	6.07439e+07	6.08495e+07	1.03666e+08	1.00367e+08	1.72314e+08	8.1498e+07	2.11433	8.5801e-05	1.91866
M230T292	230.11475	291.820000	diff	Asn-Val	[M-H]-	0.969727896896382			Organic acids and derivatives	Carboxylic acids and derivatives	Amino acids, peptides, and analogues	2.69931e+08	3.13592e+08	3.63952e+08	3.63773e+08	3.84947e+08	4.5959e+08	1.87747e+08	1.69662e+08	1.40867e+08	1.34037e+08	1.94573e+08	1.86151e+08	3.59298e+08	1.6884e+08	2.12804	5.27768e-05	2.59144
M244T274	244.12981	273.891000	diff	Asn-Ile	[M-H]-	0.994067665263217			Organic acids and derivatives	Carboxylic acids and derivatives	Amino acids, peptides, and analogues	2.96047e+08	2.61237e+08	3.1006e+08	3.13186e+08	3.88208e+08	3.42082e+08	1.31949e+08	1.32937e+08	1.10931e+08	1.12954e+08	1.7916e+08	2.02711e+08	3.1847e+08	1.45107e+08	2.19473	2.21621e-05	2.49395
M326T333	326.20757	332.554000	diff	Ergonovine	[M+H]+	0.709685384144774	HMDB0015383	C07543	Alkaloids and derivatives	Ergoline and derivatives	Lysergic acids and derivatives	9.10602e+07	1.06926e+08	1.23032e+08	1.24536e+08	1.24748e+08	1.38414e+08	5.53478e+07	5.46703e+07	4.86627e+07	5.2072e+07	5.64044e+07	5.46358e+07	1.18119e+08	5.36322e+07	2.2024	2.85324e-06	1.6153
M208T281_2	208.18091	281.059000	diff	(1s,2r)-2-(diethylamino)-1-phenyl-1-propanol	[M+H]+	0.779998101652677			Benzenoids	Benzene and substituted derivatives	Phenylpropanes	1.12824e+08	1.16335e+08	1.35386e+08	1.55176e+08	1.55985e+08	1.75279e+08	6.19941e+07	6.02035e+07	6.63007e+07	6.86194e+07	6.41245e+07	6.27491e+07	1.41831e+08	6.39985e+07	2.21616	1.6704e-05	1.763
M145T225	145.05059	224.845500	diff	Adipic acid	[M-H]-	0.955263065280467	HMDB0000448	C06104	Lipids and lipid-like molecules	Fatty Acyls	Fatty acids and conjugates	4.38074e+09	4.30776e+09	4.80614e+09	4.62708e+09	5.04063e+09	5.04728e+09	1.44864e+09	1.66306e+09	2.3132e+09	2.47149e+09	2.32049e+09	2.33589e+09	4.70161e+09	2.09213e+09	2.24728	2.85321e-07	9.91326
M195T300	195.11281	300.453000	diff	5-androsten-3.beta.,16.alpha.-diol-17-one	[M+H-C4H14O3]+	0.989197773481331	HMDB0000352	C05139	Lipids and lipid-like molecules	Steroids and steroid derivatives	Androstane steroids	3.69111e+07	4.00314e+07	4.54052e+07	4.86677e+07	5.60292e+07	6.01661e+07	2.22038e+07	1.97418e+07	2.29511e+07	2.1587e+07	2.03439e+07	2.04045e+07	4.78685e+07	2.12053e+07	2.25738	2.99711e-05	1.02592
M244T466_2	244.16572	465.744000	diff	N-3-hydroxyoctanoyl-l-homoserine lactone	[M+H]+	0.773095054304854		C21200	Organic acids and derivatives	Carboxylic acids and derivatives	Amino acids, peptides, and analogues	1.32607e+08	1.38178e+08	1.35644e+08	1.3339e+08	1.46471e+08	1.46342e+08	6.12893e+07	5.72695e+07	5.50393e+07	5.69002e+07	6.9025e+07	6.79341e+07	1.38772e+08	6.12429e+07	2.26593	8.39058e-10	1.804
M253T153	253.19519	152.755000	diff	Testosterone	[M+H-2H2O]+	0.97087562331837	HMDB0000234	C00535	Lipids and lipid-like molecules	Steroids and steroid derivatives	Androstane steroids	1.57532e+08	1.58258e+08	1.55254e+08	1.61473e+08	1.32061e+08	1.30841e+08	5.87825e+07	6.10154e+07	6.95054e+07	6.38361e+07	6.80726e+07	6.8442e+07	1.49237e+08	6.49423e+07	2.29799	6.18149e-08	1.86142
M179T172	179.15428	171.898500	diff	Sophocarpine	[M+H-C4H4O]+	0.970627159880802			Alkaloids and derivatives	Lupin alkaloids	Matrine alkaloids	6.75548e+07	6.26525e+07	4.81149e+07	7.21152e+07	4.35909e+07	7.52193e+07	2.93127e+07	2.73241e+07	3.22516e+07	1.68587e+07	1.9354e+07	3.52858e+07	6.15413e+07	2.67311e+07	2.30223	0.000186385	1.13479
M218T423_2	218.15013	423.335500	diff	Lys-Ala	[M+H]+	0.985625637242525			Organic acids and derivatives	Carboxylic acids and derivatives	Amino acids, peptides, and analogues	5.25625e+08	5.44718e+08	6.62442e+08	6.54421e+08	7.08533e+08	7.00918e+08	2.42552e+08	2.43753e+08	2.06863e+08	2.08653e+08	3.64701e+08	3.56898e+08	6.32776e+08	2.7057e+08	2.33868	8.22115e-06	3.87473
M175T66	175.10838	65.780600	diff	Metamitron	[M+H-CO]+	0.737540767		C10930	Organoheterocyclic compounds	Triazines	1,2,4-triazines	8.53126e+07	8.21764e+07	9.82351e+07	1.07011e+08	1.06784e+08	1.07788e+08	3.83848e+07	3.83444e+07	3.26633e+07	3.30205e+07	5.41592e+07	5.34907e+07	9.78843e+07	4.16772e+07	2.34863	3.6652e-06	1.53001
M217T367	217.15464	367.360000	diff	1-(4-piperidinyl)-1,3-dihydro-2h-indol-2-one	[M+H]+	0.869257645			Organoheterocyclic compounds	Indoles and derivatives	N-alkylindoles	5.12768e+07	5.21642e+07	5.50149e+07	5.45951e+07	8.48739e+07	8.16055e+07	2.40937e+07	2.39831e+07	3.56516e+07	3.51739e+07	2.01983e+07	2.17023e+07	6.32551e+07	2.68005e+07	2.36022	0.000373713	1.15452
M201T226	201.12449	225.975000	diff	Leu-Ala	[M-H]-	0.92046667708375			Organic acids and derivatives	Carboxylic acids and derivatives	Amino acids, peptides, and analogues	5.67578e+07	5.85976e+07	8.49172e+07	6.29275e+07	6.62327e+07	6.99448e+07	2.51463e+07	2.65552e+07	2.45067e+07	2.37606e+07	3.4273e+07	3.46311e+07	6.6563e+07	2.81455e+07	2.36496	8.64124e-06	1.18024
M254T301_2	254.16106	300.523000	diff	Irgarol	[M+H]+	0.929292819731058		C10927	Organoheterocyclic compounds	Triazines	1,3,5-triazines	6.81082e+08	7.16083e+08	8.70697e+08	9.10928e+08	1.06097e+09	1.09321e+09	3.65154e+08	3.61261e+08	3.91846e+08	3.69171e+08	3.67655e+08	3.76925e+08	8.88829e+08	3.72002e+08	2.38931	2.28109e-05	4.54043
M143T52	143.11789	51.659100	diff	Glycyl-l-norleucine	[M+H-CH2O2]+	0.96876789			Organic acids and derivatives	Carboxylic acids and derivatives	Amino acids, peptides, and analogues	4.61471e+07	4.34861e+07	5.49115e+07	5.70921e+07	5.42688e+07	5.76283e+07	1.81519e+07	1.87074e+07	1.70571e+07	1.60051e+07	3.07193e+07	2.94047e+07	5.22557e+07	2.16742e+07	2.41096	7.34079e-06	1.12644
M334T295	334.08994	294.564000	diff	Ethalfluralin	[M+H]+	0.991965789269953		C18827	Benzenoids	Benzene and substituted derivatives	Aniline and substituted anilines	3.59256e+08	3.34461e+08	8.28771e+08	4.80442e+08	4.75897e+08	4.48145e+08	1.71855e+08	1.89907e+08	1.69299e+08	2.88132e+08	2.029e+08	1.85883e+08	4.87829e+08	2.01329e+08	2.42304	0.00331872	3.02786
M256T331	256.13037	331.237000	diff	1h-indole-3-carboxylic acid, 1-(cyclohexylmethyl)-	[M-H]-	0.797138873			Organoheterocyclic compounds	Indoles and derivatives	Indolecarboxylic acids and derivatives	5.0423e+07	5.34575e+07	7.11372e+07	7.86108e+07	7.50124e+07	7.17812e+07	2.37537e+07	2.45282e+07	2.29556e+07	2.16211e+07	3.69413e+07	3.21787e+07	6.6737e+07	2.69964e+07	2.47207	2.54257e-05	1.18896
M438T427	438.23508	426.795000	diff	4-ohe2-1-n7gua	[M+H]+	0.715880894903839			Lipids and lipid-like molecules	Steroids and steroid derivatives	Estrane steroids	4.18673e+07	3.59074e+07	5.26091e+07	5.08432e+07	5.59096e+07	5.7973e+07	1.98448e+07	1.51121e+07	2.02224e+07	2.11865e+07	2.4258e+07	1.85547e+07	4.91849e+07	1.98631e+07	2.4762	1.30006e-05	1.08654
M256T288	256.17683	288.001000	diff	Dimethametryn	[M+H]+	0.922301709495135		C18537	Organoheterocyclic compounds	Triazines	1,3,5-triazines	8.77384e+07	8.77454e+07	1.27763e+08	1.27352e+08	1.48145e+08	1.57431e+08	4.92572e+07	4.66544e+07	5.2099e+07	5.24908e+07	4.63333e+07	4.3981e+07	1.22696e+08	4.84693e+07	2.53142	0.000111663	1.69164
M213T333	213.12338	332.554000	diff	Pro-pro	[M+H]+	0.761316317			Organic acids and derivatives	Carboxylic acids and derivatives	Amino acids, peptides, and analogues	1.21175e+08	7.50102e+07	6.51959e+07	6.54448e+07	7.03926e+07	7.50205e+07	2.48604e+07	2.2609e+07	2.33588e+07	6.31512e+07	2.3218e+07	2.8998e+07	7.87065e+07	3.10326e+07	2.53625	0.00133659	1.29193
M314T396	314.17125	395.601000	diff	Tetramethrin	[M+H-H2O]+	0.707817603300883		C18373	Organoheterocyclic compounds	Isoindoles and derivatives	Isoindolines	7.46957e+07	7.37441e+07	8.25835e+07	8.33162e+07	8.79074e+07	5.28976e+07	2.7039e+07	2.75759e+07	2.74653e+07	2.55965e+07	3.47524e+07	3.44587e+07	7.58574e+07	2.94813e+07	2.57307	5.84256e-06	1.36429
M297T26	297.15303	26.220500	diff	Ostruthin	[M-H]-	0.951100425239197		C09281	Lipids and lipid-like molecules	Prenol lipids	Terpene lactones	8.16576e+08	7.86315e+08	3.9024e+08	3.77871e+08	3.44696e+08	3.20853e+08	1.93014e+08	2.03187e+08	1.88709e+08	1.93541e+08	2.01878e+08	1.93398e+08	5.06092e+08	1.95621e+08	2.5871	0.00799395	2.99988
M404T30	404.20119	30.085500	diff	Latrunculin a	[M+H-H2O]+	0.995053736704947		C16901				4.68578e+08	4.81021e+08	4.95958e+08	5.60076e+08	5.1814e+08	5.10085e+08	2.22251e+08	2.46381e+08	1.64302e+08	1.8715e+08	1.88273e+08	1.62503e+08	5.05643e+08	1.95143e+08	2.59114	1.44405e-08	3.59268
M202T325	202.08338	325.340500	diff	Asn-Ala	[M-H]-	0.992795746			Organic acids and derivatives	Carboxylic acids and derivatives	Amino acids, peptides, and analogues	6.83511e+07	3.50449e+07	8.54838e+07	4.541e+07	8.62017e+07	8.9437e+07	3.16729e+07	3.7312e+07	1.67122e+07	1.61263e+07	2.9961e+07	2.45822e+07	6.83214e+07	2.60611e+07	2.62159	0.00186228	1.16056
M300T407	300.15561	407.489000	diff	Codeine	[M+H]+	0.715512116676477	HMDB0004995	C06174				4.31883e+07	4.37688e+07	4.43795e+07	4.52203e+07	4.73926e+07	5.17433e+07	1.62959e+07	1.70728e+07	1.4815e+07	1.60983e+07	1.97267e+07	2.092e+07	4.59488e+07	1.74881e+07	2.62743	7.47722e-09	1.09105
M103T268	103.04000	268.444500	diff	.gamma.-hydroxybutyric acid	[M-H]-	0.931952278495065	HMDB0000710	C00989	Lipids and lipid-like molecules	Fatty Acyls	Fatty acids and conjugates	2.29454e+07	2.8493e+07	5.08526e+07	5.37217e+07	9.17988e+07	9.22721e+07	3.47453e+07	2.44477e+07	3.27118e+07	7.40921e+06	1.22844e+07	1.55435e+07	5.66806e+07	2.11903e+07	2.67483	0.0215224	1.00805
M355T30	354.98372	29.501000	diff	Benzenesulfonic acid, 2-[(5-bromo-2-hydroxyphenyl)methylene]hydrazide	[M+H]+	0.97426387059445			Benzenoids	Benzene and substituted derivatives	Benzenesulfonamides	5.05657e+09	5.24581e+09	5.57739e+09	5.88458e+09	5.41777e+09	5.40007e+09	1.5421e+09	1.67599e+09	1.3755e+09	1.33011e+09	3.04769e+09	3.11773e+09	5.43036e+09	2.01485e+09	2.69517	2.61063e-06	11.8762
M571T467_1	570.97405	467.097000	diff	2-naphthalenesulfonic acid, 7,7'-(carbonyldiimino)bis[4-hydroxy-	[M-2H+3Na]+	0.763696382			Benzenoids	Naphthalenes	Naphthalene sulfonic acids and derivatives	1.29888e+08	1.28538e+08	1.81822e+08	1.72313e+08	1.97447e+08	1.91661e+08	5.05061e+07	4.90654e+07	4.463e+07	4.54403e+07	9.04518e+07	9.1379e+07	1.66945e+08	6.19121e+07	2.69648	4.82513e-05	2.07929
M375T357_2	375.23523	357.435000	diff	9-oxo-11.alpha.,16r-dihydroxy-17-cyclobutyl-5z,13e-dien-1-oic acid	[M+H-H2O]+	0.969806292000972			Lipids and lipid-like molecules	Fatty Acyls	Eicosanoids	3.37833e+07	3.5331e+07	3.92441e+07	3.77257e+07	4.14648e+07	4.23967e+07	1.66633e+07	1.24951e+07	1.44406e+07	1.26758e+07	1.24627e+07	1.58472e+07	3.83243e+07	1.40974e+07	2.71853	2.71613e-08	1.00177
M275T384	275.02165	384.356000	diff	6-phosphogluconic acid	[M-H]-	0.875688731326945	HMDB0001316	C00345	Organic oxygen compounds	Organooxygen compounds	Carbohydrates and carbohydrate conjugates	7.048e+07	6.74539e+07	1.20258e+08	1.16273e+08	1.21027e+08	1.08161e+08	3.07028e+07	5.08356e+07	2.92631e+07	4.60273e+07	2.39961e+07	3.80696e+07	1.00609e+08	3.64824e+07	2.75773	0.000170406	1.4883
M213T406	213.12320	406.401000	diff	Harmine	[M+H]+	0.776062132315364	HMDB0030311	C06538	Alkaloids and derivatives	Harmala alkaloids		4.43104e+08	4.63139e+08	4.36985e+08	4.48485e+08	5.63873e+08	5.56896e+08	1.64116e+08	1.6719e+08	1.68589e+08	1.58846e+08	1.96953e+08	1.96171e+08	4.85414e+08	1.75311e+08	2.76887	2.0966e-07	3.58278
M201T88	201.12334	87.523600	diff	Pro-Glu-Arg	[M+2H]2+	0.827014869			Organic acids and derivatives	Carboxylic acids and derivatives	Amino acids, peptides, and analogues	2.23114e+08	2.14273e+08	2.29446e+08	2.40722e+08	2.50752e+08	2.6999e+08	7.48896e+07	7.60035e+07	7.20243e+07	7.35469e+07	1.06535e+08	1.10681e+08	2.3805e+08	8.56135e+07	2.78052	7.71269e-08	2.52563
M104T75	104.07054	74.720550	diff	Tris(hydroxymethyl)aminomethane	[M+H-H2O]+	0.72577762583978	HMDB0240288	C07182	Organic nitrogen compounds	Organonitrogen compounds	Amines	1.54759e+08	8.98748e+07	1.93565e+08	1.14436e+08	1.19526e+08	1.23577e+08	4.1841e+07	4.28713e+07	3.67694e+07	3.91163e+07	6.41398e+07	6.08681e+07	1.32623e+08	4.7601e+07	2.78614	0.000282156	1.7539
M245T339	245.16083	338.681000	diff	Amprenavir	[M+H-C10H15NO5S]+	0.911402582037101	HMDB0014839	C08086	Benzenoids	Benzene and substituted derivatives	Benzenesulfonamides	9.71447e+07	1.00957e+08	1.0867e+08	1.0715e+08	1.83407e+08	1.82833e+08	4.08688e+07	3.89128e+07	6.51817e+07	6.30057e+07	3.5371e+07	3.66716e+07	1.30027e+08	4.66686e+07	2.78618	0.000853663	1.72323
M247T271	247.11115	271.133000	diff	Pro-met	[M+H]+	0.729514375			Organic acids and derivatives	Carboxylic acids and derivatives	Amino acids, peptides, and analogues	4.22603e+07	4.27564e+07	4.32136e+07	4.58096e+07	4.41279e+07	4.62585e+07	1.37746e+07	1.48325e+07	1.29957e+07	1.2756e+07	1.97377e+07	2.0355e+07	4.40711e+07	1.57419e+07	2.7996	5.1267e-09	1.0903
M88T104	88.02265	103.502000	diff	Oxamate	[M-H]-	0.711247603		C01444	Organic acids and derivatives	Carboxylic acids and derivatives	Amino acids, peptides, and analogues	2.32892e+08	2.24178e+08	1.68051e+08	1.07377e+08	6.00283e+07	1.9025e+08	4.29182e+07	2.69357e+07	3.25704e+07	3.89164e+07	4.6327e+07	1.6269e+08	1.63796e+08	5.8393e+07	2.80506	0.0127539	1.83172
M411T29	411.04639	28.844000	diff	Metrafenone	[M+H+2i]+	0.962769399350378			Benzenoids	Benzene and substituted derivatives	Benzophenones	7.01585e+08	6.95892e+08	7.2784e+08	7.76895e+08	6.22287e+08	6.30676e+08	1.69063e+08	1.70429e+08	1.54218e+08	1.53284e+08	4.07301e+08	4.22012e+08	6.92529e+08	2.46051e+08	2.81457	1.78903e-05	4.23118
M328T226	328.22321	226.231000	diff	1h-indazole-3-carboxamide, n-[1-(aminocarbonyl)-2,2-dimethylpropyl]-1-pentyl-	[M+H-NH3]+	0.817587371			Organic acids and derivatives	Carboxylic acids and derivatives	Amino acids, peptides, and analogues	2.54762e+08	2.58555e+08	1.04075e+08	1.44928e+08	3.84986e+08	1.2049e+08	4.76559e+07	9.38594e+07	3.49834e+07	4.26485e+07	1.46332e+08	8.45703e+07	2.11299e+08	7.50083e+07	2.81701	0.0164965	2.00574
M245T271	245.09662	271.385000	diff	Ellipticine	[M-H]-	0.918673432720145		C09154	Organoheterocyclic compounds	Indoles and derivatives	Carbazoles	4.0008e+07	4.09549e+07	4.05567e+07	4.03835e+07	4.61321e+07	4.45785e+07	1.32776e+07	1.31261e+07	1.27395e+07	1.29535e+07	1.76114e+07	1.95824e+07	4.21023e+07	1.48818e+07	2.82912	1.04511e-08	1.02129
M302T241	302.21871	240.612000	diff	Trachelanthine	[M+H]+	0.953721150084737	HMDB0035030	C08325				6.87427e+07	7.05245e+07	8.01942e+07	9.06566e+07	8.42519e+07	8.77745e+07	2.47985e+07	2.37431e+07	2.18052e+07	2.06843e+07	3.79751e+07	4.1367e+07	8.03574e+07	2.83955e+07	2.82993	1.54827e-06	1.47231
M458T382	458.26088	381.791000	diff	Pro-Trp-Arg	[M+H]+	0.813150549878876			Organic acids and derivatives	Carboxylic acids and derivatives	Amino acids, peptides, and analogues	1.2576e+08	1.24621e+08	1.41556e+08	1.4178e+08	1.42333e+08	1.41523e+08	4.30694e+07	4.41585e+07	4.10432e+07	4.36307e+07	5.83227e+07	5.77479e+07	1.36262e+08	4.79954e+07	2.83906	4.40023e-09	1.92493
M263T220	263.09625	220.295000	diff	Cyanazine	[M+Na]+	0.989644593991658		C14299	Organoheterocyclic compounds	Triazines	Aminotriazines	2.65493e+08	2.71836e+08	2.7756e+08	2.88459e+08	3.14014e+08	3.38962e+08	1.22095e+08	1.21762e+08	2.62865e+07	1.23074e+08	1.52924e+08	6.23338e+07	2.9272e+08	1.01413e+08	2.88643	6.80911e-06	2.75282
M339T25	339.19988	25.025200	diff	Gly-His-Lys	[M-H]-	0.99935897404227			Organic acids and derivatives	Carboxylic acids and derivatives	Amino acids, peptides, and analogues	3.97506e+09	3.9558e+09	1.88751e+09	1.92243e+09	2.11448e+09	2.02271e+09	7.8506e+08	8.12423e+08	9.49552e+08	1.10482e+09	9.25239e+08	9.00053e+08	2.64633e+09	9.12857e+08	2.89895	0.00208474	7.3765
M247T46	247.16525	46.276500	diff	1h-indole-3-ethanamine, 5-methoxy-n-methyl-n-(1-methylethyl)-	[M+H]+	0.771618867			Organoheterocyclic compounds	Indoles and derivatives	Tryptamines and derivatives	1.82318e+08	1.12648e+08	2.16649e+08	1.49941e+08	1.53562e+08	1.65407e+08	5.4214e+07	5.0102e+07	4.52724e+07	4.43892e+07	7.1511e+07	7.08976e+07	1.63421e+08	5.60644e+07	2.91488	3.17964e-05	2.03129
M389T337	389.25130	336.919500	diff	Thr-Leu-Arg	[M+H]+	0.990110982610521			Organic acids and derivatives	Carboxylic acids and derivatives	Amino acids, peptides, and analogues	4.5056e+07	4.83332e+07	5.24781e+07	5.29864e+07	6.35121e+07	6.01476e+07	1.68151e+07	1.72251e+07	1.55298e+07	1.53345e+07	2.27937e+07	2.21889e+07	5.37522e+07	1.83145e+07	2.93495	5.41652e-07	1.21347
M151T187	151.12295	187.058000	diff	2-butyl-3-methylpyrazine	[M+H]+	0.997684793853775			Organoheterocyclic compounds	Diazines	Pyrazines	1.24382e+08	8.15204e+07	1.22125e+08	7.68352e+07	8.51062e+07	1.04104e+08	2.68211e+07	3.49244e+07	3.03519e+07	2.61541e+07	5.20674e+07	2.6622e+07	9.90121e+07	3.28235e+07	3.0165	3.78921e-05	1.58494
M238T133	238.08970	132.953000	diff	Benzamide, n-1h-pyrrolo[2,3-c]pyridin-5-yl-	[M+H]+	0.849330471919475						6.05202e+07	6.93442e+07	8.1532e+07	8.0457e+07	5.85836e+07	6.08397e+07	2.29547e+07	2.47233e+07	2.20123e+07	2.21393e+07	2.02285e+07	2.21889e+07	6.85461e+07	2.23745e+07	3.06358	7.59263e-07	1.36383
M254T290	254.11110	290.402000	diff	Normorphine	[M+H-H2O]+	0.86604170580007		C11785	Alkaloids and derivatives	Morphinans		8.53575e+07	9.18722e+07	1.31571e+08	1.36121e+08	1.64435e+08	1.75562e+08	4.24824e+07	4.37953e+07	3.57401e+07	3.73304e+07	4.56183e+07	4.65769e+07	1.3082e+08	4.19239e+07	3.12041	0.000153913	1.85893
M421T214_4	421.23493	214.060500	diff	1-(9z-heptadecenoyl)-sn-glycero-3-phosphate	[M-H]-	0.938489961						7.50303e+08	7.70959e+08	9.59524e+08	8.85881e+08	7.63119e+08	9.80198e+08	5.25056e+08	4.3273e+08	855693	631779	4.38227e+06	6.1395e+08	8.51664e+08	2.62934e+08	3.23908	0.000895708	4.27736
M326T234	326.20875	233.708000	diff	Diprotin b	[M-H]-	0.971865422812669			Organic acids and derivatives	Carboxylic acids and derivatives	Amino acids, peptides, and analogues	3.92081e+07	3.97807e+07	6.92505e+07	5.14237e+07	6.12984e+07	5.76656e+07	1.31862e+07	1.14202e+07	1.07971e+07	1.1415e+07	3.16329e+07	1.79898e+07	5.31045e+07	1.60735e+07	3.30385	9.29584e-05	1.14191
M231T231	231.13514	230.577000	diff	Leu-Thr	[M-H]-	0.970958534680628			Organic acids and derivatives	Carboxylic acids and derivatives	Amino acids, peptides, and analogues	4.08504e+08	3.26159e+08	4.16387e+08	4.06312e+08	6.02519e+08	4.83308e+08	1.19061e+08	1.11481e+08	1.04172e+08	1.03325e+08	1.65304e+08	1.63596e+08	4.40532e+08	1.27823e+08	3.44641	1.45563e-05	3.38231
M311T26_2	311.16883	25.754350	diff	Thymol-beta-d-glucoside	[M-H]-	0.999001633019551			Lipids and lipid-like molecules	Prenol lipids	Terpene glycosides	4.5674e+09	4.42639e+09	2.11513e+09	2.18812e+09	1.77205e+09	1.70672e+09	8.07868e+08	8.20267e+08	7.48541e+08	8.81725e+08	8.4102e+08	7.50105e+08	2.79597e+09	8.08254e+08	3.45927	0.00443311	7.79448
M393T154_2	393.31556	154.054000	diff	Bis(2-ethylhexyl) adipate	[M+Na]+	0.834527133634991	HMDB0040270	C14240	Lipids and lipid-like molecules	Fatty Acyls	Fatty acid esters	9.1679e+07	8.21683e+07	8.62887e+07	1.33326e+08	8.77633e+07	8.53409e+07	2.29045e+07	1.41248e+07	3.07657e+07	2.77652e+07	2.65039e+07	3.87294e+07	9.44277e+07	2.67989e+07	3.52356	1.31577e-05	1.64141
M375T43	375.18475	43.001300	diff	Enalapril	[M-H]-	0.774574498913696	HMDB0014722	C06977	Organic acids and derivatives	Carboxylic acids and derivatives	Amino acids, peptides, and analogues	5.60975e+08	9.82602e+08	3.40664e+08	3.93312e+08	3.1615e+08	3.27275e+08	1.0137e+08	1.53205e+08	1.03093e+08	1.06037e+08	1.61465e+08	1.78527e+08	4.8683e+08	1.3395e+08	3.63442	0.00793894	3.2268
M199T242	199.03763	242.468000	diff	N,n-dimethyl-n'-phenylsulfamide	[M-H]-	0.717532085453849			Benzenoids	Benzene and substituted derivatives	Sulfanilides	5.5236e+08	5.24134e+08	1.21363e+08	1.32241e+08	1.47188e+08	1.5386e+08	1.19745e+08	1.23385e+08	5.7798e+07	5.96508e+07	4.38804e+07	4.07666e+07	2.71858e+08	7.42044e+07	3.66364	0.0440171	2.18332
M214T113	214.25294	113.186000	diff	Tetradecylamine	[M+H]+	0.99438177614042			Organic nitrogen compounds	Organonitrogen compounds	Amines	7.84521e+07	8.35465e+07	3.37476e+07	4.02888e+07	3.65896e+07	3.44619e+07	1.23279e+07	1.32442e+07	1.26589e+07	1.42583e+07	1.48969e+07	1.6242e+07	5.11811e+07	1.3938e+07	3.67205	0.00289789	1.16099
M274T298	274.14093	298.407000	diff	Imazapic	[M-H]-	0.843956634184313			Organic acids and derivatives	Carboxylic acids and derivatives	Amino acids, peptides, and analogues	6.39974e+07	6.37427e+07	7.92086e+07	7.8052e+07	8.93241e+07	9.33502e+07	1.93893e+07	1.8222e+07	1.74884e+07	1.78204e+07	2.78723e+07	2.53793e+07	7.79458e+07	2.10286e+07	3.70666	9.23771e-07	1.46395
M143T213	143.04629	212.585000	diff	D-turanose	[M-H-C6H14O7]-	0.702778962430232	HMDB0011740	C19636	Lipids and lipid-like molecules	Fatty Acyls	Fatty acyl glycosides	4.10776e+07	4.13912e+07	5.13199e+07	5.00985e+07	5.70635e+07	5.77278e+07	1.35235e+06	2.03658e+07	2.86294e+07	898977	1.13694e+06	2.58952e+07	4.97797e+07	1.30465e+07	3.81558	0.00014573	1.12948
M303T398	303.20283	398.259000	diff	Gly-Val-Lys	[M+H]+	0.705514621			Organic acids and derivatives	Carboxylic acids and derivatives	Amino acids, peptides, and analogues	6.26492e+07	4.85037e+07	7.02666e+07	4.82763e+07	7.47472e+07	7.2144e+07	1.89642e+07	1.53383e+07	1.29791e+07	1.19897e+07	2.14174e+07	1.79747e+07	6.27645e+07	1.64439e+07	3.81688	3.54077e-06	1.36172
M325T25_2	325.18441	25.382400	diff	Hydroquinidine	[M-H]-	0.999755825597406		C10696				6.05853e+09	5.69488e+09	2.77447e+09	2.66586e+09	2.64324e+09	2.49288e+09	8.40101e+08	8.69904e+08	9.93866e+08	1.13085e+09	9.61417e+08	9.34962e+08	3.72165e+09	9.55184e+08	3.89626	0.00237511	9.32815
M209T247	209.09200	247.127000	diff	L-kynurenine	[M+H]+	0.988730650500069	HMDB0000684	C00328	Organic oxygen compounds	Organooxygen compounds	Carbonyl compounds	5.70903e+07	5.51687e+07	5.66893e+07	5.67496e+07	5.31355e+07	5.82585e+07	1.4165e+07	1.31773e+07	1.53658e+07	1.56631e+07	1.4546e+07	1.33859e+07	5.6182e+07	1.43839e+07	3.9059	2.58563e-13	1.32447
M241T411	241.03119	411.346000	diff	L-cystine	[M+H]+	0.969509159191034	HMDB0000192	C00491	Organic acids and derivatives	Carboxylic acids and derivatives	Amino acids, peptides, and analogues	7.33233e+07	5.0036e+07	6.56013e+07	6.02607e+07	6.04179e+07	6.11474e+07	1.21743e+07	1.26321e+07	1.26872e+07	1.26286e+07	1.90039e+07	1.7793e+07	6.17978e+07	1.44865e+07	4.26588	6.272e-08	1.3943
M303T338_1	303.16640	337.574000	diff	Gln-arg	[M+H]+	0.979587388265083	HMDB0028791		Organic acids and derivatives	Carboxylic acids and derivatives	Amino acids, peptides, and analogues	5.44939e+07	3.3734e+07	4.96855e+07	5.08427e+07	5.23488e+07	5.34025e+07	6.13816e+06	1.27372e+07	1.19587e+07	1.2017e+07	1.23159e+07	1.30884e+07	4.90846e+07	1.13759e+07	4.31478	4.94881e-07	1.24122
M334T35_2	334.18040	34.767300	diff	Dipivefrine	[M+H-H2O]+	0.833135435280373	HMDB0014592	C06963				1.91952e+08	1.84906e+08	3.22098e+08	3.51117e+08	2.63151e+08	2.83043e+08	7.31719e+07	6.40179e+07	6.86883e+07	7.06832e+07	7.43017e+07	1.27151e+07	2.66045e+08	6.05963e+07	4.39044	3.55146e-05	2.81177
M237T157	237.13467	156.721000	diff	Hexobarbital	[M+H]+	0.975504758126641	HMDB0015444	C11723	Organoheterocyclic compounds	Diazines	Pyrimidines and pyrimidine derivatives	1.13942e+08	1.19464e+08	1.32088e+08	1.37144e+08	1.24312e+08	1.2662e+08	1.63628e+07	3.09742e+07	2.29865e+07	3.5702e+07	3.03359e+07	2.85781e+07	1.25595e+08	2.74899e+07	4.56877	7.63458e-10	2.02424
M317T383	317.21832	383.115000	diff	Val-Ala-Lys	[M+H]+	0.890846316725566			Organic acids and derivatives	Carboxylic acids and derivatives	Amino acids, peptides, and analogues	3.59609e+07	3.31016e+07	3.8911e+07	3.82011e+07	4.18816e+07	4.37013e+07	7.92269e+06	4.74585e+06	6.25935e+06	7.01768e+06	1.20117e+07	1.10398e+07	3.86263e+07	8.16618e+06	4.73003	2.35924e-08	1.12851
M330T31_1	330.14883	31.280100	diff	Kukoline	[M+H]+	0.821641717971635		C09643				6.09848e+07	5.77741e+07	6.05523e+07	6.45416e+07	6.99781e+07	8.17738e+07	1.03263e+07	4.26884e+07	2.14835e+06	1.00237e+06	1.17182e+07	9.36967e+06	6.59341e+07	1.28756e+07	5.12087	2.39284e-05	1.43999
M195T35	195.09169	34.812200	diff	Mescaline	[M+H-NH3]+	0.996538937017892		C06546	Benzenoids	Benzene and substituted derivatives	Phenethylamines	8.12981e+07	7.16379e+07	7.71885e+07	6.4614e+07	5.527e+07	7.11431e+07	1.33474e+07	1.08722e+07	1.22022e+07	1.3992e+07	1.40209e+07	1.58359e+07	7.01919e+07	1.33784e+07	5.24665	4.04207e-08	1.52705
M381T249	381.15568	249.129000	diff	6.beta.-hydroxyeplerenone	[M+H-CH6O2]+	0.734653416			Lipids and lipid-like molecules	Steroids and steroid derivatives	Steroid lactones	3.5873e+07	3.52127e+07	3.99865e+07	4.54817e+07	2.22254e+07	2.44456e+07	189536	180021	1.85547e+07	584976	1.61974e+07	367098	3.38708e+07	6.01228e+06	5.63361	0.000293277	1.00812
M303T30	303.20007	30.240150	diff	Aleuritic acid	[M-H]-	0.998376141148541			Lipids and lipid-like molecules	Fatty Acyls	Fatty acids and conjugates	6.34276e+08	5.89921e+08	1.72001e+08	3.16111e+08	2.24737e+08	2.29992e+08	3.1976e+07	2.97369e+07	9.22607e+07	1.14045e+08	5.08582e+07	5.67511e+07	3.61173e+08	6.26046e+07	5.76911	0.00484208	3.03757
M149T101	149.06062	101.133000	diff	Hydrocinnamic acid	[M-H]-	0.999917819832644	HMDB0000764	C05629				3.49972e+09	2.76596e+09	2.3256e+09	2.3375e+09	1.94115e+09	2.29013e+09	760307	357526	192195	322980	218057	2.5761e+09	2.52668e+09	4.29659e+08	5.88066	0.00146905	8.41057
M290T33	290.15416	33.479000	diff	Atropine	[M+H]+	0.98531180286226	HMDB0014712	C01479	Phenylpropanoids and polyketides	Phenylpropanoic acids/Tropane alkaloids		5.17017e+07	4.95596e+07	5.65649e+07	5.51947e+07	6.49894e+07	4.63572e+07	2.30913e+06	5.15196e+06	464910	3.88924e+07	422233	5.43126e+06	5.40613e+07	8.77864e+06	6.15827	4.64896e-05	1.31643
M345T367	345.22459	366.931000	diff	Ala-Val-Arg	[M+H]+	0.995929304288612			Organic acids and derivatives	Carboxylic acids and derivatives	Amino acids, peptides, and analogues	4.17105e+07	4.14863e+07	6.54686e+07	5.93733e+07	6.00601e+07	6.79263e+07	9.81518e+06	9.99329e+06	1.57941e+06	8.43495e+06	1.18756e+07	1.27791e+07	5.60042e+07	9.07959e+06	6.16814	2.90689e-06	1.37794
M321T35	321.21066	34.808150	diff	8-gingerol	[M-H]-	0.965133197		C17495	Benzenoids	Phenols	Methoxyphenols	4.23283e+08	5.38023e+08	1.67655e+08	1.67913e+08	1.25737e+08	1.1426e+08	3.10686e+07	3.02252e+07	5.76369e+07	5.86577e+07	3.31878e+07	3.0475e+07	2.56145e+08	4.02085e+07	6.37041	0.0146198	2.46677
M282T146	282.27916	145.773500	diff	Sphingosine	[M+H-H2O]+	0.999434764182675	HMDB0000252	C00319	Organic nitrogen compounds	Organonitrogen compounds	Amines	1.89304e+08	2.01968e+08	1.7843e+08	1.79442e+08	1.77209e+08	1.71458e+08	2.50786e+07	2.46807e+07	2.86371e+07	2.50864e+07	3.01072e+07	2.9496e+07	1.82969e+08	2.7181e+07	6.73149	1.15599e-11	2.55953
M440T159	440.22213	158.979000	diff	Atorvastatin	[M+H-C7H5NO]+	0.866687986392569	HMDB0005006	C06834	Organoheterocyclic compounds	Pyrroles	Substituted pyrroles	2.54564e+08	1.69831e+08	2.85515e+08	1.86981e+08	1.68014e+08	1.61427e+08	660830	1.57764e+08	601613	824783	343578	291363	2.04389e+08	2.67477e+07	7.64135	0.000374072	2.58446
M280T29	280.06164	29.247100	diff	Flufenamic acid	[M-H]-	0.918197838914279		C13038	Benzenoids	Benzene and substituted derivatives	Benzoic acids and derivatives	1.41591e+07	1.03837e+07	5.00655e+07	4.68787e+07	8.30969e+07	8.71557e+07	1.55302e+07	1.46991e+07	3.34209e+06	3.84288e+06	507651	175095	4.86233e+07	6.34949e+06	7.65782	0.0112035	1.12381
M251T144	251.15024	144.203500	diff	4-methoxyestrone	[M+H-CH6O2]+	0.961264476336778			Lipids and lipid-like molecules	Steroids and steroid derivatives	Estrane steroids	1.12444e+08	1.06243e+08	1.40256e+08	1.16752e+08	1.08512e+08	1.20451e+08	1.15986e+07	1.10175e+07	1.51972e+07	1.66239e+07	1.90905e+07	1.68822e+07	1.17443e+08	1.50683e+07	7.79403	2.49286e-09	2.05866
M351T217	351.07878	216.967000	diff	Fenoxanil	[M+Na]+	0.784278461109583		C18519	Benzenoids	Benzene and substituted derivatives	Halobenzenes	6.57272e+07	6.5032e+07	7.64189e+07	7.60551e+07	8.05889e+07	8.59238e+07	9.17132e+06	1.37588e+07	9.76578e+06	6.82148e+06	8.8538e+06	8.57335e+06	7.49576e+07	9.49076e+06	7.89796	4.03284e-09	1.65062
M318T146_2	318.30028	146.118000	diff	Phytosphingosine	[M+H]+	0.961740442227439	HMDB0004610	C12144	Organic nitrogen compounds	Organonitrogen compounds	Amines	4.73271e+09	4.88465e+09	4.50315e+09	4.43538e+09	4.41645e+09	4.31963e+09	4.72927e+08	5.07944e+08	5.04668e+08	4.97832e+08	5.69957e+08	5.75212e+08	4.54866e+09	5.21423e+08	8.72355	7.05789e-13	13.0209
M343T164	343.29566	164.078000	diff	Lauramidopropylbetaine	[M]+	0.996779163350619			Organic acids and derivatives	Carboxylic acids and derivatives	Amino acids, peptides, and analogues	4.00946e+07	4.47549e+07	3.0244e+07	3.05857e+07	2.15658e+07	2.38176e+07	2.3273e+06	1.52674e+06	3.7071e+06	1.65893e+06	6.59153e+06	4.56859e+06	3.18438e+07	3.3967e+06	9.37491	1.99604e-05	1.06223
M133T111	133.05042	111.405000	diff	D-arabitol	[M-H-H2O]-	0.941121739580487	HMDB0000568	C01904	Organic oxygen compounds	Organooxygen compounds	Carbohydrates and carbohydrate conjugates	1.95322e+09	1.80045e+09	1.99779e+09	6.80421e+08	1.75577e+09	2.91344e+09	1.03628e+08	2.05985e+08	2.06817e+08	4.41612e+08	1.22221e+08	6.38457e+07	1.85018e+09	1.90685e+08	9.70282	0.000227676	7.62013
M478T333	478.10586	332.602000	diff	Glucoibarin	[M-H]-	0.913943503103721			Organic oxygen compounds	Organooxygen compounds	Carbohydrates and carbohydrate conjugates	4.56291e+07	4.40862e+07	4.24805e+07	4.74312e+07	5.36926e+07	5.00838e+07	4.63378e+06	4.98682e+06	3.50667e+06	4.17405e+06	6.30935e+06	5.54613e+06	4.72339e+07	4.85947e+06	9.71997	2.95238e-10	1.28383
M235T142	235.11891	141.521000	diff	Zolpidem	[M+H-C3H7ON]+	0.99569719306077	HMDB0005023	C07219	Organoheterocyclic compounds	Azoles	Imidazoles	2.41882e+09	2.36367e+09	2.80484e+09	2.84056e+09	1.81034e+09	1.79677e+09	2.34087e+08	2.09733e+08	2.62657e+08	2.41903e+08	2.44427e+08	2.27563e+08	2.33917e+09	2.36729e+08	9.88122	5.41566e-07	9.23699
M115T41	115.05432	41.322100	diff	Dihydrouracil	[M+H]+	0.998441983274215	HMDB0000076	C00429	Organoheterocyclic compounds	Diazines	Pyrimidines and pyrimidine derivatives	1.20176e+08	1.10461e+08	1.39005e+08	1.13119e+08	1.16135e+08	2.21209e+08	1.63894e+07	1.39953e+07	1.07304e+07	1.29219e+07	8.71798e+06	1.42193e+07	1.36684e+08	1.2829e+07	10.6543	3.2889e-05	2.17709
M275T34	275.16875	33.606000	diff	Menthyl salicylate	[M-H]-	0.99852974			Benzenoids	Benzene and substituted derivatives	Benzoic acids and derivatives	1.48049e+09	1.61676e+09	5.72858e+08	5.3571e+08	2.77517e+08	2.91763e+08	6.95673e+07	5.76638e+07	9.368e+07	5.53753e+07	7.17906e+07	6.8801e+07	7.9585e+08	6.94796e+07	11.4544	0.013834	4.57493
M363T30	362.97380	29.945100	diff	D-myo-inositol-1,4-diphosphate	[M+Na]+	0.935510035530657	HMDB0000968	C01220	Organic oxygen compounds	Organooxygen compounds	Alcohols and polyols	3.29317e+08	3.83646e+08	3.41454e+08	3.5025e+08	2.34709e+08	2.44831e+08	593642	650013	2.32786e+06	623096	6.89994e+07	8.88942e+07	3.14034e+08	2.70147e+07	11.6246	2.1922e-06	3.39611
M188T155	188.20084	154.747000	diff	3-(2-ethylhexoxy)propan-1-amine	[M+H]+	0.996463746			Organic oxygen compounds	Organooxygen compounds	Ethers	3.2331e+08	3.28555e+08	1.05932e+09	1.1339e+09	1.62343e+09	1.76539e+09	2.03844e+08	1.90944e+08	6.32043e+07	6.23976e+07	6.61288e+06	7.39295e+06	1.03899e+09	8.90659e+07	11.6654	0.00383835	5.69996
M332T144	332.31601	143.552000	diff	Arachidonoyl-n,n-dimethylamide	[M+H]+	0.831322516359025			Lipids and lipid-like molecules	Fatty Acyls	Fatty amides	4.00904e+08	3.83082e+08	3.53219e+08	3.64527e+08	3.93682e+08	3.73737e+08	2.43314e+07	2.94189e+07	3.19352e+07	3.31824e+07	3.57992e+07	3.83713e+07	3.78192e+08	3.21731e+07	11.7549	6.26947e-13	3.81762
M223T125	223.09777	124.542500	diff	4'-hydroxychalcone	[M-H]-	0.960836216136972	HMDB0135607	C14232	Phenylpropanoids and polyketides	Linear 1,3-diarylpropanoids	Chalcones and dihydrochalcones	3.10524e+07	2.98409e+07	1.24744e+07	1.10902e+07	1.17007e+08	7.88208e+07	5.94877e+06	2.43254e+06	3.53404e+06	1.16902e+06	3.79944e+06	6.33417e+06	4.67143e+07	3.86967e+06	12.0719	0.0326151	1.06778
M285T132	285.29015	132.118000	diff	Palmitic acid ethyl ester	[M+H]+	0.752593458	HMDB0029811		Lipids and lipid-like molecules	Fatty Acyls	Fatty acid esters	1.68336e+08	1.79947e+08	9.80398e+07	1.05403e+08	5.02564e+07	5.31475e+07	1.15607e+07	1.04935e+07	3.88823e+06	3.10324e+06	1.20789e+07	1.07314e+07	1.09188e+08	8.64265e+06	12.6337	0.00124167	1.93952
M344T35	344.31618	34.803050	diff	Stearamide	(M+CH3COO+2H)+	0.6407	HMDB0034146	C13846	Lipids and lipid-like molecules	Fatty Acyls	Fatty amides	7.43926e+07	7.91023e+07	2.11191e+08	1.64831e+08	2.29141e+08	2.48355e+08	1.21949e+07	1.06132e+07	1.60905e+07	1.06129e+07	1.12732e+07	1.28355e+07	1.67835e+08	1.227e+07	13.6785	0.000518223	2.40601
M357T217	357.08575	217.233000	diff	Sulindac	[M+H]+	0.971712794095256	HMDB0014743	C01531	Benzenoids	Indenes and isoindenes		4.37873e+07	4.29043e+07	3.68425e+07	3.95189e+07	3.51452e+07	4.29681e+07	2.44628e+06	2.4983e+06	3.06989e+06	2.50274e+06	1.96149e+06	2.07428e+06	4.01944e+07	2.4255e+06	16.5716	1.98646e-10	1.25741
M402T150_2	402.18502	149.569000	diff	Moxifloxacin	[M+H]+	0.993999409045128	HMDB0014363	C07663	Organoheterocyclic compounds	Quinolines and derivatives	Quinoline carboxylic acids	1.41614e+08	1.39165e+08	1.40262e+08	1.39675e+08	1.03921e+08	1.09397e+08	7.6696e+06	3.48755e+06	7.75927e+06	8.1609e+06	6.95284e+06	8.60855e+06	1.29006e+08	7.10645e+06	18.1533	1.01575e-08	2.24946
M466T136	466.20147	135.636000	diff	Cisapride	[M+H]+	0.973759942902143		C06910	Benzenoids	Phenol ethers	Aminophenyl ethers	1.12558e+08	1.03642e+08	5.60258e+07	6.56651e+07	1.17104e+08	4.64999e+07	823750	526979	4.15433e+06	3.42938e+06	1.09635e+06	1.85855e+06	8.35824e+07	1.98156e+06	42.1802	7.54196e-05	1.77803
M240T181	240.23217	181.059000	diff	2s-amino-4e-pentadecene-1,3r-diol	[M+H-H2O]+	0.999413333			Organic nitrogen compounds	Organonitrogen compounds	Amines	2.28297e+08	2.21557e+08	7.21014e+07	7.2746e+07	6.78844e+07	6.46574e+07	2.92348e+06	1.9538e+06	1.99702e+06	2.07976e+06	2.93587e+06	2.35769e+06	1.21207e+08	2.3746e+06	51.0432	0.00469517	2.06927
M123T61	123.05541	61.085300	diff	Salicylaldehyde	[M+H]+	0.999438467409182	HMDB0034170	C06202	Organic oxygen compounds	Organooxygen compounds	Carbonyl compounds	2.06701e+09	2.00175e+09	1.75073e+09	1.77487e+09	2.07984e+09	2.0678e+09	3.06304e+07	4.38949e+07	3.74118e+07	3.72337e+07	2.36001e+07	2.78638e+07	1.957e+09	3.34391e+07	58.5243	3.1117e-11	8.98574
M278T230	278.08218	229.885000	diff	Metazachlor	[M+H]+	0.867216427140655		C10948	Benzenoids	Benzene and substituted derivatives	Anilides	2.82634e+08	2.85672e+08	2.50454e+08	2.57235e+08	2.63625e+08	2.66927e+08	3.93011e+06	3.47023e+06	4.25149e+06	3.8237e+06	3.52428e+06	5.24359e+06	2.67758e+08	4.04057e+06	66.2674	5.29466e-13	3.33234
M117T230_1	117.07008	230.024000	diff	Trans-2-phenylcyclopropylamine	[M+H-NH3]+	0.99861707312619		C07155	Organic nitrogen compounds	Organonitrogen compounds	Amines	2.60717e+08	2.62633e+08	2.68778e+08	4.88469e+08	2.72514e+08	2.77747e+08	4.28582e+06	4.36696e+06	639571	3.46457e+06	4.44838e+06	4.38298e+06	3.05143e+08	3.59805e+06	84.8079	9.44629e-06	3.45942
M345T225	345.13466	224.870000	diff	3-hydroxy-2',4,4',6'-tetramethoxychalcone	[M+H]+	0.996620057245311			Phenylpropanoids and polyketides	Linear 1,3-diarylpropanoids	Cinnamylphenols	9.37418e+07	1.01845e+08	8.5586e+07	9.18814e+07	8.51908e+07	1.02975e+08	1.22893e+06	533049	1.57077e+06	738746	1.52451e+06	775024	9.35367e+07	1.06184e+06	88.0893	4.67331e-11	1.96826
M422T155_2	422.21154	155.404000	diff	4-ohe2-1-n3ade	[M+H]+	0.994892849188827			Lipids and lipid-like molecules	Steroids and steroid derivatives	Estrane steroids	1.71194e+09	1.75662e+09	1.84667e+09	1.97763e+09	1.99758e+09	2.0207e+09	4.35768e+06	2.43185e+06	2.3898e+07	2.43243e+07	2.68329e+07	2.36975e+07	1.88519e+09	1.75904e+07	107.172	1.00672e-11	8.85914
M263T280	263.13908	279.703000	diff	Phe-pro	[M+H]+	0.835263351	HMDB0011177		Organic acids and derivatives	Carboxylic acids and derivatives	Amino acids, peptides, and analogues	6.23297e+08	6.47087e+08	5.47327e+08	5.68573e+08	5.69292e+08	5.92082e+08	5.25021e+06	5.76396e+06	4.96214e+06	6.30768e+06	5.01089e+06	5.43393e+06	5.91276e+08	5.4548e+06	108.396	3.64791e-12	4.96477
M147T105	147.04523	104.684000	diff	Phenylalanine	[M-H-NH3]-	0.999769745077751	HMDB0000159	C00079	Organic acids and derivatives	Carboxylic acids and derivatives	Amino acids, peptides, and analogues	3.88174e+09	3.45894e+09	2.10962e+09	2.16987e+09	4.83189e+08	1.58863e+09	7.9382e+06	9.1859e+06	1.38846e+07	1.24634e+07	2.79656e+07	2.79596e+07	2.282e+09	1.65662e+07	137.75	0.0011963	8.73772
M132T45	132.08088	44.651100	diff	Guanidinopropionic acid	[M+H]+	0.980889384279811	HMDB0013222	C03065	Organic nitrogen compounds	Organonitrogen compounds	Guanidines	2.89982e+09	3.51933e+09	3.66253e+09	3.52253e+09	3.21444e+09	1.79989e+09	2.2874e+07	2.29267e+07	1.91689e+07	1.53762e+07	1.91751e+07	1.90256e+07	3.10309e+09	1.97577e+07	157.057	7.36846e-07	11.2071
M315T65	315.11972	65.098100	diff	2'-hydroxy-4,4',6'-trimethoxychalcone	[M+H]+	0.803883961916451	HMDB0033586		Phenylpropanoids and polyketides	Linear 1,3-diarylpropanoids	Chalcones and dihydrochalcones	4.62216e+08	3.85956e+08	4.17889e+08	4.41191e+08	4.25743e+08	4.46167e+08	3.66376e+06	713138	1.74241e+06	1.8804e+06	1.68145e+06	2.14573e+06	4.2986e+08	1.97115e+06	218.076	2.63361e-12	4.2392
M167T143	167.05299	142.809500	diff	Norharmane	[M-H]-	0.991907457202129	HMDB0012897	C20157	Organoheterocyclic compounds	Indoles and derivatives	Pyridoindoles	5.17221e+08	5.10203e+08	3.17778e+08	4.62397e+08	1.56586e+09	6.19068e+08	1.98027e+06	7.65462e+06	944645	6.50356e+06	534005	337978	6.65421e+08	2.99251e+06	222.362	0.00492462	4.62122
M335T217_1	335.10367	216.714000	diff	Benzyl butyl phthalate	[M+Na]+	0.998689022229199		C14211	Benzenoids	Benzene and substituted derivatives	Benzoic acids and derivatives	5.13795e+08	5.69005e+08	5.44242e+08	5.04353e+08	5.21049e+08	6.10656e+08	427904	2.3741e+06	1.46092e+06	2.07589e+06	2.12424e+06	1.63531e+06	5.4385e+08	1.68306e+06	323.132	1.52576e-11	4.76391
M215T87_1	215.03771	87.297600	diff	D-(+)-galactose	[M+Cl]-	0.914970471410781	HMDB0033704	C00124	Organic oxygen compounds	Organooxygen compounds	Carbohydrates and carbohydrate conjugates	3.97704e+09	3.89052e+09	3.41869e+09	3.35282e+09	3.93871e+09	2.0383e+09	1.07285e+07	1.03946e+07	7.89008e+06	1.19081e+07	9.75726e+06	9.46467e+06	3.43601e+09	1.00239e+07	342.783	4.75283e-07	11.3807
M79T57	79.02141	56.649900	diff	Dimethyl sulfoxide	[M+H]+	0.79270583	HMDB0002151	C11143				1.49183e+08	1.76802e+08	2.33627e+08	2.81943e+08	3.29115e+08	3.29167e+08	278766	162916	681126	239279	478909	386029	2.49973e+08	371171	673.47	1.20127e-05	3.16148
M167T231	167.05357	231.112000	diff	Vanillic acid	[M-H]-	0.990249257566147	HMDB0000484	C06672	Benzenoids	Benzene and substituted derivatives	Benzoic acids and derivatives	1.33677e+09	1.33738e+09	1.3599e+09	1.30665e+09	1.43074e+09	1.39525e+09	1.86023e+06	2.04461e+06	1.82248e+06	1.15838e+06	1.71951e+06	1.9618e+06	1.36111e+09	1.76117e+06	772.847	4.99143e-15	7.29772

## Sheet: 180 min vs 0 min
ID	m/z	rt(s)	diff	Name	adduct	score	HMDB	KEGG	SuperClass	Class	SubClass	WT180min-1	WT180min-2	WT180min-3	WT180min-4	WT180min-5	WT180min-6	WT0min-1	WT0min-2	WT0min-3	WT0min-4	WT0min-5	WT0min-6	Average(WT180min)	Average(WT0min)	Fold change	p-value	VIP
M329T241	329.14962	241.237000	diff	Propentofylline	[M+Na]+	0.991310302043155	HMDB0014645	C01814	Organoheterocyclic compounds	Imidazopyrimidines	Purines and purine derivatives	3.57381e+06	3.86494e+06	1.85613e+06	3.11175e+06	226451	1.59947e+06	5.73353e+07	4.78773e+07	9.30796e+07	9.03959e+07	3.19841e+07	2.96498e+07	2.37209e+06	5.8387e+07	0.040627	0.000595632	1.19179
M129T58	129.05572	58.300900	diff	3-methyl-2-oxopentanoate	[M-H]-	0.999856393977761	HMDB0000491	C03465	Organic acids and derivatives	Keto acids and derivatives	Short-chain keto acids and derivatives	1.53123e+08	2.94058e+08	3.16675e+08	1.56309e+08	1.18362e+08	1.55412e+08	3.45398e+09	5.24769e+09	4.58731e+09	4.67212e+09	2.25957e+09	2.59546e+09	1.9899e+08	3.80269e+09	0.0523287	2.82721e-05	9.96817
M611T480_1	611.14494	480.140000	diff	Glutathione, oxidized	[M-H]-	0.962236629683002	HMDB0003337	C00127	Organic acids and derivatives	Carboxylic acids and derivatives	Amino acids, peptides, and analogues	2.64916e+07	3.1995e+07	5.82187e+07	5.18579e+07	3.39477e+07	2.78603e+07	6.85237e+08	6.95756e+08	7.56514e+08	7.79263e+08	5.39127e+08	5.08598e+08	3.83952e+07	6.60749e+08	0.0581086	9.66244e-08	4.18546
M115T66	115.04005	66.286500	diff	Alpha-ketoisovaleric acid	[M-H]-	0.788828450747958	HMDB0000019	C00141	Organic acids and derivatives	Keto acids and derivatives	Short-chain keto acids and derivatives	9.59521e+07	1.09597e+08	7.81436e+07	2.19921e+08	7.91141e+07	7.63891e+07	1.33725e+09	1.05891e+09	3.35761e+09	6.24747e+08	5.66567e+08	7.05204e+08	1.09853e+08	1.27505e+09	0.0861558	0.0229217	4.8294
M386T396	386.03356	395.536000	diff	2'-deoxycytidine 5'-diphosphate	[M-H]-	0.737532199559568	HMDB0001245	C00705	Organic oxygen compounds	Organic oxoanionic compounds	Organic pyrophosphates	4.56706e+06	4.20202e+06	5.70405e+06	5.66183e+06	3.86071e+06	3.89838e+06	4.47771e+07	4.69644e+07	5.93919e+07	5.64469e+07	5.33593e+07	5.27415e+07	4.64901e+06	5.22802e+07	0.0889249	1.46583e-09	1.15783
M227T104	227.12893	103.556500	diff	Trans-traumatic acid	[M-H]-	0.971653035789714	HMDB0000933	C16308	Lipids and lipid-like molecules	Fatty Acyls	Fatty acids and conjugates	3.38705e+07	4.01089e+07	2.44499e+07	4.61749e+07	3.05663e+07	7.53197e+07	4.56534e+08	4.13569e+08	4.87395e+08	5.82729e+08	4.10679e+08	3.87948e+08	4.17484e+07	4.56476e+08	0.0914581	7.86742e-08	3.39485
M147T30_2	147.04525	30.203000	diff	trans-cinnamate	(M-H)-	0.731		C00423				6.0462e+06	7.87788e+06	7.09085e+06	9.71915e+06	7.46371e+06	7.66729e+06	4.93911e+07	6.04825e+07	7.51795e+07	6.42323e+07	5.66328e+07	4.71021e+07	7.64418e+06	5.88367e+07	0.129922	2.72457e-07	1.19463
M111T47_1	111.08055	46.994800	diff	.alpha.-cyperone	[M+H-C8H12]+	0.915192618364734		C17090	Lipids and lipid-like molecules	Prenol lipids	Sesquiterpenoids	8.51176e+07	6.57399e+07	7.44595e+07	7.46097e+07	4.85138e+07	5.97366e+07	6.05249e+08	4.947e+08	6.0077e+08	6.25265e+08	4.45116e+08	3.48527e+08	6.80295e+07	5.19938e+08	0.130842	1.60002e-06	3.50703
M285T332_1	285.01369	331.772500	diff	Cyclophosphamide	[M+Na+2i]+	0.813659093542441	HMDB0014672	C07888	Organic nitrogen compounds	Organonitrogen compounds	Nitrogen mustard compounds	2.07532e+07	2.08778e+07	2.64345e+07	2.58174e+07	1.93519e+07	2.08345e+07	1.52204e+08	1.50478e+08	1.83346e+08	1.81185e+08	1.18288e+08	1.19287e+08	2.23449e+07	1.50798e+08	0.148178	6.50647e-07	1.87553
M123T112	122.97548	112.449000	diff	Orcinol	[M-H]-	0.949892284		C00727	Benzenoids	Phenols	Benzenediols	1.84162e+08	1.66555e+08	1.70608e+08	2.49732e+08	1.52333e+08	1.13554e+08	6.57175e+08	3.24122e+09	9.48556e+08	9.85067e+08	6.69094e+08	4.56095e+08	1.72824e+08	1.15953e+09	0.149046	0.0424545	4.55459
M743T108	742.53711	107.910000	diff	1,2-dipalmitoyl-sn-glycero-3-phosphoethanolamine-n,n-dimethyl	[M+Na]+	0.873039698	HMDB0010566		Lipids and lipid-like molecules	Glycerophospholipids	Glycerophosphoethanolamines	8.59481e+06	1.22902e+07	6.81844e+06	7.34786e+06	1.13053e+07	1.10489e+07	6.18357e+07	1.56661e+08	4.70455e+07	4.61404e+07	3.50152e+07	3.75844e+07	9.5676e+06	6.4047e+07	0.149384	0.0164839	1.04242
M210T48	210.11049	47.955600	diff	Isopropalin	[M+H-C6H12O]+	0.968865792549764		C19063	Benzenoids	Benzene and substituted derivatives	Aniline and substituted anilines	1.39494e+07	1.3087e+07	1.58804e+07	2.06524e+07	1.29231e+07	1.22343e+07	1.01063e+08	8.87251e+07	1.14582e+08	1.15911e+08	7.01724e+07	7.12039e+07	1.47878e+07	9.36095e+07	0.157973	2.84078e-06	1.46692
M357T70	357.07961	70.165400	diff	Psoromic acid	[M-H]-	0.989916193388079						8.52365e+06	1.54768e+07	1.05294e+07	4.61964e+06	4.2695e+06	5.63068e+06	4.77782e+07	4.89427e+07	4.75714e+07	2.54996e+07	7.14268e+07	4.36489e+07	8.17496e+06	4.74779e+07	0.172184	8.88544e-05	1.02511
M163T96	163.02619	96.089100	diff	Hydroxyphenyllactic acid	[M-H-H2O]-	0.995731081919606	HMDB0000755	C03672	Phenylpropanoids and polyketides	Phenylpropanoic acids		3.26294e+07	3.74672e+07	2.76626e+07	3.28306e+07	1.60541e+07	1.51582e+07	1.94005e+08	1.91025e+08	1.07832e+08	1.28967e+08	1.49166e+08	1.33086e+08	2.6967e+07	1.5068e+08	0.178969	7.93877e-06	1.80875
M307T332	306.99564	332.286500	diff	Chloramphenicol	[M+H-H2O+2i]+	0.775744559853535	HMDB0014589	C00918	Benzenoids	Benzene and substituted derivatives	Nitrobenzenes	1.60532e+07	1.51058e+07	1.71734e+07	1.89994e+07	1.49441e+07	1.39003e+07	8.60383e+07	8.20286e+07	1.02085e+08	9.35952e+07	6.54592e+07	6.63414e+07	1.60294e+07	8.25912e+07	0.194081	6.29261e-07	1.35179
M728T444_2	728.37816	443.912000	diff	Fumonisin b2	[M+Na]+	0.837878848392681	HMDB0034703	C19242	Organic acids and derivatives	Carboxylic acids and derivatives	Fumonisins	3.87561e+07	4.56871e+07	5.60801e+07	5.40488e+07	3.7894e+07	3.70185e+07	2.0161e+08	2.12958e+08	2.05237e+08	2.15848e+08	2.4934e+08	2.38197e+08	4.49141e+07	2.20532e+08	0.203663	1.57541e-09	2.19808
M196T263	195.59855	262.919000	diff	Lys-Asp-Lys	[M+2H]2+	0.957212695			Organic acids and derivatives	Carboxylic acids and derivatives	Amino acids, peptides, and analogues	2.23884e+07	2.08306e+07	5.20162e+07	5.9993e+07	2.86804e+07	3.41637e+07	1.68115e+08	1.77262e+08	2.07634e+08	1.96475e+08	1.2406e+08	1.29835e+08	3.63454e+07	1.6723e+08	0.217337	7.07938e-06	1.89261
M315T296	315.10742	295.951000	diff	Aflatoxin b2	[M+H]+	0.91214470727514	HMDB0035208	C16753	Phenylpropanoids and polyketides	Coumarins and derivatives	Furanocoumarins	2.60754e+07	2.36134e+07	1.815e+07	1.81032e+07	2.73615e+07	2.9066e+07	9.02366e+07	9.54616e+07	1.00917e+08	8.97316e+07	1.16152e+08	1.26175e+08	2.37282e+07	1.03112e+08	0.23012	2.06811e-07	1.46714
M189T348_2	189.08788	347.883500	diff	1h-indole-6-carboxamide, n-hydroxy-1-[(4-methoxyphenyl)methyl]-	[M-H-C7H6O]-	0.918206049748993			Organoheterocyclic compounds	Indoles and derivatives	Indolecarboxylic acids and derivatives	8.40068e+07	9.98875e+07	1.23148e+08	1.14451e+08	1.18088e+08	1.06263e+08	7.44252e+08	2.08826e+08	2.17958e+08	2.19261e+08	7.09505e+08	6.76622e+08	1.07641e+08	4.62737e+08	0.232617	0.00957286	2.74563
M269T333	269.03976	332.769000	diff	Isopimpinellin	[M+Na]+	0.901366174064157	HMDB0034312	C02162	Phenylpropanoids and polyketides	Coumarins and derivatives	Furanocoumarins	4.69024e+07	4.41947e+07	4.29226e+07	4.98741e+07	4.76153e+07	4.2824e+07	1.98785e+08	1.84232e+08	2.2169e+08	2.07797e+08	1.69416e+08	1.7708e+08	4.57222e+07	1.93167e+08	0.236698	5.84847e-09	2.01886
M297T382	297.08277	382.264000	diff	6,2'-dimethoxy-3-hydroxyflavone	[M-H]-	0.939472979558339			Phenylpropanoids and polyketides	Flavonoids	Flavones	9.99867e+06	1.1793e+07	1.19533e+07	1.25812e+07	1.06925e+07	1.16193e+07	5.54598e+07	5.50559e+07	4.72702e+07	4.76208e+07	4.00564e+07	4.1236e+07	1.14397e+07	4.77832e+07	0.239408	9.92455e-08	1.00972
M362T445_1	362.05079	444.704000	diff	Guanosine 5'-monophosphate	[M-H]-	0.995745690991533	HMDB0001397	C00144	Nucleosides, nucleotides, and analogues	Purine nucleotides	Purine ribonucleotides	8.64146e+07	9.14161e+07	1.08218e+08	1.00758e+08	7.57271e+07	7.311e+07	3.8267e+08	3.82854e+08	3.98019e+08	3.91131e+08	3.43177e+08	3.33959e+08	8.92739e+07	3.71968e+08	0.240004	5.26891e-10	2.83447
M150T231	150.07746	230.771000	diff	3-methyladenine	[M+H]+	0.999886283418138	HMDB0011600	C00913	Organoheterocyclic compounds	Imidazopyrimidines	Purines and purine derivatives	4.63382e+08	4.60852e+08	4.45515e+08	4.73836e+08	4.20701e+08	4.43775e+08	1.82077e+09	1.91026e+09	1.86494e+09	1.77113e+09	1.89298e+09	1.97331e+09	4.51344e+08	1.87223e+09	0.241072	4.08061e-13	6.28346
M159T218	159.07649	217.733000	diff	Alitame	[M+H-C8H15SON]+	0.816345093			Organic acids and derivatives	Carboxylic acids and derivatives	Amino acids, peptides, and analogues	1.99876e+07	2.00895e+07	2.33243e+07	3.51936e+07	2.23023e+07	2.36744e+07	1.03744e+08	1.04825e+08	9.62878e+07	9.53436e+07	9.62941e+07	9.67942e+07	2.40953e+07	9.88815e+07	0.243678	1.66693e-10	1.44162
M247T392	247.14021	391.700500	diff	Octopine	[M+H]+	0.913142781204654		C04137	Organic acids and derivatives	Carboxylic acids and derivatives	Amino acids, peptides, and analogues	2.15753e+07	3.5942e+07	2.41806e+07	1.89961e+06	2.16708e+07	1.60096e+06	9.09084e+07	6.68135e+07	7.27475e+07	7.42806e+07	6.21994e+07	5.75763e+07	1.78115e+07	7.07543e+07	0.251738	2.7549e-05	1.1727
M323T424_2	323.02871	423.701000	diff	Uridine 5'-monophosphate	[M-H]-	0.996522783853055	HMDB0000288	C00105	Nucleosides, nucleotides, and analogues	Pyrimidine nucleotides	Pyrimidine ribonucleotides	3.85729e+08	4.03886e+08	4.51225e+08	4.49205e+08	3.46754e+08	3.28995e+08	1.5587e+09	1.61241e+09	1.63908e+09	1.69003e+09	1.32927e+09	1.31017e+09	3.94299e+08	1.52328e+09	0.258849	1.70491e-08	5.65962
M426T30	426.33685	30.151600	diff	Oleoyl-l-carnitine	[M+H]+	0.973581304	HMDB0005065		Lipids and lipid-like molecules	Fatty Acyls	Fatty acid esters	7.72919e+07	8.4797e+07	6.88134e+07	7.93704e+07	9.71088e+07	9.4938e+07	2.33697e+08	2.16983e+08	4.0452e+08	3.96454e+08	2.94855e+08	3.1459e+08	8.37199e+07	3.10183e+08	0.269905	3.87918e-05	2.38495
M237T293	237.18087	293.048000	diff	(.+/-.)-dropropizine	[M+H]+	0.720442598			Organoheterocyclic compounds	Diazinanes	Piperazines	3.60963e+07	3.90934e+07	4.7084e+07	8.70558e+07	3.41337e+07	3.43188e+07	1.0029e+08	9.50452e+07	1.09017e+08	2.75101e+08	2.47281e+08	1.91967e+08	4.6297e+07	1.69784e+08	0.272682	0.00425645	1.59258
M347T429_2	347.03985	429.485000	diff	Inosine 5'-monophosphate	[M-H]-	0.959984780842876	HMDB0000175	C00130	Nucleosides, nucleotides, and analogues	Purine nucleotides	Purine ribonucleotides	1.81811e+08	1.91556e+08	2.16894e+08	2.13779e+08	1.67318e+08	1.60014e+08	6.84663e+08	7.19908e+08	7.38892e+08	7.63367e+08	6.08496e+08	5.94583e+08	1.88562e+08	6.84985e+08	0.275279	1.36904e-08	3.75508
M731T128	730.53820	127.707000	diff	1,2-dipalmitoleoyl-sn-glycero-3-phosphocholine	[M+H]+	0.975325686	HMDB0008002		Lipids and lipid-like molecules	Glycerophospholipids	Glycerophosphocholines	2.18151e+07	2.26129e+07	1.55832e+07	1.16032e+07	2.11302e+07	2.80978e+07	6.10606e+07	9.26498e+07	7.61558e+07	7.47842e+07	5.6105e+07	7.3007e+07	2.01404e+07	7.22937e+07	0.278591	3.84564e-06	1.17879
M739T141	738.50808	140.983000	diff	Pe 36:4	[M-H]-	0.916513481			Lipids and lipid-like molecules	Glycerophospholipids	Glycerophosphoethanolamines	9.33993e+07	1.03059e+08	8.29753e+07	7.14921e+07	9.95932e+07	1.04247e+08	3.25088e+08	3.63315e+08	2.82486e+08	3.41477e+08	3.47316e+08	3.11757e+08	9.24609e+07	3.28573e+08	0.281401	5.01772e-09	2.56726
M124T284	124.00721	284.207500	diff	Taurine	[M-H]-	0.999691185925083	HMDB0000251	C00245	Organic acids and derivatives	Organic sulfonic acids and derivatives	Organosulfonic acids and derivatives	1.47712e+08	1.66916e+08	1.72844e+08	1.76231e+08	1.71954e+08	1.56946e+08	5.63621e+08	5.74162e+08	5.89367e+08	6.64039e+08	5.57386e+08	5.53267e+08	1.65434e+08	5.8364e+08	0.283451	3.76956e-10	3.44315
M221T432	221.06095	432.186500	diff	Dl-cystathionine	[M-H]-	0.993803481651599	HMDB0000455	C00542	Organic acids and derivatives	Carboxylic acids and derivatives	Amino acids, peptides, and analogues	5.40299e+07	5.68696e+07	7.05524e+07	6.75646e+07	5.33925e+07	5.48776e+07	2.03948e+08	2.1014e+08	2.24779e+08	2.23383e+08	1.73141e+08	1.70204e+08	5.95478e+07	2.00932e+08	0.296357	7.97056e-08	2.00199
M303T161	303.13856	161.001000	diff	2,6-dihydroxy-7-methoxy-1,1,4a-trimethyl-3,4,10,10a-tetrahydro-2h-phenanthren-9-one	[M-H]-	0.792132487721862			Lipids and lipid-like molecules	Prenol lipids	Diterpenoids	3.55627e+07	3.76361e+07	4.14867e+07	3.96484e+07	3.58431e+07	3.84213e+07	2.27395e+08	1.30907e+08	1.12252e+08	1.17343e+08	9.52626e+07	8.81992e+07	3.80997e+07	1.2856e+08	0.296358	0.00142683	1.46579
M282T104	282.11957	103.971000	diff	2'-o-methyladenosine	[M+H]+	0.989482609831073	HMDB0004326	C04779	Nucleosides, nucleotides, and analogues	Purine nucleosides		9.79408e+07	9.24015e+07	1.13415e+08	1.13523e+08	9.60892e+07	1.05857e+08	3.03427e+08	3.16421e+08	3.48715e+08	3.28459e+08	3.8013e+08	3.49757e+08	1.03204e+08	3.37818e+08	0.305503	2.31444e-09	2.54252
M322T441	322.04470	440.506000	diff	Cytidine 5'-monophosphate	[M-H]-	0.980290108932086	HMDB0000095	C00055	Nucleosides, nucleotides, and analogues	Pyrimidine nucleotides	Pyrimidine ribonucleotides	2.03979e+08	2.16579e+08	2.34542e+08	2.25087e+08	1.73131e+08	1.67733e+08	6.72042e+08	6.74728e+08	6.60715e+08	6.79809e+08	5.91051e+08	5.75679e+08	2.03508e+08	6.42338e+08	0.316824	2.22462e-09	3.53234
M565T429_2	565.04799	428.791000	diff	Udp-d-glucose	[M-H]-	0.972743209647801	HMDB0000286	C00029	Nucleosides, nucleotides, and analogues	Pyrimidine nucleotides	Pyrimidine nucleotide sugars	1.62369e+08	1.62781e+08	3.98404e+08	4.02878e+08	2.08206e+08	2.08519e+08	8.0735e+08	8.27443e+08	9.59491e+08	1.04755e+09	5.78378e+08	5.69219e+08	2.57193e+08	7.98238e+08	0.322201	0.000154508	3.85735
M218T270_1	218.13778	270.193000	diff	Pentazocine	[M+H-C5H8]+	0.738317995126427	HMDB0014790	C07421	Alkaloids and derivatives	6,7-benzomorphans	2,6-dimethyl-3-benzazocines	1.94147e+08	1.72821e+08	3.57262e+08	3.86605e+08	2.27281e+08	2.27531e+08	6.1149e+08	5.66929e+08	1.28159e+09	1.28365e+09	4.89035e+08	5.22323e+08	2.60941e+08	7.92503e+08	0.329262	0.00773819	3.54938
M171T111	170.99652	110.905000	diff	P-toluenesulfonic acid	[M-H]-	0.979714417558449	HMDB0059933	C06677	Benzenoids	Benzene and substituted derivatives	Benzenesulfonic acids and derivatives	3.58938e+08	3.34103e+08	4.70609e+08	3.81899e+08	3.40758e+08	4.00562e+08	1.01241e+09	1.16793e+09	1.16374e+09	1.22376e+09	1.07359e+09	1.034e+09	3.81145e+08	1.11257e+09	0.34258	5.40406e-09	4.56559
M121T36	121.02952	35.998700	diff	4-hydroxybenzaldehyde	[M-H]-	0.999295994390513	HMDB0011718	C00633	Organic oxygen compounds	Organooxygen compounds	Carbonyl compounds	4.44063e+07	4.78166e+07	5.37561e+07	5.89361e+07	4.71439e+07	4.46062e+07	1.00914e+08	1.08491e+08	1.73818e+08	2.02417e+08	1.18441e+08	1.23587e+08	4.94442e+07	1.37945e+08	0.358434	0.000358588	1.49365
M346T413	346.05585	413.426000	diff	Adenosine 5'-phosphosulfate	[M-H-O3S]-	0.994422682885618	HMDB0001003	C00224	Nucleosides, nucleotides, and analogues	Purine nucleotides	Purine ribonucleotides	7.77241e+07	8.11474e+07	8.29803e+07	7.70464e+07	7.17349e+07	6.88974e+07	2.14265e+08	2.26596e+08	2.03331e+08	2.09197e+08	2.17326e+08	2.08603e+08	7.65884e+07	2.1322e+08	0.3592	1.07226e-11	1.96973
M809T414	809.01199	414.102000	diff	Uridine 5'-diphosphate (UDP)	(2M+H)+	0.9879	HMDB0000295	C00015	Nucleosides, nucleotides, and analogues	Pyrimidine nucleotides	Pyrimidine ribonucleotides	2.67434e+07	2.73497e+07	4.97933e+07	4.78238e+07	2.67446e+07	2.92233e+07	1.01459e+08	1.01295e+08	1.0657e+08	1.11715e+08	7.92021e+07	7.60091e+07	3.4613e+07	9.60416e+07	0.360396	1.01229e-05	1.30447
M392T30_1	392.33135	30.115500	diff	Prostaglandin f2.alpha. diethylamide	[M+H-H2O]+	0.999125229418955			Lipids and lipid-like molecules	Fatty Acyls	Eicosanoids	1.07052e+08	1.15156e+08	9.62421e+07	1.15846e+08	1.05724e+08	1.23067e+08	2.3661e+08	2.42533e+08	4.28691e+08	4.14387e+08	2.4501e+08	2.64053e+08	1.10514e+08	3.05214e+08	0.362088	0.000383915	2.18718
M683T387_1	683.22530	386.979000	diff	Trehalose	[2M-H]-	0.996748553682871	HMDB0000975	C01083	Organic oxygen compounds	Organooxygen compounds	Carbohydrates and carbohydrate conjugates	5.81854e+08	6.07419e+08	8.33367e+08	7.55898e+08	6.13646e+08	5.90094e+08	1.81429e+09	1.84613e+09	1.86422e+09	2.05249e+09	1.61128e+09	1.55625e+09	6.63713e+08	1.79078e+09	0.370629	1.2149e-07	5.66754
M265T317	265.15475	316.558000	diff	Artemisinin	[M+H-H2O]+	0.968190012847964		C09538	Lipids and lipid-like molecules	Prenol lipids	Terpene lactones	5.48755e+07	5.18368e+07	3.90123e+07	3.89167e+07	3.52206e+07	3.74711e+07	1.10727e+08	1.07093e+08	1.04842e+08	9.75424e+07	1.3332e+08	1.37353e+08	4.28888e+07	1.15146e+08	0.372472	2.11076e-06	1.38217
M166T153	166.07229	153.434000	diff	Fluorene	[M]+	0.999517333214852		C07715				3.59924e+08	3.60466e+08	3.88574e+08	3.90058e+08	3.21605e+08	3.24782e+08	1.01645e+09	1.00573e+09	9.39513e+08	8.95059e+08	9.04623e+08	8.96329e+08	3.57568e+08	9.4295e+08	0.379201	5.8155e-10	4.04602
M333T263	333.13326	262.925000	diff	Estrone sulfate	[M+H-H2O]+	0.754391824550431	HMDB0001425	C02538	Lipids and lipid-like molecules	Steroids and steroid derivatives	Sulfated steroids	2.57573e+07	2.31216e+07	4.33595e+07	4.91633e+07	2.91964e+07	3.13275e+07	8.80932e+07	9.66946e+07	1.01174e+08	9.35423e+07	7.48657e+07	7.80157e+07	3.36543e+07	8.87309e+07	0.379284	3.49548e-06	1.23312
M451T162	451.16036	162.199000	diff	N-acetyl-o-fluoro-dl-phenylalanine	[2M+H]+	0.74844191			Organic acids and derivatives	Carboxylic acids and derivatives	Amino acids, peptides, and analogues	2.02902e+07	2.02991e+07	2.94732e+07	2.74536e+07	2.6214e+07	2.75409e+07	6.71184e+07	7.30203e+07	6.61851e+07	6.14215e+07	6.70369e+07	6.10259e+07	2.52118e+07	6.5968e+07	0.382183	1.13193e-08	1.06731
M191T102	191.07327	102.212500	diff	Quinate	[M-H]-	0.905285969582838	HMDB0003072	C06746	Organic oxygen compounds	Organooxygen compounds	Alcohols and polyols	4.23009e+07	4.4771e+07	4.14762e+07	6.01184e+07	3.45335e+07	3.41612e+07	7.97662e+07	1.48459e+08	1.18345e+08	1.48404e+08	8.68159e+07	7.47591e+07	4.28935e+07	1.09425e+08	0.391991	0.000919862	1.32991
M166T165	166.01793	164.805000	diff	Guanidinoethyl sulfonate	[M-H]-	0.995810996308029	HMDB0003584	C01959	Organic acids and derivatives	Organic sulfonic acids and derivatives	Organosulfonic acids and derivatives	8.20058e+07	8.3588e+07	8.14027e+07	7.82549e+07	7.87699e+07	8.5397e+07	1.91318e+08	2.01649e+08	2.08949e+08	2.04261e+08	2.1377e+08	2.11924e+08	8.15697e+07	2.05312e+08	0.397297	8.78016e-12	1.87744
M349T447_2	349.13559	446.541000	diff	1h-indole-1-acetic acid, 5-fluoro-2-methyl-3-(2-quinolinylmethyl)-	[M+H]+	0.717390891510436			Organoheterocyclic compounds	Indoles and derivatives	Indolyl carboxylic acids and derivatives	1.17345e+08	1.21054e+08	1.60117e+08	1.56285e+08	1.16274e+08	1.02607e+08	3.25607e+08	3.20153e+08	3.28206e+08	3.57213e+08	3.05795e+08	3.08029e+08	1.28947e+08	3.24167e+08	0.397779	1.93648e-08	2.33507
M715T143	714.50815	142.944500	diff	Pe 34:2	[M-H]-	0.990934366968005			Lipids and lipid-like molecules	Glycerophospholipids	Glycerophosphoethanolamines	5.62523e+08	6.2222e+08	5.06119e+08	4.39015e+08	6.01229e+08	5.63999e+08	1.33048e+09	1.42534e+09	1.30672e+09	1.43894e+09	1.38675e+09	1.31425e+09	5.49184e+08	1.36708e+09	0.40172	6.36465e-10	4.79976
M173T508	173.09325	507.789500	diff	N2-Acetyl-L-ornithine	(M-H)-	0.8719	HMDB0003357	C00437	Organic acids and derivatives	Carboxylic acids and derivatives	"Amino acids, peptides, and analogues"	3.17614e+08	2.30305e+08	3.57814e+08	3.38957e+08	3.348e+08	2.23343e+08	3.41391e+08	9.19144e+08	3.52239e+08	9.78517e+08	9.52342e+08	8.83381e+08	3.00472e+08	7.37836e+08	0.407234	0.00618253	2.98158
M140T127	140.08130	126.904000	diff	3-amino-2,3-dihydrobenzoic acid	[M+H]+	0.989568400982602		C12110	Organic acids and derivatives	Carboxylic acids and derivatives	Amino acids, peptides, and analogues	3.6788e+08	3.22773e+08	3.17195e+08	2.75346e+08	2.30326e+08	2.44439e+08	7.04196e+08	7.64211e+08	7.28461e+08	6.98064e+08	7.0554e+08	6.84376e+08	2.92993e+08	7.14142e+08	0.410273	8.64115e-09	3.41549
M348T412	348.07051	411.507000	diff	Adenosine 5'-monophosphate	[M+H]+	0.997827947287422	HMDB0000045	C00020	Nucleosides, nucleotides, and analogues	Purine nucleotides	Purine ribonucleotides	2.69827e+08	2.72014e+08	2.59901e+08	2.58202e+08	2.37989e+08	2.32745e+08	6.20273e+08	6.41323e+08	5.78475e+08	5.7269e+08	6.43384e+08	6.34002e+08	2.55113e+08	6.15024e+08	0.414802	2.64058e-10	3.16378
M279T314	279.01446	313.784000	diff	Fenthion	[M+H]+	0.984743437677453	HMDB0033209	C14420	Organic acids and derivatives	Organic thiophosphoric acids and derivatives	Thiophosphoric acid esters	2.32182e+07	2.31255e+07	3.31017e+07	3.39998e+07	2.35153e+07	2.31865e+07	6.64132e+07	6.6531e+07	6.97125e+07	6.7354e+07	5.59865e+07	5.46555e+07	2.66912e+07	6.34421e+07	0.420717	7.82239e-07	1.0142
M180T390	180.08670	389.705000	diff	1-(3-pyridyl)-1-butanone-4-carboxylic acid	[M+H]+	0.899150722214393	HMDB0000992	C19569	Organic acids and derivatives	Keto acids and derivatives	Gamma-keto acids and derivatives	4.55297e+07	4.38625e+07	4.52751e+07	4.66489e+07	4.34416e+07	4.18077e+07	1.00903e+08	1.01186e+08	1.07547e+08	1.05724e+08	9.60465e+07	9.8164e+07	4.44276e+07	1.01595e+08	0.4373	4.29012e-11	1.26504
M335T386	335.07483	386.295000	diff	Psoralidin	[M-H]-	0.82814023035957	HMDB0034050	C10523	Phenylpropanoids and polyketides	Isoflavonoids	Coumestans	3.31014e+07	3.15904e+07	4.3272e+07	4.0532e+07	3.50552e+07	3.75278e+07	8.33568e+07	8.27872e+07	9.53495e+07	8.63511e+07	7.6384e+07	7.87675e+07	3.68465e+07	8.38327e+07	0.439524	5.34781e-08	1.15267
M102T292	102.09132	292.211000	diff	Ethanol, 2-[[3-(2,3-dichlorophenoxy)propyl]amino]-	[M+H-C6H4Cl2O]+	0.98970808865085			Benzenoids	Benzene and substituted derivatives	Halobenzenes	4.03251e+09	3.66436e+09	4.16182e+09	3.41874e+09	3.18535e+09	2.55262e+09	8.05298e+09	7.86967e+09	7.96433e+09	7.15375e+09	8.01243e+09	8.47371e+09	3.50257e+09	7.92115e+09	0.442179	3.99254e-08	11.0126
M272T518	272.19686	517.999000	diff	Dextromethorphan	[M+H]+	0.860998091516971		C06947				4.6532e+07	1.01351e+06	9.83243e+07	1.74823e+06	1.39244e+08	9.74351e+07	1.21953e+08	8.70642e+07	1.85611e+08	1.15277e+08	2.09805e+08	1.3036e+08	6.40496e+07	1.41678e+08	0.452078	0.0267795	1.31922
M277T254	277.08935	254.349000	diff	Flutamide	[M+H]+	0.998800436013446	HMDB0014642	C07653	Benzenoids	Benzene and substituted derivatives	Trifluoromethylbenzenes	2.29677e+08	2.21878e+08	1.94648e+08	2.02541e+08	2.03147e+08	2.05688e+08	4.55253e+08	4.68772e+08	4.36911e+08	4.72089e+08	4.69848e+08	4.70107e+08	2.09597e+08	4.62163e+08	0.453512	1.9044e-11	2.64896
M197T103	197.11840	103.257500	diff	Undecanedioic acid	[M-H-H2O]-	0.988005684115377	HMDB0000888		Lipids and lipid-like molecules	Fatty Acyls	Fatty acids and conjugates	3.12623e+07	6.28764e+07	6.21449e+07	9.14909e+07	3.41295e+07	3.06029e+07	1.04086e+08	1.06397e+08	4.597e+07	1.7885e+08	1.1409e+08	1.39363e+08	5.20845e+07	1.14793e+08	0.453727	0.0120906	1.12018
M184T146_3	184.06377	145.532000	diff	Phosphocholine	[M+H]+	0.906967243609772	HMDB0001565	C00588	Organic nitrogen compounds	Organonitrogen compounds	Quaternary ammonium salts	9.30344e+09	8.79688e+09	1.30109e+10	1.24374e+10	1.03385e+10	1.16018e+10	2.38658e+10	2.46644e+10	2.63459e+10	2.61663e+10	2.1642e+10	2.12122e+10	1.09148e+10	2.39828e+10	0.455111	4.27416e-07	19.0608
M218T242	218.10344	241.751000	diff	Pantothenate	[M-H]-	0.992571328509907	HMDB0000210	C00864	Organic oxygen compounds	Organooxygen compounds	Alcohols and polyols	6.30063e+08	6.29106e+08	6.9961e+08	6.69438e+08	6.92358e+08	6.98091e+08	1.40641e+09	1.44908e+09	1.39344e+09	1.40491e+09	1.58269e+09	1.57139e+09	6.69778e+08	1.46799e+09	0.456256	1.27561e-09	4.75856
M360T386_2	360.15011	386.419000	diff	Maltose	[M+NH4]+	0.992608200270907	HMDB0000163	C00208	Lipids and lipid-like molecules	Fatty Acyls	Fatty acyl glycosides	2.41935e+08	2.61801e+08	3.60498e+08	3.43104e+08	2.58838e+08	2.57095e+08	6.37706e+08	6.40121e+08	7.00104e+08	7.11048e+08	5.53468e+08	5.32597e+08	2.87212e+08	6.29174e+08	0.45649	2.85394e-06	3.08572
M783T139	782.56914	138.956000	diff	2-oleoyl-1-palmitoyl-sn-glycero-3-phosphocholine	[M+Na]+	0.996550376019626	HMDB0007972		Lipids and lipid-like molecules	Glycerophospholipids	Glycerophosphocholines	5.02886e+08	5.07987e+08	2.37687e+08	2.61399e+08	7.94323e+08	9.14669e+08	1.35273e+09	1.46603e+09	1.18656e+09	1.27084e+09	9.37663e+08	8.28324e+08	5.36492e+08	1.17369e+09	0.457098	0.00172457	3.84968
M606T415_3	606.07442	414.761000	diff	Udp-n-acetylglucosamine	[M-H]-	0.9839335695325	HMDB0000290	C00043	Nucleosides, nucleotides, and analogues	Pyrimidine nucleotides	Pyrimidine nucleotide sugars	2.09634e+09	2.16521e+09	3.0954e+09	2.99498e+09	2.18383e+09	2.15507e+09	5.49252e+09	5.70708e+09	5.8709e+09	6.1526e+09	4.46979e+09	4.40213e+09	2.44847e+09	5.34917e+09	0.457729	1.01642e-05	9.05989
M127T358	127.05142	358.314500	diff	Dihydrothymine	[M-H]-	0.960282330429277	HMDB0000079	C00906	Organoheterocyclic compounds	Diazines	Pyrimidines and pyrimidine derivatives	3.32171e+08	3.52678e+08	3.61113e+08	3.45578e+08	3.44087e+08	3.39328e+08	7.45979e+08	7.76446e+08	7.55619e+08	7.8168e+08	7.2978e+08	7.13159e+08	3.45826e+08	7.50444e+08	0.460829	8.7959e-12	3.40379
M311T234_2	311.11561	234.411000	diff	1,3,6-trihydroxy-2-(3-methylbut-2-enyl)xanthen-9-one	[M-H]-	0.990991439130197			Organoheterocyclic compounds	Benzopyrans	1-benzopyrans	2.93201e+08	2.82993e+08	4.83543e+08	4.61443e+08	3.01539e+08	3.03159e+08	7.54515e+08	7.49292e+08	8.12514e+08	8.15875e+08	7.14955e+08	7.09537e+08	3.54313e+08	7.59448e+08	0.46654	2.22434e-06	3.37347
M333T420_2	333.05937	420.062000	diff	Diflufenzopyr	[M-H]-	0.78432092			Benzenoids	Benzene and substituted derivatives	N-phenylureas	3.55563e+08	3.52027e+08	3.31071e+08	3.34298e+08	3.93394e+08	3.91375e+08	8.04766e+08	7.98697e+08	8.52577e+08	8.47606e+08	6.51884e+08	6.68309e+08	3.59621e+08	7.7064e+08	0.466653	7.32282e-07	3.38105
M105T292	105.01930	291.698000	diff	Glyceric acid	[M-H]-	0.997479033577033	HMDB0031818	C00258	Organic oxygen compounds	Organooxygen compounds	Carbohydrates and carbohydrate conjugates	1.37296e+08	1.59235e+08	2.46778e+08	1.5386e+08	1.24506e+08	1.37206e+08	3.21844e+08	3.5097e+08	3.40246e+08	3.45299e+08	3.5181e+08	3.39719e+08	1.59813e+08	3.41648e+08	0.467772	2.0306e-06	2.26242
M294T297_2	294.11951	297.459000	diff	Asn-Tyr	[M-H]-	0.754945400795186			Organic acids and derivatives	Carboxylic acids and derivatives	Amino acids, peptides, and analogues	2.30008e+09	2.28978e+09	1.93616e+09	1.9176e+09	2.29165e+09	2.21985e+09	4.1997e+09	4.28684e+09	4.71856e+09	4.34061e+09	5.03325e+09	5.02907e+09	2.15919e+09	4.60134e+09	0.469252	5.61163e-08	8.27753
M145T358_1	145.06188	358.257000	diff	DL-glutamine	[M-H]-	0.996268820712092		C00303	Organic acids and derivatives	Carboxylic acids and derivatives	Amino acids, peptides, and analogues	3.12708e+09	3.35054e+09	3.36938e+09	3.22565e+09	3.25641e+09	3.16323e+09	6.79411e+09	7.09309e+09	6.96182e+09	7.20848e+09	6.74961e+09	6.6833e+09	3.24871e+09	6.91507e+09	0.469802	2.83483e-12	10.2452
M770T79	769.50248	78.513800	diff	Pg 36:4	[M-H]-	0.997194023276917			Lipids and lipid-like molecules	Glycerophospholipids	Glycerophosphoglycerols	4.6041e+08	5.01571e+08	3.73598e+08	3.02344e+08	4.15558e+08	4.3144e+08	9.1858e+08	8.71583e+08	8.3857e+08	8.03285e+08	9.59426e+08	8.88339e+08	4.14154e+08	8.79964e+08	0.470649	1.59574e-07	3.58632
M168T146	168.03340	146.032000	diff	2-methoxy-5-nitrophenol	[M-H]-	0.947978741003988		C17385	Benzenoids	Benzene and substituted derivatives	Nitrobenzenes	9.67083e+08	9.37311e+08	1.0577e+09	1.08355e+09	7.85818e+08	8.19984e+08	1.41061e+09	1.19888e+09	3.89047e+09	1.45828e+09	2.09563e+09	1.93293e+09	9.41907e+08	1.9978e+09	0.471473	0.02644	4.7052
M377T388	377.08573	387.503000	diff	Sucrose	[M+Cl]-	0.994758092603402	HMDB0000258	C00089	Organic oxygen compounds	Organooxygen compounds	Carbohydrates and carbohydrate conjugates	4.27643e+07	4.4817e+07	5.57534e+07	5.51368e+07	3.96307e+07	4.36358e+07	1.04266e+08	9.61986e+07	1.04607e+08	1.07888e+08	9.26161e+07	8.98389e+07	4.69563e+07	9.92357e+07	0.47318	1.60454e-07	1.21801
M186T414	186.07609	413.888000	diff	N-acetyl-.beta.-d-mannosamine	[M+H-2H2O]+	0.991537096160389	HMDB0001129	C00645	Organic oxygen compounds	Organooxygen compounds	Carbohydrates and carbohydrate conjugates	2.03059e+08	2.16456e+08	3.17973e+08	3.10399e+08	2.13727e+08	2.14542e+08	5.39145e+08	5.45234e+08	5.48528e+08	5.70054e+08	4.58203e+08	4.44726e+08	2.46026e+08	5.17648e+08	0.475276	4.50671e-06	2.75451
M160T392	160.06155	392.273000	diff	2-aminoadipic acid	[M-H]-	0.987900371968175	HMDB0000510	C00956	Organic acids and derivatives	Carboxylic acids and derivatives	Amino acids, peptides, and analogues	4.96586e+07	5.02774e+07	6.94262e+07	6.35826e+07	5.20326e+07	5.5779e+07	1.2144e+08	1.2591e+08	1.23093e+08	1.26671e+08	1.09089e+08	1.08133e+08	5.67927e+07	1.19056e+08	0.477025	1.19378e-07	1.33526
M341T387_3	341.10886	386.982000	diff	1,4-d-xylobiose	[M+C2H3O2]-	0.988620167142266		C01630	Organic oxygen compounds	Organooxygen compounds	Carbohydrates and carbohydrate conjugates	6.45866e+09	6.87449e+09	8.36834e+09	7.83688e+09	6.66113e+09	6.96452e+09	1.53256e+10	1.53599e+10	1.57314e+10	1.63525e+10	1.38708e+10	1.38032e+10	7.19401e+09	1.50739e+10	0.477249	3.04854e-08	15.0225
M848T185	847.53415	184.848000	diff	Pi 35:2	[M-H]-	0.931874786			Lipids and lipid-like molecules	Glycerophospholipids	Glycerophosphoinositols	9.46288e+07	1.11503e+08	4.58582e+07	7.84027e+07	1.00949e+08	5.27863e+07	1.74536e+08	1.01229e+08	1.8667e+08	2.04327e+08	1.77874e+08	1.6368e+08	8.0688e+07	1.68053e+08	0.480135	0.000697259	1.42269
M770T34	769.50238	34.348100	diff	1,2-dioleoyl-sn-glycero-3-phospho-l-serine	[M-H-NH3]-	0.997569761635721	HMDB0012390		Lipids and lipid-like molecules	Glycerophospholipids	Glycerophosphoserines	2.11988e+08	2.81293e+07	2.47964e+08	1.76323e+08	2.01405e+08	2.17819e+08	3.69617e+08	3.64977e+08	3.89125e+08	3.65466e+08	3.17571e+08	4.38873e+08	1.80605e+08	3.74272e+08	0.48255	0.000295897	2.18077
M425T457	425.08087	457.366000	diff	L-cysteine-glutathione disulfide	[M-H]-	0.947068217			Organic acids and derivatives	Carboxylic acids and derivatives	Amino acids, peptides, and analogues	9.35853e+07	9.56493e+07	1.18859e+08	1.17712e+08	9.67162e+07	9.71147e+07	2.30403e+08	2.37073e+08	2.05279e+08	2.05724e+08	2.00403e+08	2.0287e+08	1.03273e+08	2.13625e+08	0.483429	8.16042e-08	1.76698
M216T263	216.05434	262.940000	diff	Visnagin	[M+H-CH3]+	0.962613299366513		C09049	Organoheterocyclic compounds	Benzopyrans	1-benzopyrans	5.61088e+07	5.27201e+07	7.90724e+07	8.08989e+07	5.95523e+07	6.06345e+07	1.27646e+08	1.53094e+08	1.46657e+08	1.36704e+08	1.16906e+08	1.17547e+08	6.48312e+07	1.33092e+08	0.487114	5.78214e-06	1.37328
M600T35_1	599.50382	34.793900	diff	1,2-dilinoleoylglycerol	[M+H-H2O]+	0.880829638			Lipids and lipid-like molecules	Fatty Acyls	Lineolic acids and derivatives	1.74781e+08	6.4474e+07	1.54811e+08	1.72599e+08	1.62618e+08	1.55093e+08	3.14892e+08	3.25961e+08	2.773e+08	3.07471e+08	2.92176e+08	2.79336e+08	1.47396e+08	2.99523e+08	0.492103	1.04674e-05	2.01485
M348T33_2	348.28987	32.897200	diff	Arachidonoyl ethanolamide	[M+H]+	0.989454587421913	HMDB0004080	C11695	Organic nitrogen compounds	Organonitrogen compounds	Amines	4.05192e+07	4.32061e+07	4.33037e+07	3.90437e+07	4.72593e+07	4.17808e+07	7.73562e+07	7.47754e+07	9.99963e+07	1.08364e+08	7.13324e+07	8.24516e+07	4.25188e+07	8.57126e+07	0.496063	4.02507e-05	1.05849
M248T34	248.02348	34.004100	diff	Phaclofen	[M-H]-	0.729489381398075			Benzenoids	Benzene and substituted derivatives	Halobenzenes	6.33266e+07	6.82763e+07	8.14803e+07	7.92731e+07	6.55045e+07	6.18826e+07	1.26613e+08	1.34307e+08	1.44788e+08	1.45746e+08	1.48494e+08	1.44625e+08	6.99572e+07	1.40762e+08	0.496988	4.63783e-08	1.41875
M116T230	116.10726	230.148000	diff	N-methyltrimethylacetamide	[M+H]+	0.946855061284472			Organic acids and derivatives	Carboxylic acids and derivatives	Carboxylic acid derivatives	4.32797e+07	4.1671e+07	4.51961e+07	4.92666e+07	3.96809e+07	4.25704e+07	8.70393e+07	9.05546e+07	9.53283e+07	8.55215e+07	8.11493e+07	8.52626e+07	4.36108e+07	8.74759e+07	0.498546	5.49197e-09	1.10864
M76T324	76.07573	324.294000	diff	Trimethylamine n-oxide	[M+H]+	0.987251719532037	HMDB0000925	C01104	Organic nitrogen compounds	Organonitrogen compounds	Aminoxides	1.41616e+08	1.15873e+08	1.13607e+08	1.14823e+08	1.17075e+08	1.19301e+08	6.0366e+07	5.47443e+07	5.88244e+07	5.6664e+07	6.29701e+07	6.7362e+07	1.20383e+08	6.01551e+07	2.0012	1.57817e-07	1.25406
M711T420	711.42799	420.269000	diff	NCGC00347708-02	[M+H]+	0.768687646			Lipids and lipid-like molecules	Steroids and steroid derivatives	Steroidal glycosides	7.25682e+07	7.5162e+07	8.35545e+07	8.23223e+07	8.54216e+07	8.73606e+07	4.203e+07	3.98824e+07	3.63123e+07	3.62296e+07	4.50598e+07	4.27021e+07	8.10649e+07	4.03694e+07	2.00808	4.95547e-08	1.04092
M239T217	239.11372	217.015000	diff	Disopyramide	[M+H-C6H15N]+	0.977889651711061	HMDB0014425	C06965	Organoheterocyclic compounds	Pyridines and derivatives	Pheniramines	1.29732e+08	1.25502e+08	1.50488e+08	1.57484e+08	1.2201e+08	1.26782e+08	6.64385e+07	6.94164e+07	6.73751e+07	6.87138e+07	6.62645e+07	6.5308e+07	1.35333e+08	6.72527e+07	2.01231	5.63848e-07	1.33679
M360T395	360.22435	394.994000	diff	Asn-Val-Lys	[M+H]+	0.973970941175983			Organic acids and derivatives	Carboxylic acids and derivatives	Amino acids, peptides, and analogues	9.63172e+07	9.89551e+07	1.07168e+08	1.08517e+08	1.04664e+08	1.06479e+08	4.95638e+07	5.15702e+07	4.93301e+07	5.00651e+07	5.5083e+07	5.31067e+07	1.03683e+08	5.14532e+07	2.0151	4.2163e-10	1.18413
M161T350	161.05681	350.370000	diff	Gly-Ser	[M-H]-	0.993396948836901			Organic acids and derivatives	Carboxylic acids and derivatives	Amino acids, peptides, and analogues	1.61023e+08	1.61409e+08	1.31685e+08	1.33775e+08	1.54954e+08	1.54073e+08	7.09818e+07	7.00869e+07	6.4778e+07	6.66092e+07	8.72337e+07	8.50483e+07	1.49487e+08	7.4123e+07	2.01674	5.43667e-07	1.42892
M229T56_1	229.15472	55.791700	diff	Pro-leu	[M+H]+	0.976452927583453			Organic acids and derivatives	Carboxylic acids and derivatives	Amino acids, peptides, and analogues	8.26977e+07	8.68785e+07	7.50196e+07	7.23508e+07	8.92976e+07	9.43192e+07	3.87267e+07	3.70718e+07	3.66387e+07	3.46335e+07	4.96138e+07	4.9957e+07	8.34273e+07	4.11069e+07	2.02952	2.50127e-06	1.06405
M215T251	215.13901	250.974000	diff	Val-Pro	[M+H]+	0.946224454			Organic acids and derivatives	Carboxylic acids and derivatives	Amino acids, peptides, and analogues	4.83758e+08	2.69721e+08	2.44142e+08	2.56975e+08	3.18321e+08	3.42254e+08	1.56203e+08	1.43459e+08	1.57109e+08	1.51913e+08	1.61933e+08	1.68075e+08	3.19195e+08	1.56449e+08	2.04025	0.00121343	1.89079
M241T286	241.07948	285.689000	diff	7-hydroxyflavanone	[M+H]+	0.97226218246408		C14290	Phenylpropanoids and polyketides	Flavonoids	Flavans	1.10754e+08	1.18237e+08	1.08009e+08	1.10231e+08	1.12251e+08	1.3107e+08	5.27554e+07	4.90456e+07	5.51226e+07	5.89146e+07	5.5523e+07	6.53103e+07	1.15092e+08	5.61119e+07	2.05112	6.09744e-08	1.25485
M134T167	134.04685	166.935000	diff	Adenine	[M-H]-	0.998521444634251	HMDB0000034	C00147	Organoheterocyclic compounds	Imidazopyrimidines	Purines and purine derivatives	6.14706e+08	3.75156e+08	2.90053e+08	2.9429e+08	6.21255e+08	3.76675e+08	2.04273e+08	2.12033e+08	1.62006e+08	1.57068e+08	2.71687e+08	2.37256e+08	4.28689e+08	2.07387e+08	2.0671	0.00633573	2.17134
M74T347	74.02478	346.933000	diff	Glycine	[M-H]-	0.999939582	HMDB0000123	C00037	Organic acids and derivatives	Carboxylic acids and derivatives	Amino acids, peptides, and analogues	2.57508e+09	1.14543e+09	2.59207e+09	2.48647e+09	2.77304e+09	2.75186e+09	9.00624e+08	2.22877e+09	8.28415e+08	9.15292e+08	1.05276e+09	9.70434e+08	2.38732e+09	1.14938e+09	2.07705	0.0040298	5.17408
M209T326	209.12804	325.682000	diff	Pilocarpine	[M+H]+	0.990626103394541	HMDB0015217	C07474				2.18972e+08	2.20623e+08	2.53263e+08	2.48019e+08	2.06281e+08	2.00577e+08	1.08101e+08	1.09039e+08	1.05556e+08	1.06734e+08	1.06072e+08	1.06009e+08	2.24622e+08	1.06918e+08	2.10088	1.08195e-07	1.76348
M246T404_2	246.15616	404.453000	diff	Cycloheximide	[M+H-2H2O]+	0.978243347952868		C06685	Organoheterocyclic compounds	Pyridines and derivatives	Hydropyridines	2.30892e+09	2.22986e+09	2.08231e+09	2.13492e+09	2.49655e+09	2.5249e+09	1.02294e+09	1.05886e+09	1.01562e+09	9.97624e+08	1.23249e+09	1.22648e+09	2.29624e+09	1.09233e+09	2.10214	7.5887e-08	5.69689
M417T402	417.20959	402.278500	diff	Arenobufagin	[M+H]+	0.965155854855972		C20035	Lipids and lipid-like molecules	Steroids and steroid derivatives	Steroid lactones	3.4235e+08	3.33288e+08	2.67744e+08	2.65714e+08	3.58595e+08	3.49335e+08	1.30849e+08	1.37869e+08	1.30718e+08	1.35568e+08	1.92641e+08	1.82151e+08	3.19504e+08	1.51633e+08	2.10709	9.67635e-06	2.11037
M226T326_3	226.15502	325.745000	diff	Cyprodinil	[M+H]+	0.787086233810555	HMDB0034853	C10914	Benzenoids	Benzene and substituted derivatives	Aniline and substituted anilines	1.17379e+09	1.16838e+09	1.27978e+09	1.28597e+09	1.07413e+09	1.06195e+09	5.69575e+08	5.55701e+08	5.60697e+08	5.53531e+08	5.53173e+08	5.48235e+08	1.174e+09	5.56819e+08	2.10841	2.30236e-08	4.05426
M392T250	392.26968	250.420000	diff	Abiraterone acetate	[M+H]+	0.959507655968876			Lipids and lipid-like molecules	Steroids and steroid derivatives	Steroid esters	1.3178e+08	1.23904e+08	1.54168e+08	1.62411e+08	1.63147e+08	1.70509e+08	637618	1.09107e+08	7.10357e+07	7.10357e+07	1.0498e+08	7.10357e+07	1.50986e+08	7.13053e+07	2.11746	0.00111088	1.36011
M206T61	206.11770	61.276200	diff	Enalaprilat	[M+H-C6H9NO3]+	0.850310301956842	HMDB0041886	C11720	Organic acids and derivatives	Carboxylic acids and derivatives	Amino acids, peptides, and analogues	9.34177e+07	9.96872e+07	1.20032e+08	1.67236e+08	1.1891e+08	9.85446e+07	4.31532e+07	5.7395e+07	6.63774e+07	5.98211e+07	5.2164e+07	4.80018e+07	1.16305e+08	5.44854e+07	2.1346	0.000348434	1.21917
M219T403	219.06233	402.932000	diff	Ser-Asp	[M-H]-	0.948472625678932			Organic acids and derivatives	Carboxylic acids and derivatives	Amino acids, peptides, and analogues	9.26652e+07	9.01619e+07	8.43288e+07	8.69859e+07	1.10738e+08	1.02769e+08	4.58753e+07	4.66364e+07	3.82107e+07	3.72862e+07	4.93446e+07	4.80116e+07	9.46081e+07	4.42275e+07	2.13912	7.52408e-07	1.15296
M377T34_2	377.32059	33.555100	diff	1-hydroxy vitamin d2	[M+H-2H2O]+	0.939036299471031		C08211	Lipids and lipid-like molecules	Steroids and steroid derivatives	Vitamin D and derivatives	2.28875e+09	2.3408e+09	1.84147e+09	2.04094e+09	2.37822e+09	2.49113e+09	9.43181e+08	8.90514e+08	1.0286e+09	1.05784e+09	1.10682e+09	1.22392e+09	2.23022e+09	1.04181e+09	2.14071	7.79513e-07	5.61568
M209T198	209.10314	198.186000	diff	Genipin	[M+H-H2O]+	0.973753612631902	HMDB0035830	C09780	Lipids and lipid-like molecules	Prenol lipids	Monoterpenoids	2.41946e+08	2.34296e+08	2.62411e+08	2.72178e+08	2.42216e+08	2.48211e+08	1.15522e+08	1.11332e+08	1.16581e+08	1.20541e+08	1.15219e+08	1.21215e+08	2.5021e+08	1.16735e+08	2.1434	7.85905e-10	1.89323
M285T290	285.10282	289.792500	diff	His-Met	[M-H]-	0.992480051265307			Organic acids and derivatives	Carboxylic acids and derivatives	Amino acids, peptides, and analogues	2.54261e+08	2.24056e+08	2.03018e+08	2.16099e+08	2.68805e+08	2.55366e+08	1.1056e+08	1.03684e+08	9.09387e+07	8.93241e+07	1.34952e+08	1.28017e+08	2.36934e+08	1.09579e+08	2.16222	2.12165e-06	1.8445
M304T435_2	304.16171	435.273500	diff	Cocaine	[M+H]+	0.964159572750045	HMDB0015043	C01416	Benzenoids	Benzene and substituted derivatives	Benzoic acids and derivatives	9.89619e+08	1.02505e+09	9.2709e+08	9.50571e+08	1.02574e+09	1.0319e+09	4.29961e+08	4.3299e+08	4.26148e+08	4.65436e+08	5.15638e+08	4.77063e+08	9.91662e+08	4.57873e+08	2.1658	5.07442e-10	3.7998
M563T171	563.26613	171.186500	diff	Protoporphyrin ix	[M+H]+	0.998381145813086	HMDB0000241	C02191				1.17879e+08	9.69291e+07	7.17545e+07	8.16725e+07	1.2547e+08	1.07161e+08	4.15309e+07	3.89411e+07	4.45221e+07	4.79238e+07	5.36094e+07	5.08662e+07	1.00144e+08	4.62322e+07	2.16611	0.000111042	1.16274
M763T221	763.22004	220.968000	diff	Robinin	[M+Na]+	0.993509349453127		C10178	Phenylpropanoids and polyketides	Flavonoids	Flavonoid glycosides	3.33285e+08	3.39693e+08	3.66975e+08	3.95356e+08	3.6111e+08	3.58531e+08	1.53797e+08	1.57599e+08	1.55329e+08	1.68263e+08	1.75318e+08	1.81269e+08	3.59158e+08	1.65262e+08	2.17326	3.2985e-09	2.27941
M145T328	145.06192	327.800500	diff	Dimethylbenzimidazole	[M-H]-	0.764065675660236	HMDB0003701	C03114	Organoheterocyclic compounds	Benzimidazoles		4.23551e+08	4.33006e+08	4.3697e+08	4.07474e+08	4.6359e+08	4.41253e+08	1.87939e+08	1.97356e+08	1.78014e+08	1.79463e+08	2.25998e+08	2.26598e+08	4.34307e+08	1.99228e+08	2.17995	2.25706e-09	2.52351
M275T433_2	275.12492	432.708000	diff	L-Saccharopine	[M-H]-	0.99639742445445	HMDB0000279	C00449	Organic acids and derivatives	Carboxylic acids and derivatives	Amino acids, peptides, and analogues	1.47879e+09	1.46969e+09	1.86861e+09	1.80574e+09	1.65154e+09	1.68395e+09	6.39668e+08	6.5699e+08	7.57724e+08	7.43029e+08	8.77076e+08	8.85847e+08	1.65972e+09	7.60056e+08	2.18368	5.0334e-07	4.83818
M303T30	303.20007	30.240150	diff	Aleuritic acid	[M-H]-	0.998376141148541			Lipids and lipid-like molecules	Fatty Acyls	Fatty acids and conjugates	2.07102e+08	2.30004e+08	6.85053e+07	1.29077e+08	9.34274e+07	9.63693e+07	3.1976e+07	2.97369e+07	9.22607e+07	1.14045e+08	5.08582e+07	5.67511e+07	1.37414e+08	6.26046e+07	2.19496	0.0332661	1.15382
M397T278	397.11602	278.337000	diff	Daunomycinone	[M-H]-	0.904838591			Benzenoids	Naphthacenes	Tetracenequinones	1.07903e+08	1.8999e+08	7.27843e+07	1.26851e+08	1.80364e+08	1.82266e+08	7.76646e+07	3.97054e+07	6.56337e+07	6.63526e+07	4.8141e+07	9.15066e+07	1.4336e+08	6.4834e+07	2.21118	0.00396548	1.30856
M255T250	255.17028	250.379000	diff	Beta-estradiol	[M+H-H2O]+	0.99131661473904	HMDB0000151	C00951	Lipids and lipid-like molecules	Steroids and steroid derivatives	Estrane steroids	1.76207e+08	1.62473e+08	1.81265e+08	1.8566e+08	1.58576e+08	1.64174e+08	7.42993e+07	7.62073e+07	7.86066e+07	7.59578e+07	7.42147e+07	8.06977e+07	1.71392e+08	7.66639e+07	2.23563	1.84437e-09	1.59309
M193T321	193.07183	321.309000	diff	9-phenanthrol	[M-H]-	0.955960123744982	HMDB0059801	C11430	Benzenoids	Phenanthrenes and derivatives	Phenanthrols	6.5301e+07	6.05749e+07	7.65683e+07	7.88578e+07	7.49648e+07	7.42685e+07	3.1837e+07	3.18718e+07	3.30706e+07	3.14784e+07	3.08393e+07	3.13569e+07	7.17559e+07	3.17423e+07	2.26057	8.93345e-08	1.02372
M205T289_2	205.06840	289.025000	diff	Levamisole	[M+H]+	0.999851383194791	HMDB0014986	C07070	Organoheterocyclic compounds	Imidazothiazoles		8.31768e+08	8.08772e+08	1.10282e+09	1.11739e+09	9.58056e+08	9.84503e+08	4.02292e+08	4.27761e+08	5.03736e+08	5.30841e+08	3.4321e+08	3.46655e+08	9.67217e+08	4.25749e+08	2.2718	5.46096e-06	3.73355
M294T458	294.16743	457.763000	diff	Anastrozole	[M+H]+	0.926476666784244	HMDB0015348	C08159	Benzenoids	Benzene and substituted derivatives	Phenylpropanes	2.0363e+08	1.99858e+08	2.23225e+08	2.01193e+08	2.04363e+08	1.95527e+08	8.6659e+07	8.97153e+07	8.8367e+07	9.15968e+07	9.14704e+07	9.21686e+07	2.04632e+08	8.99962e+07	2.27379	6.73307e-11	1.7531
M237T290	237.08784	290.494000	diff	Gly-Tyr	[M-H]-	0.952471503138216	HMDB0028853		Organic acids and derivatives	Carboxylic acids and derivatives	Amino acids, peptides, and analogues	3.69989e+08	3.82096e+08	3.67407e+08	3.65542e+08	4.57143e+08	4.31596e+08	1.62501e+08	1.76017e+08	1.54665e+08	1.52789e+08	1.98608e+08	1.96367e+08	3.95629e+08	1.73491e+08	2.2804	2.20498e-07	2.43304
M297T281	297.10714	281.393000	diff	Flunixin	[M+H]+	0.999671912837303			Benzenoids	Benzene and substituted derivatives	Trifluoromethylbenzenes	8.24774e+07	7.9307e+07	9.43277e+07	9.76117e+07	7.05211e+07	6.83762e+07	3.66696e+07	3.38054e+07	3.56249e+07	3.72217e+07	3.68689e+07	3.42039e+07	8.21035e+07	3.57324e+07	2.29773	2.80946e-06	1.10095
M215T205	215.14017	205.083000	diff	Val-Val	[M-H]-	0.997452622209954			Organic acids and derivatives	Carboxylic acids and derivatives	Amino acids, peptides, and analogues	1.04664e+08	1.18515e+08	1.00593e+08	9.18721e+07	1.32752e+08	1.39005e+08	4.27498e+07	4.70227e+07	4.39097e+07	4.68294e+07	6.06217e+07	5.71148e+07	1.14567e+08	4.9708e+07	2.30479	1.31802e-05	1.30444
M115T386	115.00374	385.727000	diff	Dl-malic acid	[M-H-H2O]-	0.999757101280836	HMDB0000744	C00497	Organic acids and derivatives	Hydroxy acids and derivatives	Beta hydroxy acids and derivatives	1.75803e+09	1.51745e+09	1.63133e+09	1.73655e+09	1.58477e+09	1.72153e+09	7.5932e+08	7.34056e+08	6.32504e+08	6.14098e+08	7.63291e+08	8.08326e+08	1.65828e+09	7.18599e+08	2.30765	4.28887e-09	5.0601
M281T205	281.14963	204.545000	diff	Tyr-Val	[M+H]+	0.998021191			Organic acids and derivatives	Carboxylic acids and derivatives	Amino acids, peptides, and analogues	8.51961e+07	8.44101e+07	6.60069e+07	6.67778e+07	9.01736e+07	1.01291e+08	3.52939e+07	3.20314e+07	2.89666e+07	2.98222e+07	4.32179e+07	4.41268e+07	8.23093e+07	3.55764e+07	2.31359	2.04812e-05	1.11085
M211T321_1	211.08238	321.316000	diff	N-propyl gallate	[M-H]-	0.897692086631385	HMDB0033835	C11155	Benzenoids	Benzene and substituted derivatives	Benzoic acids and derivatives	1.54551e+09	1.48576e+09	1.7634e+09	1.8048e+09	1.77213e+09	1.74015e+09	7.17488e+08	7.1669e+08	7.46198e+08	7.37333e+08	7.11441e+08	7.28022e+08	1.68529e+09	7.26196e+08	2.32072	8.35622e-09	5.04834
M337T191	337.27382	190.901000	diff	1-palmitoyl-2-linoleoyl-rac-glycerol	[M+H-C16H32O2]+	0.987052906951862			Lipids and lipid-like molecules	Fatty Acyls	Lineolic acids and derivatives	4.54799e+08	4.09813e+08	9.71626e+07	4.1965e+08	8.80852e+07	4.32754e+08	1.42691e+08	1.45812e+08	1.2888e+08	1.37887e+08	1.25287e+08	1.3309e+08	3.17044e+08	1.35608e+08	2.33795	0.0291598	1.84034
M483T153_1	483.27305	153.485000	diff	1-palmitoyl-2-hydroxy-sn-glycero-3-phospho-(1'-rac-glycerol)	[M-H]-	0.993266297			Lipids and lipid-like molecules	Glycerophospholipids	Glycerophosphoglycerols	1.61342e+09	1.65506e+09	1.22915e+09	1.22545e+09	1.5782e+09	1.70318e+09	5.85733e+08	5.80155e+08	5.76077e+08	6.14806e+08	7.4964e+08	7.35243e+08	1.50074e+09	6.40276e+08	2.3439	3.56988e-06	4.81753
M171T338	171.07756	337.988000	diff	Pro-gly	[M-H]-	0.990975359495851			Organic acids and derivatives	Carboxylic acids and derivatives	Amino acids, peptides, and analogues	1.92386e+08	2.00175e+08	1.82313e+08	1.79485e+08	2.08625e+08	2.05695e+08	6.88285e+07	9.71858e+07	6.59736e+07	6.81582e+07	8.70729e+07	1.08459e+08	1.9478e+08	8.26129e+07	2.35774	1.61303e-07	1.73839
M253T153	253.19519	152.755000	diff	Testosterone	[M+H-2H2O]+	0.97087562331837	HMDB0000234	C00535	Lipids and lipid-like molecules	Steroids and steroid derivatives	Androstane steroids	1.7362e+08	1.65847e+08	1.28347e+08	1.34128e+08	1.52827e+08	1.64705e+08	5.87825e+07	6.10154e+07	6.95054e+07	6.38361e+07	6.80726e+07	6.8442e+07	1.53246e+08	6.49423e+07	2.35972	4.58373e-07	1.52489
M205T282	205.06525	281.573000	diff	Diflunisal	[M-H-CO2]-	0.888880180106435	HMDB0014999	C01691	Benzenoids	Benzene and substituted derivatives	Biphenyls and derivatives	2.61728e+08	2.74892e+08	2.33084e+08	2.34743e+08	2.76513e+08	2.6931e+08	1.05015e+08	1.02909e+08	8.61241e+07	8.56966e+07	1.33201e+08	1.31899e+08	2.58378e+08	1.07474e+08	2.4041	1.54657e-07	2.0285
M297T433	297.10686	433.183000	diff	Enterolactone	[M-H]-	0.774941948074536	HMDB0006101	C18165	Lignans, neolignans and related compounds	Furanoid lignans	Tetrahydrofuran lignans	9.57756e+07	8.87826e+07	9.65759e+07	1.0112e+08	1.00083e+08	9.85945e+07	3.36376e+07	3.41264e+07	4.06962e+07	3.98159e+07	4.52363e+07	4.70204e+07	9.68219e+07	4.00888e+07	2.41519	2.5559e-09	1.23962
M234T423	234.14498	423.386000	diff	Methylphenidate	[M+H]+	0.942960404924269	HMDB0014566	C07196	Organic nitrogen compounds	Organonitrogen compounds	Amines	1.44505e+08	1.40984e+08	1.32312e+08	1.32519e+08	1.52313e+08	1.48986e+08	5.76939e+07	5.89759e+07	4.68557e+07	4.81955e+07	7.02982e+07	6.94774e+07	1.41936e+08	5.85828e+07	2.42283	2.29127e-08	1.50113
M180T182	180.08798	182.499000	diff	Phenanthridine	[M+H]+	0.999861937312705		C06975	Organoheterocyclic compounds	Quinolines and derivatives	Benzoquinolines	2.30795e+08	1.87909e+08	1.2901e+08	1.39381e+08	1.65435e+08	2.08045e+08	6.93497e+07	6.40495e+07	7.13638e+07	5.54727e+07	8.36914e+07	7.7028e+07	1.76763e+08	7.01592e+07	2.51945	7.79535e-05	1.62776
M382T163_2	382.25999	162.753000	diff	Calpain inhibitor i	[M-H]-	0.72975006		C11306	Organic acids and derivatives	Carboxylic acids and derivatives	Amino acids, peptides, and analogues	6.9002e+07	7.16583e+07	7.05157e+07	6.65639e+07	7.45968e+07	7.79729e+07	1.98575e+07	2.03943e+07	2.42193e+07	2.52998e+07	2.90618e+07	5.11919e+07	7.17183e+07	2.83374e+07	2.53087	6.34361e-06	1.07712
M251T234	251.10386	234.466000	diff	Tyr-Ala	[M-H]-	0.990407555778428			Organic acids and derivatives	Carboxylic acids and derivatives	Amino acids, peptides, and analogues	6.73497e+07	6.45799e+07	7.07466e+07	7.10944e+07	1.65491e+08	8.45627e+07	4.52268e+07	2.21782e+07	2.19669e+07	2.34258e+07	5.6685e+07	3.32253e+07	8.7304e+07	3.37847e+07	2.58413	0.010172	1.01873
M133T386_1	133.01395	385.642000	diff	Malate	[M-H]-	0.993126620457059	HMDB0000156	C00149	Organic acids and derivatives	Hydroxy acids and derivatives	Beta hydroxy acids and derivatives	1.33908e+10	1.15402e+10	1.25382e+10	1.31516e+10	1.21141e+10	1.31018e+10	4.7776e+09	4.42139e+09	4.53319e+09	4.2622e+09	4.90163e+09	6.17264e+09	1.26395e+10	4.84478e+09	2.60888	3.12687e-09	14.5971
M433T240	433.23310	239.953000	diff	Forskolin	[M+Na]+	0.961053689036182		C09076	Lipids and lipid-like molecules	Prenol lipids	Triterpenoids	1.78868e+08	1.68282e+08	1.51344e+08	1.59562e+08	1.5656e+08	1.64339e+08	6.46148e+07	5.26469e+07	5.8839e+07	6.05732e+07	6.84811e+07	6.90628e+07	1.63159e+08	6.23696e+07	2.616	1.12676e-09	1.64791
M355T30	354.98372	29.501000	diff	Benzenesulfonic acid, 2-[(5-bromo-2-hydroxyphenyl)methylene]hydrazide	[M+H]+	0.97426387059445			Benzenoids	Benzene and substituted derivatives	Benzenesulfonamides	4.01944e+09	3.97109e+09	5.78506e+09	5.85357e+09	6.13841e+09	6.2653e+09	1.5421e+09	1.67599e+09	1.3755e+09	1.33011e+09	3.04769e+09	3.11773e+09	5.33881e+09	2.01485e+09	2.64973	0.000124521	9.12715
M334T295	334.08994	294.564000	diff	Ethalfluralin	[M+H]+	0.991965789269953		C18827	Benzenoids	Benzene and substituted derivatives	Aniline and substituted anilines	6.64292e+08	3.56009e+08	6.44522e+08	6.21291e+08	4.10393e+08	5.08994e+08	1.71855e+08	1.89907e+08	1.69299e+08	2.88132e+08	2.029e+08	1.85883e+08	5.3425e+08	2.01329e+08	2.65362	0.000142888	2.83461
M260T277	260.16063	277.411000	diff	Leu-Gln	[M+H]+	0.974700122187795			Organic acids and derivatives	Carboxylic acids and derivatives	Amino acids, peptides, and analogues	1.60233e+08	1.59411e+08	1.43433e+08	1.44003e+08	1.97057e+08	2.04778e+08	6.30818e+07	5.97637e+07	5.27962e+07	5.49746e+07	7.162e+07	7.73583e+07	1.68152e+08	6.32658e+07	2.65787	3.67834e-06	1.67367
M259T348	259.12997	348.188000	diff	Ile-Glu	[M-H]-	0.979156126376914			Organic acids and derivatives	Carboxylic acids and derivatives	Amino acids, peptides, and analogues	2.13944e+08	2.21925e+08	1.85598e+08	1.90013e+08	2.5673e+08	2.55454e+08	8.02456e+07	8.1239e+07	7.11519e+07	7.08311e+07	9.42073e+07	9.60987e+07	2.20611e+08	8.22956e+07	2.68071	1.12189e-06	1.92499
M190T190	190.05442	190.171000	diff	N-acetyl-l-methionine	[M-H]-	0.981223265	HMDB0011745	C02712	Organic acids and derivatives	Carboxylic acids and derivatives	Amino acids, peptides, and analogues	9.58246e+07	9.53122e+07	8.67402e+07	9.26162e+07	1.06145e+08	1.09295e+08	3.41959e+07	3.82996e+07	3.28119e+07	3.34007e+07	4.05911e+07	3.89877e+07	9.76556e+07	3.63811e+07	2.68424	1.42442e-08	1.29285
M201T253	201.12394	252.638000	diff	Ala-Leu	[M-H]-	0.993990767944605			Organic acids and derivatives	Carboxylic acids and derivatives	Amino acids, peptides, and analogues	5.5422e+08	4.60472e+08	4.05666e+08	4.14528e+08	5.24788e+08	5.31554e+08	1.61047e+08	1.77047e+08	1.58625e+08	1.6111e+08	2.0387e+08	2.14027e+08	4.81871e+08	1.79288e+08	2.6877	7.3694e-07	2.8648
M279T458	279.14532	458.409000	diff	Pentoxifylline	[M+H]+	0.880240716494331	HMDB0014944	C07424	Organoheterocyclic compounds	Imidazopyrimidines	Purines and purine derivatives	1.03774e+08	9.63543e+07	1.11876e+08	1.10768e+08	9.45756e+07	9.73309e+07	3.66439e+07	3.95346e+07	3.90444e+07	3.7383e+07	3.76892e+07	3.83448e+07	1.02447e+08	3.81066e+07	2.68842	1.56271e-09	1.31381
M187T284	187.07250	283.818500	diff	N-acetylglutamine	[M-H]-	0.936615911757434	HMDB0006029		Organic acids and derivatives	Carboxylic acids and derivatives	"Amino acids, peptides, and analogues"	2.41405e+08	1.10278e+08	8.30757e+07	8.38077e+07	2.57715e+08	2.47146e+08	5.49636e+07	6.27067e+07	6.00765e+07	6.39142e+07	6.74158e+07	7.14702e+07	1.70571e+08	6.34245e+07	2.68936	0.0126282	1.48629
M244T405	244.14154	405.349500	diff	Arg-Ala	[M-H]-	0.96804142160907			Organic acids and derivatives	Carboxylic acids and derivatives	Amino acids, peptides, and analogues	7.25421e+07	7.23514e+07	6.83808e+07	6.83521e+07	8.34133e+07	8.5974e+07	2.60914e+07	2.52961e+07	2.55644e+07	2.45432e+07	3.17704e+07	3.34704e+07	7.51689e+07	2.77893e+07	2.70496	9.01361e-08	1.13463
M271T423_2	271.15145	423.337000	diff	Estra-1,3,5(10),7-tetraene-3,17.beta.-diol	[M+H]+	0.934306452307747		C14485	Lipids and lipid-like molecules	Steroids and steroid derivatives	Hydroxysteroids	1.78804e+08	1.75123e+08	1.83957e+08	1.87248e+08	1.52164e+08	1.55402e+08	6.5322e+07	6.36258e+07	6.18615e+07	6.41866e+07	6.29855e+07	6.2196e+07	1.72116e+08	6.33629e+07	2.71636	6.36656e-09	1.70902
M248T331	248.12424	330.685500	diff	Thr-Gln	[M+H]+	0.874868181			Organic acids and derivatives	Carboxylic acids and derivatives	Amino acids, peptides, and analogues	1.10175e+08	1.0591e+08	9.46891e+07	9.46642e+07	1.29818e+08	1.36023e+08	4.1999e+07	4.22662e+07	3.64322e+07	3.52634e+07	4.51337e+07	4.54541e+07	1.1188e+08	4.10915e+07	2.72271	2.28967e-06	1.37387
M71T360	71.01374	359.594000	diff	Pyruvaldehyde	[M-H]-	0.997474593	HMDB0001167	C00546	Organic oxygen compounds	Organooxygen compounds	Carbonyl compounds	3.19363e+08	3.70564e+08	3.9112e+08	3.99453e+08	3.5255e+08	3.63951e+08	1.00667e+08	1.55055e+08	1.57477e+08	1.11371e+08	1.166e+08	1.62416e+08	3.66167e+08	1.33931e+08	2.734	5.35236e-08	2.46286
M232T420_2	232.14041	420.050000	diff	Aminophenazone	[M+H]+	0.958725792354438	HMDB0015493	C07539	Organoheterocyclic compounds	Azoles	Pyrazoles	1.302e+09	1.2068e+09	1.20244e+09	1.31104e+09	1.2977e+09	1.30007e+09	4.12022e+08	4.11195e+08	4.12088e+08	4.1256e+08	5.70829e+08	5.64537e+08	1.27001e+09	4.63872e+08	2.73784	1.49876e-09	4.67137
M173T294	173.09323	293.969000	diff	2-propylglutaric acid	[M-H]-	0.946843544376681	HMDB0060684	C16658	Lipids and lipid-like molecules	Fatty Acyls	Fatty acids and conjugates	1.74518e+09	1.78248e+09	1.58003e+09	1.53499e+09	1.86726e+09	1.88126e+09	5.73845e+08	6.12973e+08	5.35326e+08	5.36969e+08	7.94488e+08	7.30355e+08	1.73187e+09	6.30659e+08	2.74612	3.67633e-08	5.49293
M232T333	232.09386	332.645000	diff	Ser-Gln	[M-H]-	0.953715085126853			Organic acids and derivatives	Carboxylic acids and derivatives	Amino acids, peptides, and analogues	2.71653e+08	2.79071e+08	2.51286e+08	2.58415e+08	3.01569e+08	2.85057e+08	9.53148e+07	9.84025e+07	8.2069e+07	8.12405e+07	1.20249e+08	1.21131e+08	2.74509e+08	9.97345e+07	2.75239	1.1335e-08	2.18566
M203T252	203.13892	251.689000	diff	Ala-Ile	[M+H]+	0.855286531282237			Organic acids and derivatives	Carboxylic acids and derivatives	Amino acids, peptides, and analogues	1.32528e+08	1.24017e+08	1.05383e+08	1.12447e+08	1.43777e+08	1.53792e+08	4.44552e+07	4.50214e+07	4.02805e+07	4.37954e+07	5.30027e+07	5.3058e+07	1.28657e+08	4.66022e+07	2.76076	1.03222e-06	1.4823
M242T347	242.11463	347.115500	diff	Gly-Pro-Ala	[M-H]-	0.938212196499972			Organic acids and derivatives	Carboxylic acids and derivatives	Amino acids, peptides, and analogues	9.72115e+07	9.91445e+07	8.86385e+07	8.54649e+07	1.05334e+08	1.06541e+08	3.40133e+07	3.64971e+07	2.96571e+07	3.21157e+07	3.89881e+07	3.85743e+07	9.70559e+07	3.49743e+07	2.77506	1.59848e-08	1.30318
M275T407_2	275.13512	406.814000	diff	(+)-chlorpheniramine	[M+H]+	0.969506031998315	HMDB0001944	C06946	Organoheterocyclic compounds	Pyridines and derivatives	Pheniramines	8.97646e+08	8.69994e+08	9.69358e+08	1.00156e+09	7.89233e+08	7.73727e+08	3.18469e+08	3.25578e+08	3.29077e+08	3.22368e+08	3.10216e+08	3.02059e+08	8.83586e+08	3.17961e+08	2.77891	3.69144e-08	3.88979
M411T29	411.04639	28.844000	diff	Metrafenone	[M+H+2i]+	0.962769399350378			Benzenoids	Benzene and substituted derivatives	Benzophenones	5.54655e+08	5.61529e+08	7.11334e+08	7.49948e+08	7.73398e+08	7.54809e+08	1.69063e+08	1.70429e+08	1.54218e+08	1.53284e+08	4.07301e+08	4.22012e+08	6.84279e+08	2.46051e+08	2.78104	6.71331e-05	3.34661
M275T367_2	275.19111	367.190000	diff	Nandrolone	[M+H]+	0.802648265953867	HMDB0002725	C07254	Lipids and lipid-like molecules	Steroids and steroid derivatives	Estrane steroids	9.62575e+07	9.17212e+07	7.93989e+07	7.90906e+07	9.85536e+07	1.03379e+08	2.92206e+07	2.96435e+07	2.88491e+07	2.66607e+07	4.01189e+07	4.01483e+07	9.14001e+07	3.24402e+07	2.8175	2.43565e-07	1.26182
M341T415	341.18214	414.897000	diff	Pentamidine	[M+H]+	0.755333992106987	HMDB0014876	C07420				8.18561e+07	1.28786e+08	5.80953e+07	5.6502e+07	6.70696e+07	1.13466e+08	3.51298e+07	3.47116e+07	2.18346e+07	2.66944e+07	3.22801e+07	2.87139e+07	8.42958e+07	2.98941e+07	2.81982	0.0014781	1.10999
M267T203	267.13284	202.604500	diff	Phe-thr	[M+H]+	0.999299939812177			Organic acids and derivatives	Carboxylic acids and derivatives	Amino acids, peptides, and analogues	9.07898e+07	8.99837e+07	6.92149e+07	8.36959e+07	9.88875e+07	1.11039e+08	3.0192e+07	2.75347e+07	2.55834e+07	3.40179e+07	3.64999e+07	3.74286e+07	9.06018e+07	3.18761e+07	2.84231	2.19125e-06	1.25008
M244T297	244.12989	297.154000	diff	Gln-val	[M-H]-	0.991681523342023	HMDB0028810		Organic acids and derivatives	Carboxylic acids and derivatives	Amino acids, peptides, and analogues	3.58438e+08	3.73032e+08	3.21338e+08	5.53803e+06	4.43522e+08	4.44337e+08	1.07602e+08	1.1421e+08	9.75241e+07	9.48789e+07	1.31792e+08	1.34743e+08	3.24367e+08	1.13458e+08	2.85891	0.0104803	2.07616
M392T35	392.18587	34.782200	diff	Hexylglutathione	[M+H]+	0.929005051961408		C02886	Organic acids and derivatives	Carboxylic acids and derivatives	Amino acids, peptides, and analogues	8.1022e+07	6.64872e+07	5.74426e+07	6.25252e+07	7.94134e+07	7.18609e+07	881467	1.83301e+06	3.40911e+07	3.40911e+07	4.07897e+07	3.40911e+07	6.97919e+07	2.42963e+07	2.87254	0.000261375	1.05319
M221T253_1	221.09253	253.182000	diff	Phe-gly	[M-H]-	0.720351067368277		C18481	Organic acids and derivatives	Carboxylic acids and derivatives	Amino acids, peptides, and analogues	1.45765e+09	1.04233e+07	1.21894e+09	1.28509e+09	1.6544e+09	1.66093e+09	4.07712e+08	4.11118e+08	3.44913e+08	3.50893e+08	5.04834e+08	5.13861e+08	1.21457e+09	4.22222e+08	2.87662	0.0108518	4.00994
M538T144	538.27406	144.208000	diff	Taurocholate	[M+Na]+	0.871200776833119	HMDB0000036	C05122	Lipids and lipid-like molecules	Steroids and steroid derivatives	Bile acids, alcohols and derivatives	1.49767e+08	1.40529e+08	1.44186e+08	1.41153e+08	1.7474e+08	1.75511e+08	426044	9.81216e+07	4.31361e+07	4.31361e+07	9.29237e+07	4.31361e+07	1.54314e+08	5.348e+07	2.88546	0.000106848	1.60668
M145T225	145.05059	224.845500	diff	Adipic acid	[M-H]-	0.955263065280467	HMDB0000448	C06104	Lipids and lipid-like molecules	Fatty Acyls	Fatty acids and conjugates	6.39945e+09	5.76947e+09	5.84303e+09	7.47955e+09	5.57058e+09	5.48904e+09	1.44864e+09	1.66306e+09	2.3132e+09	2.47149e+09	2.32049e+09	2.33589e+09	6.09185e+09	2.09213e+09	2.9118	4.91258e-07	10.296
M303T397	303.12995	396.956000	diff	Acetyl coenzyme a	[M+H-C10H16O13N5P3]+	0.954092481552669	HMDB0001206	C00024	Lipids and lipid-like molecules	Fatty Acyls	Fatty acyl thioesters	2.51922e+08	2.44775e+08	2.7559e+08	2.81036e+08	2.49481e+08	2.58914e+08	1.08164e+08	7.75091e+07	8.45129e+07	8.37922e+07	1.06824e+08	7.55144e+07	2.60286e+08	8.9386e+07	2.91194	1.91098e-09	2.14251
M179T172	179.15428	171.898500	diff	Sophocarpine	[M+H-C4H4O]+	0.970627159880802			Alkaloids and derivatives	Lupin alkaloids	Matrine alkaloids	6.98318e+07	6.29055e+07	6.56626e+07	7.92007e+07	9.23057e+07	9.99832e+07	2.93127e+07	2.73241e+07	3.22516e+07	1.68587e+07	1.9354e+07	3.52858e+07	7.83149e+07	2.67311e+07	2.92973	1.93413e-05	1.1471
M244T466_2	244.16572	465.744000	diff	N-3-hydroxyoctanoyl-l-homoserine lactone	[M+H]+	0.773095054304854		C21200	Organic acids and derivatives	Carboxylic acids and derivatives	Amino acids, peptides, and analogues	1.70914e+08	1.76135e+08	1.88514e+08	1.70152e+08	1.92451e+08	1.91717e+08	6.12893e+07	5.72695e+07	5.50393e+07	5.69002e+07	6.9025e+07	6.79341e+07	1.81647e+08	6.12429e+07	2.96601	2.86679e-10	1.80623
M219T392	219.09768	391.700000	diff	Ala-Glu	[M+H]+	0.983332923			Organic acids and derivatives	Carboxylic acids and derivatives	Amino acids, peptides, and analogues	1.7448e+08	1.72315e+08	2.21674e+08	2.15104e+08	1.90557e+08	1.89589e+08	6.35613e+07	6.54694e+07	6.64251e+07	6.46013e+07	6.42708e+07	6.72382e+07	1.93953e+08	6.5261e+07	2.97196	2.76742e-08	1.84967
M279T160	279.17035	159.960500	diff	Leu-Phe	[M+H]+	0.925839714484273			Organic acids and derivatives	Carboxylic acids and derivatives	Amino acids, peptides, and analogues	1.48413e+08	3.47977e+08	1.29724e+08	1.27133e+08	1.63724e+08	1.69815e+08	4.07734e+07	4.34083e+07	7.67169e+07	3.96008e+07	1.15381e+08	4.92177e+07	1.81131e+08	6.08497e+07	2.97669	0.00776975	1.56479
M263T173	263.14018	172.702000	diff	2-cis-4-trans-abscisic acid	[M-H]-	0.952125100215012		C06082	Lipids and lipid-like molecules	Prenol lipids	Sesquiterpenoids	6.89023e+07	6.82921e+07	4.24107e+07	4.17655e+07	7.84811e+07	6.18411e+07	2.045e+07	2.23291e+07	1.12955e+07	1.95574e+07	2.79867e+07	1.8958e+07	6.02821e+07	2.00961e+07	2.99969	0.000108269	1.00947
M303T268_2	303.14525	267.732000	diff	His-Phe	[M+H]+	0.972063557301893			Organic acids and derivatives	Carboxylic acids and derivatives	Amino acids, peptides, and analogues	1.66406e+08	1.67934e+08	1.38563e+08	1.43184e+08	1.89306e+08	1.8313e+08	5.72e+07	4.96483e+07	4.02259e+07	3.99109e+07	7.41399e+07	6.72066e+07	1.64754e+08	5.47219e+07	3.01075	7.64295e-07	1.72301
M216T338_2	216.09898	338.215500	diff	Ala-Gln	[M-H]-	0.898695341372772			Organic acids and derivatives	Carboxylic acids and derivatives	Amino acids, peptides, and analogues	1.85381e+07	1.18683e+08	1.02572e+08	9.86087e+07	2.56629e+08	1.43474e+08	3.98047e+07	4.10237e+07	3.13867e+07	3.35364e+07	5.14474e+07	4.50917e+07	1.23084e+08	4.03818e+07	3.04802	0.0267616	1.16803
M301T267	301.13074	267.326000	diff	Enterodiol	[M-H]-	0.725294768712467	HMDB0005056	C18166	Lignans, neolignans and related compounds	Dibenzylbutane lignans	Dibenzylbutanediol lignans	9.69461e+07	9.92663e+07	8.94522e+07	8.78377e+07	1.11091e+08	1.13089e+08	3.05476e+07	2.92924e+07	2.4157e+07	2.60298e+07	4.09603e+07	4.26859e+07	9.96138e+07	3.22788e+07	3.08604	1.90927e-07	1.35667
M213T333	213.12338	332.554000	diff	Pro-pro	[M+H]+	0.761316317			Organic acids and derivatives	Carboxylic acids and derivatives	Amino acids, peptides, and analogues	1.71155e+08	8.49298e+07	9.6026e+07	7.27099e+07	7.71799e+07	7.57828e+07	2.48604e+07	2.2609e+07	2.33588e+07	6.31512e+07	2.3218e+07	2.8998e+07	9.62972e+07	3.10326e+07	3.1031	0.00289335	1.17444
M409T239_1	409.23628	239.413000	diff	1-hexadecanoyl-2-sn-glycero-3-phosphate	[M-H]-	0.874666294			Lipids and lipid-like molecules	Glycerophospholipids	Glycerophosphates	1.53073e+09	1.69701e+09	1.1736e+09	1.18441e+09	1.48488e+09	1.48004e+09	3.984e+08	3.6171e+08	4.16998e+08	4.3197e+08	5.63232e+08	5.53694e+08	1.42511e+09	4.54334e+08	3.13671	8.7239e-07	5.1363
M317T292	317.12569	291.979000	diff	Tyr-His	[M-H]-	0.973666631826285			Organic acids and derivatives	Carboxylic acids and derivatives	Amino acids, peptides, and analogues	1.09636e+08	1.12541e+08	1.02219e+08	9.8057e+07	1.33049e+08	1.30387e+08	3.48342e+07	3.38127e+07	2.68407e+07	2.85584e+07	4.68445e+07	4.70308e+07	1.14315e+08	3.63202e+07	3.14741	5.12736e-07	1.45318
M155T237	155.01043	237.299500	diff	2,3-dihydroxybenzoic acid	[M+H]+	0.738179730245009	HMDB0000397	C00196	Benzenoids	Benzene and substituted derivatives	Benzoic acids and derivatives	1.13319e+08	1.03933e+08	9.1758e+07	8.52124e+07	9.151e+07	1.1431e+08	2.94518e+07	2.73234e+07	2.79419e+07	2.77251e+07	3.87427e+07	3.84206e+07	1.00007e+08	3.16009e+07	3.16469	2.05941e-07	1.35094
M255T330	255.10994	330.308000	diff	His-Thr	[M-H]-	0.732174715			Organic acids and derivatives	Carboxylic acids and derivatives	Amino acids, peptides, and analogues	4.14116e+08	4.08068e+08	3.71906e+08	3.74455e+08	4.41424e+08	4.11642e+08	1.16536e+08	1.28504e+08	1.03558e+08	9.6485e+07	1.64391e+08	1.55544e+08	4.03602e+08	1.27503e+08	3.16543	6.98488e-09	2.75219
M267T285	267.14637	285.436000	diff	His-Leu	[M-H]-	0.974650363962291		C05010	Organic acids and derivatives	Carboxylic acids and derivatives	Amino acids, peptides, and analogues	8.92603e+08	9.25364e+08	8.50935e+08	8.49223e+08	1.06319e+09	1.03105e+09	2.89585e+08	2.76782e+08	2.32709e+08	2.23061e+08	3.74574e+08	3.71114e+08	9.35395e+08	2.94638e+08	3.17473	7.12506e-08	4.1774
M240T338	240.09549	338.284000	diff	Clomazon	[M+H]+	0.976594184655788		C11095	Benzenoids	Benzene and substituted derivatives	Halobenzenes	6.09422e+07	6.45751e+07	5.18491e+07	5.47371e+07	7.99232e+07	9.1312e+07	1.83154e+07	2.59506e+07	1.61689e+07	1.51977e+07	2.2033e+07	2.92341e+07	6.72231e+07	2.115e+07	3.1784	4.19658e-05	1.09961
M307T445	307.18653	445.222000	diff	Fenazaquin	[M+H]+	0.972649366480556		C18727	Organoheterocyclic compounds	Diazanaphthalenes	Benzodiazines	2.89525e+08	2.80261e+08	1.47695e+08	1.50029e+08	2.79653e+08	2.71159e+08	7.17509e+07	6.93927e+07	5.09894e+07	5.01515e+07	9.92093e+07	1.02791e+08	2.36387e+08	7.40474e+07	3.19237	0.000246872	2.02321
M293T194	293.15079	194.116000	diff	Tyr-Ile	[M-H]-	0.986853855302335			Organic acids and derivatives	Carboxylic acids and derivatives	Amino acids, peptides, and analogues	1.42808e+08	1.50853e+08	1.19772e+08	1.23614e+08	1.74846e+08	1.8232e+08	4.46656e+07	4.48551e+07	3.51596e+07	3.75304e+07	5.65979e+07	5.84257e+07	1.49035e+08	4.62057e+07	3.22548	3.51731e-06	1.65981
M258T278	258.14606	277.557000	diff	2-heptyl-4-hydroxyquinoline n-oxide	[M-H]-	0.923857796471859		C04284	Organoheterocyclic compounds	Quinolines and derivatives	4-hydroxy-2-alkylquinolines	3.11257e+08	3.09117e+08	2.76718e+08	2.87448e+08	3.55465e+08	3.74246e+08	9.20041e+07	9.30562e+07	7.98302e+07	8.11002e+07	1.21677e+08	1.21171e+08	3.19042e+08	9.81399e+07	3.25089	1.7289e-07	2.45565
M229T190_2	229.15580	190.171000	diff	Val-Ile	[M-H]-	0.993845735689518			Organic acids and derivatives	Carboxylic acids and derivatives	Amino acids, peptides, and analogues	6.70522e+08	7.19748e+08	6.31614e+08	6.5005e+08	8.56354e+08	8.94092e+08	2.23141e+08	2.27149e+08	1.87631e+08	1.95312e+08	2.55175e+08	2.52785e+08	7.37063e+08	2.23532e+08	3.29735	7.01425e-07	3.71253
M232T117	232.12925	116.611500	diff	Suberylglycine	[M+H]+	0.756634311	HMDB0000953		Organic acids and derivatives	Carboxylic acids and derivatives	Amino acids, peptides, and analogues	9.90644e+07	7.03045e+07	9.09235e+07	8.67905e+07	7.59917e+07	1.07984e+08	1.79739e+07	3.16239e+07	2.79952e+07	2.87992e+07	2.61966e+07	2.80585e+07	8.85098e+07	2.67746e+07	3.30574	1.30946e-06	1.2667
M697T179	697.48102	179.071500	diff	[1-hexadecanoyloxy-3-phosphonooxypropan-2-yl]octadec-9-enoate	[M+Na]+	0.707137809			Lipids and lipid-like molecules	Glycerophospholipids	Glycerophosphates	8.60021e+07	1.05539e+08	6.1228e+07	5.22647e+07	7.527e+07	8.268e+07	1.90406e+07	2.09683e+07	2.16948e+07	2.44168e+07	2.88113e+07	2.40208e+07	7.71639e+07	2.31587e+07	3.33196	4.30655e-05	1.16584
M326T333	326.20757	332.554000	diff	Ergonovine	[M+H]+	0.709685384144774	HMDB0015383	C07543	Alkaloids and derivatives	Ergoline and derivatives	Lysergic acids and derivatives	1.79051e+08	1.73408e+08	1.70054e+08	1.7334e+08	1.68422e+08	2.11868e+08	5.53478e+07	5.46703e+07	4.86627e+07	5.2072e+07	5.64044e+07	5.46358e+07	1.79357e+08	5.36322e+07	3.34421	4.41829e-09	1.84278
M160T244	160.09680	243.886000	diff	N-acetyl-dl-valine	[M+H]+	0.876952065	HMDB0011757		Organic acids and derivatives	Carboxylic acids and derivatives	Amino acids, peptides, and analogues	1.76308e+08	1.69643e+08	1.55303e+08	2.72842e+08	1.57527e+08	1.71012e+08	5.08472e+07	5.18817e+07	5.4669e+07	5.2471e+07	5.96855e+07	5.83069e+07	1.83773e+08	5.46435e+07	3.36312	3.28598e-05	1.81725
M295T357	295.09359	357.162000	diff	Tyr-Asp	[M-H]-	0.975157800549065			Organic acids and derivatives	Carboxylic acids and derivatives	Amino acids, peptides, and analogues	5.18838e+07	5.64816e+07	4.59936e+07	4.43545e+07	6.52875e+07	6.90244e+07	1.57837e+07	1.72835e+07	1.37158e+07	1.37554e+07	1.90614e+07	1.90693e+07	5.55042e+07	1.64449e+07	3.37517	3.28661e-06	1.01964
M458T382	458.26088	381.791000	diff	Pro-Trp-Arg	[M+H]+	0.813150549878876			Organic acids and derivatives	Carboxylic acids and derivatives	Amino acids, peptides, and analogues	1.54043e+08	1.54134e+08	1.73423e+08	1.79927e+08	1.55412e+08	1.58274e+08	4.30694e+07	4.41585e+07	4.10432e+07	4.36307e+07	5.83227e+07	5.77479e+07	1.62535e+08	4.79954e+07	3.38648	1.72301e-09	1.75649
M304T292	304.15157	291.786000	diff	Imazamox	[M-H]-	0.811325687479869		C18598	Organic acids and derivatives	Carboxylic acids and derivatives	Amino acids, peptides, and analogues	5.31339e+07	5.46278e+07	5.47775e+07	5.7637e+07	6.16989e+07	6.83295e+07	1.54253e+07	1.86602e+07	1.74817e+07	1.37649e+07	2.07962e+07	1.72606e+07	5.83674e+07	1.72315e+07	3.38726	1.74129e-08	1.05559
M175T294	175.10767	293.753000	diff	Gly-Val	[M+H]+	0.992598930667773			Organic acids and derivatives	Carboxylic acids and derivatives	Amino acids, peptides, and analogues	1.71362e+08	1.70081e+08	1.66495e+08	1.70769e+08	1.96808e+08	2.06366e+08	5.13973e+07	5.12899e+07	4.5396e+07	4.50353e+07	6.22591e+07	6.377e+07	1.80314e+08	5.31913e+07	3.38991	1.26772e-08	1.85805
M187T275_1	187.10890	275.310000	diff	Gly-Leu	[M-H]-	0.998644942501003	HMDB0000759	C02155	Organic acids and derivatives	Carboxylic acids and derivatives	Amino acids, peptides, and analogues	2.33748e+09	2.49585e+09	2.21072e+09	2.23171e+09	2.75154e+09	2.74784e+09	6.74705e+08	6.74835e+08	5.62309e+08	5.67006e+08	9.24833e+08	9.26897e+08	2.46252e+09	7.21764e+08	3.41181	5.00868e-08	6.90114
M218T332	218.10252	331.518000	diff	Gln-Ala	[M+H]+	0.808266158	HMDB0028790		Organic acids and derivatives	Carboxylic acids and derivatives	Amino acids, peptides, and analogues	5.73746e+07	5.39383e+07	8.70668e+07	8.73246e+07	8.3387e+07	8.50123e+07	2.09122e+07	2.11774e+07	2.74977e+07	2.55293e+07	1.92453e+07	1.83206e+07	7.56839e+07	2.21138e+07	3.42248	9.63428e-06	1.16355
M473T237	473.19709	237.289000	diff	(+)-fluprostenol methyl ester	[M+H]+	0.790764109			Lipids and lipid-like molecules	Fatty Acyls	Eicosanoids	7.19551e+07	7.08937e+07	5.44051e+07	5.472e+07	4.25623e+07	6.94346e+07	1.56633e+07	1.64385e+07	1.70433e+07	1.48939e+07	2.1708e+07	2.05754e+07	6.06618e+07	1.77204e+07	3.42328	6.27718e-06	1.05177
M408T159	408.19592	158.678500	diff	Trifluoroperazine	[M+H]+	0.987325478243121	HMDB0014969	C07168	Organoheterocyclic compounds	Benzothiazines	Phenothiazines	5.78001e+07	5.59755e+07	6.05326e+07	7.4597e+07	6.92197e+07	6.8127e+07	3.51336e+07	501041	3.51336e+07	612790	4.08131e+07	563315	6.43753e+07	1.87929e+07	3.42551	0.000389467	1.02967
M457T236	457.23329	236.038500	diff	Vindoline	[M+H]+	0.947633991929667		C01626				3.27154e+08	1.57785e+08	2.18245e+08	2.40558e+08	1.72929e+08	3.22792e+08	7.69153e+07	1.81029e+07	7.71324e+07	7.31681e+07	6.83775e+07	1.06196e+08	2.39911e+08	6.9982e+07	3.42818	0.000324877	2.00373
M431T321	431.15790	321.415000	diff	Osmanthuside h	[M-H]-	0.980025805084168			Organic oxygen compounds	Organooxygen compounds	Carbohydrates and carbohydrate conjugates	1.89097e+08	1.86859e+08	1.7703e+08	1.74668e+08	2.03627e+08	2.08029e+08	5.43597e+07	5.35947e+07	5.29735e+07	5.24902e+07	5.81925e+07	5.96397e+07	1.89885e+08	5.52084e+07	3.43942	4.06192e-10	1.92484
M275T34	275.16875	33.606000	diff	Menthyl salicylate	[M-H]-	0.99852974			Benzenoids	Benzene and substituted derivatives	Benzoic acids and derivatives	3.43131e+08	5.51581e+08	1.42258e+08	1.4714e+08	1.32495e+08	1.28279e+08	6.95673e+07	5.76638e+07	9.368e+07	5.53753e+07	7.17906e+07	6.8801e+07	2.40814e+08	6.94796e+07	3.46596	0.0363019	1.72873
M245T352	245.11427	352.090500	diff	Val-Glu	[M-H]-	0.977368407843427			Organic acids and derivatives	Carboxylic acids and derivatives	Amino acids, peptides, and analogues	1.81058e+08	1.8748e+08	1.57112e+08	1.53011e+08	2.04442e+08	2.16217e+08	5.11126e+07	5.09049e+07	4.29384e+07	4.4196e+07	6.28508e+07	6.47399e+07	1.8322e+08	5.27904e+07	3.47071	3.05282e-07	1.88514
M295T195	295.16533	194.998000	diff	Leu-Tyr	[M+H]+	0.907649591246173			Organic acids and derivatives	Carboxylic acids and derivatives	Amino acids, peptides, and analogues	2.22507e+08	2.21947e+08	1.83238e+08	1.90163e+08	2.83757e+08	3.01262e+08	6.43329e+07	6.54336e+07	5.24586e+07	5.61865e+07	8.21757e+07	8.20842e+07	2.33812e+08	6.71119e+07	3.48392	1.00744e-05	2.10647
M103T268	103.04000	268.444500	diff	.gamma.-hydroxybutyric acid	[M-H]-	0.931952278495065	HMDB0000710	C00989	Lipids and lipid-like molecules	Fatty Acyls	Fatty acids and conjugates	5.79628e+07	6.16392e+07	7.08848e+07	7.13697e+07	9.50132e+07	8.71966e+07	3.47453e+07	2.44477e+07	3.27118e+07	7.40921e+06	1.22844e+07	1.55435e+07	7.40111e+07	2.11903e+07	3.49268	3.38132e-05	1.12913
M332T286	332.12186	285.751000	diff	Ciprofloxacin	[M+H]+	0.966059045789297	HMDB0014677	C05349	Organoheterocyclic compounds	Quinolines and derivatives	Quinoline carboxylic acids	7.48515e+07	7.5607e+07	6.58109e+07	7.09389e+07	8.55891e+07	9.34753e+07	2.43517e+07	2.2755e+07	1.792e+07	1.84824e+07	2.39616e+07	2.4666e+07	7.77121e+07	2.20228e+07	3.52872	1.44631e-07	1.22518
M219T239	219.13399	238.641500	diff	Val-Thr	[M+H]+	0.910879052257703			Organic acids and derivatives	Carboxylic acids and derivatives	Amino acids, peptides, and analogues	1.62272e+08	1.57948e+08	1.60375e+08	1.65633e+08	1.93804e+08	2.1171e+08	5.09786e+07	4.65138e+07	4.09144e+07	3.82665e+07	5.85064e+07	6.09382e+07	1.7529e+08	4.9353e+07	3.55177	1.52211e-07	1.84314
M279T330	279.09873	330.121000	diff	Phe-asp	[M-H]-	0.902190686			Organic acids and derivatives	Carboxylic acids and derivatives	Amino acids, peptides, and analogues	9.36365e+07	9.7166e+07	8.43199e+07	8.51053e+07	1.16336e+08	1.03236e+08	2.54451e+07	2.56184e+07	2.13218e+07	2.17944e+07	3.46557e+07	3.29561e+07	9.66332e+07	2.69652e+07	3.58362	1.54325e-07	1.37306
M272T435	272.17181	435.321000	diff	Asp-Arg	[M+H-H2O]+	0.922189454203751	HMDB0014712	C01479				7.35284e+07	7.7485e+07	6.59487e+07	6.68753e+07	7.63809e+07	7.81121e+07	3.26481e+07	1.38628e+07	3.25058e+07	1.26621e+07	1.57729e+07	1.4738e+07	7.30551e+07	2.0365e+07	3.58729	3.41183e-07	1.17767
M295T133	295.24200	133.338000	diff	9-oxo-10e,12z-octadecadienoic acid	[M+H]+	0.98694814910562	HMDB0004669		Lipids and lipid-like molecules	Fatty Acyls	Lineolic acids and derivatives	3.95498e+07	4.34468e+08	4.6862e+08	3.67463e+08	4.39436e+08	4.91569e+08	2.56216e+08	2.5511e+07	3.08723e+08	1.44201e+07	1.01832e+07	6.86189e+06	3.73518e+08	1.03653e+08	3.60355	0.0129736	2.23138
M219T302	219.09858	302.456000	diff	5-Hydroxytryptophan	[M-H]-	0.780780087107843		C01017	Organoheterocyclic compounds	Indoles and derivatives	Tryptamines and derivatives	1.00381e+08	1.1653e+08	1.14918e+08	1.02195e+08	1.53111e+08	1.30186e+08	3.02334e+07	3.88829e+07	2.5213e+07	2.79188e+07	4.17017e+07	3.45478e+07	1.19553e+08	3.30829e+07	3.61375	1.29572e-06	1.50435
M310T286	310.13979	286.382000	diff	Tyr-Gln	[M+H]+	0.957687232			Organic acids and derivatives	Carboxylic acids and derivatives	Amino acids, peptides, and analogues	1.90507e+08	2.25067e+08	1.73836e+08	1.72001e+08	2.31927e+08	2.45547e+08	5.39749e+07	5.27157e+07	4.69846e+07	5.17779e+07	6.66458e+07	6.97061e+07	2.06481e+08	5.69675e+07	3.62454	6.03607e-07	2.0057
M277T164	277.15599	164.130500	diff	Phe-leu	[M-H]-	0.80431019461583			Organic acids and derivatives	Carboxylic acids and derivatives	Amino acids, peptides, and analogues	9.78664e+07	1.01949e+08	1.2111e+08	9.91819e+07	1.14755e+08	1.56679e+08	3.0299e+07	3.01979e+07	2.63617e+07	2.65108e+07	4.09388e+07	3.54194e+07	1.15257e+08	3.16213e+07	3.64492	4.55784e-06	1.48715
M189T300_2	189.08809	300.338000	diff	Thr-Ala	[M-H]-	0.986608127758535			Organic acids and derivatives	Carboxylic acids and derivatives	Amino acids, peptides, and analogues	2.51103e+08	2.63851e+08	2.83879e+08	2.64172e+08	3.15152e+08	2.86184e+08	6.96566e+07	7.73967e+07	6.38539e+07	6.43462e+07	9.42694e+07	8.6827e+07	2.7739e+08	7.60583e+07	3.64707	3.55396e-09	2.33526
M427T278	427.12669	278.009000	diff	Spinosine	[M-H-C6H12O6]-	0.867080353071252		C17834	Phenylpropanoids and polyketides	Flavonoids	Flavonoid glycosides	2.75566e+08	2.77616e+08	3.23717e+08	3.21683e+08	2.56786e+08	2.66147e+08	9.5826e+07	7.91192e+07	6.44677e+07	6.55952e+07	8.30223e+07	8.30901e+07	2.86919e+08	7.85201e+07	3.65408	1.44805e-08	2.36763
M300T407	300.15561	407.489000	diff	Codeine	[M+H]+	0.715512116676477	HMDB0004995	C06174				6.53292e+07	6.36823e+07	5.63933e+07	5.84158e+07	7.07247e+07	7.21474e+07	1.62959e+07	1.70728e+07	1.4815e+07	1.60983e+07	1.97267e+07	2.092e+07	6.44488e+07	1.74881e+07	3.68529	1.04092e-08	1.12953
M244T274	244.12981	273.891000	diff	Asn-Ile	[M-H]-	0.994067665263217			Organic acids and derivatives	Carboxylic acids and derivatives	Amino acids, peptides, and analogues	4.88e+08	5.08753e+08	5.40198e+08	5.40564e+08	5.64576e+08	5.76381e+08	1.31949e+08	1.32937e+08	1.10931e+08	1.12954e+08	1.7916e+08	2.02711e+08	5.36412e+08	1.45107e+08	3.69667	3.28721e-09	3.27171
M203T281	203.10376	280.829000	diff	Ser-Val	[M-H]-	0.984853685616725			Organic acids and derivatives	Carboxylic acids and derivatives	Amino acids, peptides, and analogues	2.41657e+08	2.5053e+08	2.27432e+08	2.1293e+08	2.96286e+08	2.87569e+08	6.08815e+07	8.16193e+07	5.23099e+07	5.21249e+07	8.00742e+07	7.81426e+07	2.52734e+08	6.75254e+07	3.7428	1.79349e-07	2.23628
M213T406	213.12320	406.401000	diff	Harmine	[M+H]+	0.776062132315364	HMDB0030311	C06538	Alkaloids and derivatives	Harmala alkaloids		5.59608e+08	7.01104e+08	5.25414e+08	6.87168e+08	8.68671e+08	6.10319e+08	1.64116e+08	1.6719e+08	1.68589e+08	1.58846e+08	1.96953e+08	1.96171e+08	6.58714e+08	1.75311e+08	3.75741	2.5916e-06	3.55774
M223T252	223.10768	251.649000	diff	Gly-Phe	[M+H]+	0.982428539			Organic acids and derivatives	Carboxylic acids and derivatives	Amino acids, peptides, and analogues	3.29616e+08	4.04412e+08	2.6441e+08	3.49907e+08	3.65403e+08	4.74577e+08	9.73161e+07	9.25292e+07	8.03449e+07	8.18489e+07	1.16586e+08	1.12087e+08	3.64721e+08	9.67854e+07	3.76835	3.93736e-06	2.66156
M385T353	385.25596	353.050000	diff	Ile-Pro-Arg	[M+H]+	0.985286551989704			Organic acids and derivatives	Carboxylic acids and derivatives	Amino acids, peptides, and analogues	8.66655e+07	8.47162e+07	8.2678e+07	7.48761e+07	1.13923e+08	1.36654e+08	2.46331e+07	2.53203e+07	2.55449e+07	2.14449e+07	2.96893e+07	2.65438e+07	9.65854e+07	2.55294e+07	3.78331	2.61526e-05	1.36217
M322T329_2	322.21256	328.865000	diff	Lobelanidine	[M+H-H2O]+	0.7588274287732		C10156	Organic nitrogen compounds	Organonitrogen compounds	Amines	3.55445e+08	3.47192e+08	3.10491e+08	3.06752e+08	4.27103e+08	4.46716e+08	9.38159e+07	8.87488e+07	8.25801e+07	7.82179e+07	1.15842e+08	1.18528e+08	3.65617e+08	9.62889e+07	3.79708	8.01774e-07	2.69332
M253T300	253.13069	300.471000	diff	His-Val	[M-H]-	0.957738635164836			Organic acids and derivatives	Carboxylic acids and derivatives	Amino acids, peptides, and analogues	6.22547e+08	6.46762e+08	5.65462e+08	5.53062e+08	7.81941e+08	7.34843e+08	1.53866e+08	1.66516e+08	1.35767e+08	1.34293e+08	2.22662e+08	2.08646e+08	6.5077e+08	1.70292e+08	3.8215	3.15718e-07	3.60311
M406T149	406.21672	149.491000	diff	Clomiphene	[M+H]+	0.991276895720867		C06917				5.60679e+08	5.6389e+08	4.4957e+08	5.001e+08	6.18127e+08	6.17689e+08	2.13701e+08	295245	2.13701e+08	2.13701e+08	435670	2.13701e+08	5.51676e+08	1.42589e+08	3.86898	1.48841e-05	3.23875
M201T226	201.12449	225.975000	diff	Leu-Ala	[M-H]-	0.92046667708375			Organic acids and derivatives	Carboxylic acids and derivatives	Amino acids, peptides, and analogues	9.93799e+07	1.13665e+08	9.48354e+07	9.67894e+07	1.25394e+08	1.24199e+08	2.51463e+07	2.65552e+07	2.45067e+07	2.37606e+07	3.4273e+07	3.46311e+07	1.09044e+08	2.81455e+07	3.87429	1.00161e-07	1.48201
M429T294	429.14255	294.219000	diff	2,3-dinorfluprostenol	[M-H]-	0.774790413664222			Lipids and lipid-like molecules	Fatty Acyls	Eicosanoids	5.89918e+07	1.2556e+08	1.67442e+08	1.56306e+08	1.27187e+08	1.18081e+08	4.02949e+07	2.54102e+07	4.27552e+07	4.5787e+07	2.16966e+07	1.79783e+07	1.25595e+08	3.23204e+07	3.88593	0.000186579	1.46057
M303T427	303.17764	426.560000	diff	19-hydroxyandrost-4-ene-3,17-dione	[M+H]+	0.961088340647633	HMDB0003955	C05290	Lipids and lipid-like molecules	Steroids and steroid derivatives	Androstane steroids	5.09001e+08	6.06758e+08	3.99289e+08	4.93706e+08	6.61792e+08	6.69427e+08	1.2299e+08	1.18542e+08	1.08935e+08	1.09753e+08	2.2215e+08	1.76997e+08	5.56662e+08	1.43228e+08	3.88655	5.68695e-06	3.32705
M208T281_2	208.18091	281.059000	diff	(1s,2r)-2-(diethylamino)-1-phenyl-1-propanol	[M+H]+	0.779998101652677			Benzenoids	Benzene and substituted derivatives	Phenylpropanes	2.30397e+08	2.52715e+08	2.85651e+08	2.43552e+08	2.45383e+08	2.39358e+08	6.19941e+07	6.02035e+07	6.63007e+07	6.86194e+07	6.41245e+07	6.27491e+07	2.4951e+08	6.39985e+07	3.89867	4.5837e-10	2.23484
M245T271	245.09662	271.385000	diff	Ellipticine	[M-H]-	0.918673432720145		C09154	Organoheterocyclic compounds	Indoles and derivatives	Carbazoles	5.78191e+07	6.0649e+07	5.14044e+07	4.8857e+07	6.50271e+07	6.4747e+07	1.32776e+07	1.31261e+07	1.27395e+07	1.29535e+07	1.76114e+07	1.95824e+07	5.80839e+07	1.48818e+07	3.90303	5.40461e-08	1.08804
M571T467_1	570.97405	467.097000	diff	2-naphthalenesulfonic acid, 7,7'-(carbonyldiimino)bis[4-hydroxy-	[M-2H+3Na]+	0.763696382			Benzenoids	Naphthalenes	Naphthalene sulfonic acids and derivatives	2.31743e+08	2.36676e+08	2.26976e+08	2.21279e+08	2.6926e+08	2.64163e+08	5.05061e+07	4.90654e+07	4.463e+07	4.54403e+07	9.04518e+07	9.1379e+07	2.41683e+08	6.19121e+07	3.90364	4.63786e-08	2.21299
M375T43	375.18475	43.001300	diff	Enalapril	[M-H]-	0.774574498913696	HMDB0014722	C06977	Organic acids and derivatives	Carboxylic acids and derivatives	Amino acids, peptides, and analogues	4.61381e+08	5.92725e+08	6.80613e+08	5.60196e+08	4.52403e+08	4.11641e+08	1.0137e+08	1.53205e+08	1.03093e+08	1.06037e+08	1.61465e+08	1.78527e+08	5.26493e+08	1.3395e+08	3.93053	4.48518e-06	3.16381
M247T271	247.11115	271.133000	diff	Pro-met	[M+H]+	0.729514375			Organic acids and derivatives	Carboxylic acids and derivatives	Amino acids, peptides, and analogues	6.43389e+07	6.27699e+07	5.10753e+07	5.53054e+07	7.02465e+07	6.8228e+07	1.37746e+07	1.48325e+07	1.29957e+07	1.2756e+07	1.97377e+07	2.0355e+07	6.1994e+07	1.57419e+07	3.93815	7.59819e-08	1.11985
M195T300	195.11281	300.453000	diff	5-androsten-3.beta.,16.alpha.-diol-17-one	[M+H-C4H14O3]+	0.989197773481331	HMDB0000352	C05139	Lipids and lipid-like molecules	Steroids and steroid derivatives	Androstane steroids	7.65881e+07	7.44218e+07	9.81267e+07	8.70005e+07	8.80967e+07	8.66568e+07	2.22038e+07	1.97418e+07	2.29511e+07	2.1587e+07	2.03439e+07	2.04045e+07	8.51484e+07	2.12053e+07	4.01542	6.01946e-09	1.30743
M318T443	318.20254	442.523000	diff	Tetrabenazine	[M+H]+	0.706885093682304	HMDB0015592	C11168				1.86402e+08	1.9369e+08	2.24854e+08	2.20475e+08	1.91358e+08	1.93722e+08	4.70941e+07	4.76341e+07	4.47296e+07	4.81446e+07	5.55344e+07	5.51701e+07	2.0175e+08	4.97178e+07	4.05791	9.24126e-10	2.02467
M438T427	438.23508	426.795000	diff	4-ohe2-1-n7gua	[M+H]+	0.715880894903839			Lipids and lipid-like molecules	Steroids and steroid derivatives	Estrane steroids	9.10602e+07	6.93151e+07	8.23317e+07	6.58742e+07	1.01498e+08	7.95876e+07	1.98448e+07	1.51121e+07	2.02224e+07	2.11865e+07	2.4258e+07	1.85547e+07	8.16111e+07	1.98631e+07	4.10868	6.22377e-07	1.27403
M186T334	186.11247	334.139000	diff	Isocarbamid	[M+H]+	0.98490488800921		C19047	Organoheterocyclic compounds	Azolines	Imidazolines	7.32272e+07	7.15755e+07	1.08117e+08	1.07301e+08	1.08525e+08	1.06208e+08	2.06826e+07	2.35087e+07	2.51746e+07	2.44032e+07	2.05019e+07	2.53518e+07	9.58256e+07	2.32705e+07	4.1179	2.07593e-06	1.36919
M225T347_1	225.09937	347.147500	diff	L-Carnosine	[M-H]-	0.936513064092942	HMDB0000033	C00386	Organic acids and derivatives	Peptidomimetics	Hybrid peptides	3.80629e+08	3.96236e+08	3.41801e+08	3.31967e+08	4.59982e+08	4.61593e+08	9.30298e+07	9.206e+07	7.40357e+07	7.36898e+07	1.23539e+08	1.19104e+08	3.95368e+08	9.59097e+07	4.12229	2.42938e-07	2.8532
M254T301_2	254.16106	300.523000	diff	Irgarol	[M+H]+	0.929292819731058		C10927	Organoheterocyclic compounds	Triazines	1,3,5-triazines	1.44201e+09	1.39304e+09	1.60934e+09	1.64587e+09	1.58258e+09	1.5993e+09	3.65154e+08	3.61261e+08	3.91846e+08	3.69171e+08	3.67655e+08	3.76925e+08	1.54536e+09	3.72002e+08	4.15416	8.05962e-11	5.63771
M243T177	243.17109	176.593500	diff	Ile-Leu	[M-H]-	0.949339368791608			Organic acids and derivatives	Carboxylic acids and derivatives	Amino acids, peptides, and analogues	7.58543e+08	9.09946e+08	8.03557e+08	8.19853e+08	9.78967e+08	1.11965e+09	2.08221e+08	2.2248e+08	1.7177e+08	1.66217e+08	2.73702e+08	2.46264e+08	8.98419e+08	2.14776e+08	4.18306	3.16981e-07	4.29661
M205T323	205.08304	323.302000	diff	Ser-Thr	[M-H]-	0.96368057666493			Organic acids and derivatives	Carboxylic acids and derivatives	Amino acids, peptides, and analogues	3.14914e+08	3.29431e+08	2.68749e+08	2.63841e+08	3.94046e+08	3.97944e+08	7.64777e+07	8.07959e+07	6.47755e+07	6.70334e+07	8.89388e+07	8.99997e+07	3.28154e+08	7.80035e+07	4.20692	1.18911e-06	2.5911
M393T154_2	393.31556	154.054000	diff	Bis(2-ethylhexyl) adipate	[M+Na]+	0.834527133634991	HMDB0040270	C14240	Lipids and lipid-like molecules	Fatty Acyls	Fatty acid esters	9.05963e+07	1.57656e+08	1.55158e+08	7.38093e+07	8.11833e+07	1.19078e+08	2.29045e+07	1.41248e+07	3.07657e+07	2.77652e+07	2.65039e+07	3.87294e+07	1.12913e+08	2.67989e+07	4.21335	0.000240306	1.42543
M230T292	230.11475	291.820000	diff	Asn-Val	[M-H]-	0.969727896896382			Organic acids and derivatives	Carboxylic acids and derivatives	Amino acids, peptides, and analogues	7.13494e+08	6.34457e+08	6.59757e+08	6.65855e+08	8.04054e+08	7.90961e+08	1.87747e+08	1.69662e+08	1.40867e+08	1.34037e+08	1.94573e+08	1.86151e+08	7.1143e+08	1.6884e+08	4.21364	7.9569e-09	3.85456
M143T213	143.04629	212.585000	diff	D-turanose	[M-H-C6H14O7]-	0.702778962430232	HMDB0011740	C19636	Lipids and lipid-like molecules	Fatty Acyls	Fatty acyl glycosides	5.47512e+07	5.61621e+07	5.41018e+07	4.85293e+07	5.85916e+07	5.99561e+07	1.35235e+06	2.03658e+07	2.86294e+07	898977	1.13694e+06	2.58952e+07	5.53487e+07	1.30465e+07	4.24243	2.19693e-05	1.02126
M231T190	231.17034	190.172000	diff	Leu-Val	[M+H]+	0.980682293719902			Organic acids and derivatives	Carboxylic acids and derivatives	Amino acids, peptides, and analogues	5.39055e+08	5.10686e+08	4.35404e+08	4.6122e+08	6.61799e+08	6.8355e+08	1.33851e+08	1.18768e+08	1.11615e+08	1.08407e+08	1.35778e+08	1.51465e+08	5.48619e+08	1.26647e+08	4.33186	1.7242e-06	3.35713
M267T274	267.09883	273.769000	diff	Tyr-Ser	[M-H]-	0.787376013763262			Organic acids and derivatives	Carboxylic acids and derivatives	Amino acids, peptides, and analogues	4.64014e+07	5.00691e+07	3.90308e+07	6.84044e+07	5.97705e+07	9.09583e+07	1.05543e+07	1.14032e+07	9.06323e+06	1.58465e+07	1.61508e+07	1.77496e+07	5.91058e+07	1.34613e+07	4.3908	0.000156255	1.07314
M237T269	237.08812	268.525000	diff	Tyr-Gly	[M-H]-	0.988884976042849			Organic acids and derivatives	Carboxylic acids and derivatives	Amino acids, peptides, and analogues	1.09992e+08	1.09421e+08	1.01301e+08	9.96266e+07	1.27509e+08	1.27533e+08	2.52266e+07	2.32265e+07	2.05027e+07	2.09924e+07	3.0171e+07	3.31067e+07	1.12564e+08	2.55376e+07	4.40776	1.88621e-08	1.54532
M827T396	827.47193	396.299000	diff	Okadaic acid	[M+Na]+	0.876653438760636		C01945	Organic oxygen compounds	Organooxygen compounds	Ethers	4.18709e+07	4.28543e+07	4.75947e+07	4.8753e+07	5.30073e+07	5.35889e+07	7.38674e+06	9.50567e+06	7.69429e+06	8.14508e+06	1.71021e+07	1.52236e+07	4.79449e+07	1.08429e+07	4.42177	6.72071e-08	1.00169
M244T336	244.12927	336.088000	diff	Pro-gln	[M+H]+	0.843229259823304			Organic acids and derivatives	Carboxylic acids and derivatives	Amino acids, peptides, and analogues	5.18014e+07	5.1986e+07	4.84717e+07	5.26995e+07	6.11772e+07	5.89852e+07	1.44107e+07	1.37617e+07	1.34677e+07	1.35776e+07	1.59139e+07	2.16371e+06	5.41868e+07	1.22159e+07	4.43578	4.0879e-08	1.05871
M335T144_2	335.21936	144.146000	diff	15-ketoprostaglandin f2.alpha.	[M+H-H2O]+	0.995136108718868	HMDB0004240		Lipids and lipid-like molecules	Fatty Acyls	Eicosanoids	5.35505e+08	5.33416e+08	4.27745e+08	4.36183e+08	5.50504e+08	5.50468e+08	9.35385e+07	9.83367e+07	7.88878e+07	8.4116e+07	1.80188e+08	1.45437e+08	5.05637e+08	1.13417e+08	4.45819	8.5661e-08	3.26418
M404T30	404.20119	30.085500	diff	Latrunculin a	[M+H-H2O]+	0.995053736704947		C16901				9.27209e+08	8.88514e+08	7.77358e+08	8.83087e+08	8.62045e+08	9.12185e+08	2.22251e+08	2.46381e+08	1.64302e+08	1.8715e+08	1.88273e+08	1.62503e+08	8.75066e+08	1.95143e+08	4.48423	1.28334e-10	4.29484
M271T55	271.22797	54.800950	diff	16-hydroxyhexadecanoic acid	[M-H]-	0.984326937642228	HMDB0006294	C18218	Lipids and lipid-like molecules	Fatty Acyls	Fatty acids and conjugates	6.35291e+07	4.24901e+07	4.80154e+07	3.32415e+07	5.01227e+07	7.1237e+07	1.15804e+07	1.14854e+07	1.26613e+07	1.10122e+07	1.67783e+07	5.24583e+06	5.14393e+07	1.14606e+07	4.48838	4.63469e-05	1.01699
M202T325	202.08338	325.340500	diff	Asn-Ala	[M-H]-	0.992795746			Organic acids and derivatives	Carboxylic acids and derivatives	Amino acids, peptides, and analogues	7.90063e+07	1.51231e+08	7.5237e+07	1.3497e+08	9.54555e+07	1.73329e+08	3.16729e+07	3.7312e+07	1.67122e+07	1.61263e+07	2.9961e+07	2.45822e+07	1.18205e+08	2.60611e+07	4.53569	0.000293222	1.49563
M303T398	303.20283	398.259000	diff	Gly-Val-Lys	[M+H]+	0.705514621			Organic acids and derivatives	Carboxylic acids and derivatives	Amino acids, peptides, and analogues	6.40565e+07	6.5006e+07	6.3106e+07	9.82259e+07	7.87388e+07	8.01205e+07	1.89642e+07	1.53383e+07	1.29791e+07	1.19897e+07	2.14174e+07	1.79747e+07	7.48756e+07	1.64439e+07	4.55339	1.47127e-06	1.23825
M216T331	216.08760	331.333000	diff	Ala-Gly-Ala	[M-H]-	0.82496603700043			Organic acids and derivatives	Carboxylic acids and derivatives	Amino acids, peptides, and analogues	3.58643e+08	3.05392e+08	4.50119e+08	4.50389e+08	4.74915e+08	4.37547e+08	8.36214e+07	8.21058e+07	9.79548e+07	9.87315e+07	8.045e+07	8.541e+07	4.12834e+08	8.80456e+07	4.68887	2.98515e-07	2.92836
M276T293	276.17076	293.107000	diff	Octyl .alpha.-ketoglutarate	[M+NH4]+	0.819167501674438			Organic acids and derivatives	Keto acids and derivatives	Gamma-keto acids and derivatives	7.30406e+07	6.82074e+07	8.30596e+07	8.28526e+07	8.13706e+07	8.67089e+07	1.53557e+07	1.54871e+07	1.6993e+07	1.6743e+07	1.77107e+07	1.85668e+07	7.92066e+07	1.68094e+07	4.71205	1.12496e-09	1.29827
M241T411	241.03119	411.346000	diff	L-cystine	[M+H]+	0.969509159191034	HMDB0000192	C00491	Organic acids and derivatives	Carboxylic acids and derivatives	Amino acids, peptides, and analogues	6.71588e+07	6.8191e+07	6.25935e+07	6.23697e+07	7.50776e+07	7.47163e+07	1.21743e+07	1.26321e+07	1.26872e+07	1.26286e+07	1.90039e+07	1.7793e+07	6.83511e+07	1.44865e+07	4.71826	1.52583e-09	1.21266
M256T288	256.17683	288.001000	diff	Dimethametryn	[M+H]+	0.922301709495135		C18537	Organoheterocyclic compounds	Triazines	1,3,5-triazines	2.19604e+08	2.07765e+08	2.49222e+08	2.50106e+08	2.2587e+08	2.26757e+08	4.92572e+07	4.66544e+07	5.2099e+07	5.24908e+07	4.63333e+07	4.3981e+07	2.29887e+08	4.84693e+07	4.74295	1.63567e-10	2.21577
M314T396	314.17125	395.601000	diff	Tetramethrin	[M+H-H2O]+	0.707817603300883		C18373	Organoheterocyclic compounds	Isoindoles and derivatives	Isoindolines	1.41472e+08	1.34383e+08	1.25199e+08	1.25359e+08	1.57485e+08	1.55966e+08	2.7039e+07	2.75759e+07	2.74653e+07	2.55965e+07	3.47524e+07	3.44587e+07	1.39977e+08	2.94813e+07	4.748	5.46312e-09	1.73356
M389T337	389.25130	336.919500	diff	Thr-Leu-Arg	[M+H]+	0.990110982610521			Organic acids and derivatives	Carboxylic acids and derivatives	Amino acids, peptides, and analogues	8.6177e+07	8.41602e+07	7.49336e+07	7.47158e+07	1.03524e+08	1.05763e+08	1.68151e+07	1.72251e+07	1.55298e+07	1.53345e+07	2.27937e+07	2.21889e+07	8.82123e+07	1.83145e+07	4.81652	2.40507e-07	1.37494
M88T84_2	88.07560	84.205800	diff	Morpholine	[M+H]+	0.998529005745227	HMDB0031581	C14452	Organoheterocyclic compounds	Oxazinanes	Morpholines	3.56748e+08	3.51058e+08	5.41796e+08	5.60541e+08	5.94446e+08	6.08602e+08	9.29848e+07	9.77777e+07	1.35418e+08	1.29762e+08	8.11449e+07	8.70112e+07	5.02199e+08	1.04016e+08	4.82807	9.88958e-06	3.17951
M334T35_2	334.18040	34.767300	diff	Dipivefrine	[M+H-H2O]+	0.833135435280373	HMDB0014592	C06963				2.60056e+08	2.56649e+08	2.73639e+08	3.29921e+08	3.69901e+08	2.91927e+08	7.31719e+07	6.40179e+07	6.86883e+07	7.06832e+07	7.43017e+07	1.27151e+07	2.97015e+08	6.05963e+07	4.90154	4.51981e-07	2.49258
M151T187	151.12295	187.058000	diff	2-butyl-3-methylpyrazine	[M+H]+	0.997684793853775			Organoheterocyclic compounds	Diazines	Pyrazines	1.57922e+08	2.11654e+08	1.41969e+08	1.64355e+08	1.46583e+08	1.52403e+08	2.68211e+07	3.49244e+07	3.03519e+07	2.61541e+07	5.20674e+07	2.6622e+07	1.62481e+08	3.28235e+07	4.95014	3.8633e-07	1.85355
M375T357_2	375.23523	357.435000	diff	9-oxo-11.alpha.,16r-dihydroxy-17-cyclobutyl-5z,13e-dien-1-oic acid	[M+H-H2O]+	0.969806292000972			Lipids and lipid-like molecules	Fatty Acyls	Eicosanoids	7.34376e+07	7.25049e+07	5.99106e+07	5.64294e+07	7.86278e+07	7.85997e+07	1.66633e+07	1.24951e+07	1.44406e+07	1.26758e+07	1.24627e+07	1.58472e+07	6.99183e+07	1.40974e+07	4.95964	6.2778e-08	1.22525
M266T443	266.16001	443.260000	diff	Anisomycin	[M+H]+	0.997798241921177		C11281	Benzenoids	Phenol ethers	Anisoles	2.60256e+08	2.6117e+08	1.45022e+08	1.50394e+08	2.25034e+08	2.23473e+08	4.00687e+07	3.72574e+07	3.37798e+07	3.33858e+07	5.29225e+07	5.53298e+07	2.10892e+08	4.2124e+07	5.00645	1.35489e-05	2.08837
M201T88	201.12334	87.523600	diff	Pro-Glu-Arg	[M+2H]2+	0.827014869			Organic acids and derivatives	Carboxylic acids and derivatives	Amino acids, peptides, and analogues	4.29495e+08	4.11694e+08	3.61772e+08	3.70173e+08	4.96757e+08	5.03918e+08	7.48896e+07	7.60035e+07	7.20243e+07	7.35469e+07	1.06535e+08	1.10681e+08	4.28968e+08	8.56135e+07	5.01052	1.12897e-07	3.05101
M256T331	256.13037	331.237000	diff	1h-indole-3-carboxylic acid, 1-(cyclohexylmethyl)-	[M-H]-	0.797138873			Organoheterocyclic compounds	Indoles and derivatives	Indolecarboxylic acids and derivatives	1.27158e+08	1.34927e+08	1.28023e+08	1.29443e+08	1.60597e+08	1.49437e+08	2.37537e+07	2.45282e+07	2.29556e+07	2.16211e+07	3.69413e+07	3.21787e+07	1.38264e+08	2.69964e+07	5.12157	5.55101e-09	1.74341
M218T423_2	218.15013	423.335500	diff	Lys-Ala	[M+H]+	0.985625637242525			Organic acids and derivatives	Carboxylic acids and derivatives	Amino acids, peptides, and analogues	1.41461e+09	1.39109e+09	1.20365e+09	1.21679e+09	1.58628e+09	1.62492e+09	2.42552e+08	2.43753e+08	2.06863e+08	2.08653e+08	3.64701e+08	3.56898e+08	1.40622e+09	2.7057e+08	5.19727	4.735e-08	5.55845
M302T241	302.21871	240.612000	diff	Trachelanthine	[M+H]+	0.953721150084737	HMDB0035030	C08325				1.64469e+08	1.456e+08	1.11595e+08	1.15569e+08	1.72416e+08	1.7713e+08	2.47985e+07	2.37431e+07	2.18052e+07	2.06843e+07	3.79751e+07	4.1367e+07	1.47796e+08	2.83955e+07	5.20492	1.9974e-06	1.78869
M373T419_2	373.21971	419.095000	diff	5-heptenoic acid, 7-[(1r,4s,5s,6r)-6-[(1e,3s)-3-hydroxy-1-octen-1-yl]-2-oxabicyclo[2.2.1]hept-5-yl]-, (5z)-	[M+Na]+	0.932677994370733			Lipids and lipid-like molecules	Fatty Acyls	Eicosanoids	4.76855e+07	4.70105e+07	6.6552e+07	6.77609e+07	5.41036e+07	7.84292e+07	1.02714e+07	1.09373e+07	9.69293e+06	1.0855e+07	1.41409e+07	1.34681e+07	6.02569e+07	1.15609e+07	5.21211	2.93489e-06	1.12416
M175T66	175.10838	65.780600	diff	Metamitron	[M+H-CO]+	0.737540767		C10930	Organoheterocyclic compounds	Triazines	1,2,4-triazines	2.12315e+08	2.04033e+08	1.68704e+08	1.76645e+08	2.88546e+08	2.59539e+08	3.83848e+07	3.83444e+07	3.26633e+07	3.30205e+07	5.41592e+07	5.34907e+07	2.18297e+08	4.16772e+07	5.23781	4.12086e-06	2.17139
M371T389	371.24045	389.048000	diff	Pro-Val-Arg	[M+H]+	0.991343766748027			Organic acids and derivatives	Carboxylic acids and derivatives	Amino acids, peptides, and analogues	4.39383e+07	4.33237e+07	4.64932e+07	4.53761e+07	4.55743e+07	6.15473e+07	8.47235e+06	6.8101e+06	7.54212e+06	6.63119e+06	1.40756e+07	9.56616e+06	4.77088e+07	8.84959e+06	5.39108	1.55325e-07	1.02218
M143T52	143.11789	51.659100	diff	Glycyl-l-norleucine	[M+H-CH2O2]+	0.96876789			Organic acids and derivatives	Carboxylic acids and derivatives	Amino acids, peptides, and analogues	1.22041e+08	1.22314e+08	9.23413e+07	9.8544e+07	1.33248e+08	1.33333e+08	1.81519e+07	1.87074e+07	1.70571e+07	1.60051e+07	3.07193e+07	2.94047e+07	1.1697e+08	2.16742e+07	5.39674	2.01916e-07	1.6068
M104T75	104.07054	74.720550	diff	Tris(hydroxymethyl)aminomethane	[M+H-H2O]+	0.72577762583978	HMDB0240288	C07182	Organic nitrogen compounds	Organonitrogen compounds	Amines	2.31227e+08	2.31791e+08	1.96807e+08	3.37641e+08	2.77931e+08	2.6756e+08	4.1841e+07	4.28713e+07	3.67694e+07	3.91163e+07	6.41398e+07	6.08681e+07	2.5716e+08	4.7601e+07	5.4024	1.32862e-06	2.35023
M330T212	330.20372	211.869000	diff	Thr-Val-Leu	[M-H]-	0.935822533954359			Organic acids and derivatives	Carboxylic acids and derivatives	Amino acids, peptides, and analogues	4.58143e+07	8.45731e+07	7.17349e+07	4.4032e+07	5.9267e+07	5.74031e+07	5.29813e+06	4.88247e+06	1.41939e+07	1.52815e+07	7.8068e+06	1.77753e+07	6.04707e+07	1.0873e+07	5.56154	2.39362e-05	1.11543
M288T325	288.20304	324.965000	diff	Ile-Arg	[M+H]+	0.996676599260665			Organic acids and derivatives	Carboxylic acids and derivatives	Amino acids, peptides, and analogues	4.34191e+08	4.34345e+08	3.67211e+08	3.44704e+08	5.47367e+08	6.0136e+08	8.25879e+07	8.07736e+07	6.07439e+07	6.08495e+07	1.03666e+08	1.00367e+08	4.54863e+08	8.1498e+07	5.58128	4.41904e-06	3.15779
M195T35	195.09169	34.812200	diff	Mescaline	[M+H-NH3]+	0.996538937017892		C06546	Benzenoids	Benzene and substituted derivatives	Phenethylamines	7.33771e+07	5.69896e+07	7.72887e+07	7.61919e+07	9.07665e+07	9.08619e+07	1.33474e+07	1.08722e+07	1.22022e+07	1.3992e+07	1.40209e+07	1.58359e+07	7.75793e+07	1.33784e+07	5.79883	2.19882e-07	1.30673
M326T234	326.20875	233.708000	diff	Diprotin b	[M-H]-	0.971865422812669			Organic acids and derivatives	Carboxylic acids and derivatives	Amino acids, peptides, and analogues	6.12974e+07	1.07605e+08	1.15265e+08	7.40769e+07	7.53303e+07	1.25935e+08	1.31862e+07	1.14202e+07	1.07971e+07	1.1415e+07	3.16329e+07	1.79898e+07	9.32516e+07	1.60735e+07	5.80156	4.38899e-05	1.39714
M258T346	258.18239	346.181000	diff	Ile-Lys	[M-H]-	0.998248622555622			Organic acids and derivatives	Carboxylic acids and derivatives	Amino acids, peptides, and analogues	1.33249e+08	1.40715e+08	1.18236e+08	1.15747e+08	1.89015e+08	1.9837e+08	2.40326e+07	2.60258e+07	1.84745e+07	1.90726e+07	3.18219e+07	3.45866e+07	1.49222e+08	2.5669e+07	5.81332	8.37634e-06	1.80497
M231T231	231.13514	230.577000	diff	Leu-Thr	[M-H]-	0.970958534680628			Organic acids and derivatives	Carboxylic acids and derivatives	Amino acids, peptides, and analogues	7.93667e+08	6.48836e+08	6.31232e+08	6.32542e+08	1.05519e+09	7.74439e+08	1.19061e+08	1.11481e+08	1.04172e+08	1.03325e+08	1.65304e+08	1.63596e+08	7.55984e+08	1.27823e+08	5.91429	3.1699e-06	4.07105
M282T146	282.27916	145.773500	diff	Sphingosine	[M+H-H2O]+	0.999434764182675	HMDB0000252	C00319	Organic nitrogen compounds	Organonitrogen compounds	Amines	1.61071e+08	1.49817e+08	1.51086e+08	1.74727e+08	1.54114e+08	1.7454e+08	2.50786e+07	2.46807e+07	2.86371e+07	2.50864e+07	3.01072e+07	2.9496e+07	1.60893e+08	2.7181e+07	5.9193	7.25764e-11	1.90867
M189T235	189.12341	235.332000	diff	Val-Ala	[M+H]+	0.995969550049198			Organic acids and derivatives	Carboxylic acids and derivatives	Amino acids, peptides, and analogues	1.87077e+08	5.50584e+07	1.59493e+08	1.65016e+08	8.08414e+07	8.48396e+07	1.66452e+07	1.63272e+07	1.90749e+07	1.55421e+07	2.51458e+07	2.7518e+07	1.22054e+08	2.00422e+07	6.08986	0.00108195	1.5209
M355T335	355.13795	335.339000	diff	6',7'-dihydroxybergamottin	[M+H-H2O]+	0.999198881221475		C22156	Phenylpropanoids and polyketides	Coumarins and derivatives	Furanocoumarins	4.63784e+07	4.5778e+07	4.54358e+07	4.48528e+07	4.96909e+07	4.95853e+07	6.77076e+06	7.54312e+06	7.27829e+06	6.5255e+06	9.69453e+06	8.1015e+06	4.69535e+07	7.65228e+06	6.13588	2.46605e-12	1.03622
M245T176	245.18590	175.883500	diff	Leucylleucine	[M+H]+	0.930044278765481	HMDB0028933	C11332	Organic acids and derivatives	Carboxylic acids and derivatives	Amino acids, peptides, and analogues	8.12272e+08	6.22834e+08	4.98979e+08	5.39365e+08	1.07264e+09	8.3443e+08	1.08133e+08	1.0269e+08	7.895e+07	9.01124e+07	1.64531e+08	1.61337e+08	7.30087e+08	1.17626e+08	6.20687	4.70688e-05	3.98611
M247T46	247.16525	46.276500	diff	1h-indole-3-ethanamine, 5-methoxy-n-methyl-n-(1-methylethyl)-	[M+H]+	0.771618867			Organoheterocyclic compounds	Indoles and derivatives	Tryptamines and derivatives	3.44318e+08	3.46585e+08	2.85608e+08	2.89319e+08	4.33995e+08	4.52292e+08	5.4214e+07	5.0102e+07	4.52724e+07	4.43892e+07	7.1511e+07	7.08976e+07	3.58686e+08	5.60644e+07	6.39776	1.16736e-06	2.85245
M300T200_2	300.19303	200.416500	diff	Ile-Gly-Ile	[M-H]-	0.787647540402579			Organic acids and derivatives	Carboxylic acids and derivatives	Amino acids, peptides, and analogues	4.99057e+07	6.2082e+07	4.74275e+07	4.64413e+07	6.22465e+07	6.2838e+07	8.56154e+06	6.84683e+06	5.99016e+06	7.23088e+06	1.0444e+07	1.00515e+07	5.51568e+07	8.18748e+06	6.73672	6.68407e-08	1.13223
M274T298	274.14093	298.407000	diff	Imazapic	[M-H]-	0.843956634184313			Organic acids and derivatives	Carboxylic acids and derivatives	Amino acids, peptides, and analogues	1.29888e+08	1.37393e+08	1.34301e+08	1.3964e+08	1.63123e+08	1.60348e+08	1.93893e+07	1.8222e+07	1.74884e+07	1.78204e+07	2.78723e+07	2.53793e+07	1.44115e+08	2.10286e+07	6.8533	1.73469e-09	1.83715
M330T31_1	330.14883	31.280100	diff	Kukoline	[M+H]+	0.821641717971635		C09643				8.23179e+07	9.85661e+07	7.20666e+07	8.73998e+07	1.03211e+08	9.87807e+07	1.03263e+07	4.26884e+07	2.14835e+06	1.00237e+06	1.17182e+07	9.36967e+06	9.03904e+07	1.28756e+07	7.02031	1.91034e-06	1.4258
M156T161	156.13830	160.666000	diff	Butylate	[M+H-C2H6S]+	0.984882672352737		C14323	Organosulfur compounds	Thiocarbonyl compounds	Thiocarbamic acid derivatives	8.06177e+07	7.89799e+07	7.51938e+07	1.19419e+08	5.43973e+07	4.17196e+07	1.94168e+07	2.40618e+06	1.46204e+06	5.30405e+06	1.84059e+07	1.62722e+07	7.50546e+07	1.05445e+07	7.11787	0.00021058	1.26987
M318T146_2	318.30028	146.118000	diff	Phytosphingosine	[M+H]+	0.961740442227439	HMDB0004610	C12144	Organic nitrogen compounds	Organonitrogen compounds	Amines	3.7727e+09	3.52819e+09	3.85462e+09	3.70297e+09	3.83723e+09	4.12011e+09	4.72927e+08	5.07944e+08	5.04668e+08	4.97832e+08	5.69957e+08	5.75212e+08	3.80264e+09	5.21423e+08	7.29281	2.14864e-12	9.45909
M305T327	305.14558	327.140000	diff	Met-Arg	M+	0.714						8.63142e+07	8.35939e+07	7.13407e+07	7.38265e+07	8.34739e+07	8.89787e+07	9.06281e+06	8.68853e+06	1.00876e+07	7.99656e+06	1.456e+07	1.46984e+07	8.12546e+07	1.0849e+07	7.48961	6.82724e-10	1.38618
M188T299	188.07330	299.190000	diff	Indoleacrylic acid	[M+H]+	0.99169142566199	HMDB0000734		Organoheterocyclic compounds	Indoles and derivatives	Indoles	8.98817e+08	8.58046e+08	1.04172e+09	1.08749e+09	1.37339e+09	1.37978e+09	1.27245e+08	1.21933e+08	1.4097e+08	1.32153e+08	1.99565e+08	1.45255e+08	1.10654e+09	1.4452e+08	7.65665	1.16183e-06	5.04914
M284T289	284.09054	288.511000	diff	Letrozole	[M-H]-	0.903458542325903	HMDB0015141	C08163	Benzenoids	Benzene and substituted derivatives	Diphenylmethanes	1.45697e+08	1.39231e+08	2.14278e+08	2.0267e+08	2.51134e+08	2.56687e+08	3.08136e+07	2.79821e+07	2.17364e+07	2.3932e+07	2.61378e+07	2.57505e+07	2.01616e+08	2.60587e+07	7.73699	6.70151e-06	2.12416
M328T226	328.22321	226.231000	diff	1h-indazole-3-carboxamide, n-[1-(aminocarbonyl)-2,2-dimethylpropyl]-1-pentyl-	[M+H-NH3]+	0.817587371			Organic acids and derivatives	Carboxylic acids and derivatives	Amino acids, peptides, and analogues	4.84238e+08	6.7238e+08	4.33669e+08	4.8731e+08	8.12768e+08	6.31337e+08	4.76559e+07	9.38594e+07	3.49834e+07	4.26485e+07	1.46332e+08	8.45703e+07	5.8695e+08	7.50083e+07	7.82513	8.20325e-06	3.68223
M263T161	263.15446	161.330000	diff	Oxysophocarpine	[M+H]+	0.99879038614707			Alkaloids and derivatives	Lupin alkaloids	Matrine alkaloids	5.9066e+07	6.20278e+07	4.62195e+07	4.94712e+07	6.97793e+07	6.94385e+07	631354	896299	2.05306e+07	2.05306e+07	1.33612e+06	722155	5.93337e+07	7.44119e+06	7.97369	4.22726e-06	1.16052
M333T419	333.18836	418.795000	diff	Thr-Gly-Arg	[M+H]+	0.951363639091584			Organic acids and derivatives	Carboxylic acids and derivatives	Amino acids, peptides, and analogues	3.54498e+07	3.4261e+07	3.18931e+07	5.34267e+07	6.51336e+07	6.50624e+07	4.88764e+06	4.72571e+06	4.81534e+06	5.35472e+06	7.28857e+06	8.5734e+06	4.75378e+07	5.94089e+06	8.00178	6.96228e-05	1.02626
M149T101	149.06062	101.133000	diff	Hydrocinnamic acid	[M-H]-	0.999917819832644	HMDB0000764	C05629				3.37082e+09	3.99014e+09	3.31898e+09	5.57077e+09	2.38211e+09	2.20317e+09	760307	357526	192195	322980	218057	2.5761e+09	3.47267e+09	4.29659e+08	8.08238	0.000955351	8.38133
M261T334	261.05518	333.866000	diff	5-fluorouridine	[M-H]-	0.829547293531297	HMDB0060396	C16633				4.03981e+07	4.16638e+07	4.89564e+07	4.85776e+07	6.76538e+07	6.50057e+07	2.95831e+06	9.85905e+06	9.30547e+06	1.09614e+07	1.7896e+06	3.30331e+06	5.20426e+07	6.36286e+06	8.17911	3.84902e-06	1.08766
M340T147	340.19807	146.798000	diff	Methylergonovine	[M+H]+	0.803748822623993	HMDB0000745	C00884	Alkaloids and derivatives	Ergoline and derivatives	Lysergic acids and derivatives	4.54681e+07	4.9921e+07	3.99324e+07	4.3322e+07	5.49407e+07	5.58635e+07	5.37355e+06	4.91489e+06	3.93659e+06	4.06176e+06	7.1727e+06	9.76719e+06	4.82413e+07	5.87111e+06	8.21672	2.99498e-08	1.07387
M363T30	362.97380	29.945100	diff	D-myo-inositol-1,4-diphosphate	[M+Na]+	0.935510035530657	HMDB0000968	C01220	Organic oxygen compounds	Organooxygen compounds	Alcohols and polyols	1.30718e+08	1.26281e+08	2.78417e+08	3.03205e+08	2.50818e+08	2.66364e+08	593642	650013	2.32786e+06	623096	6.89994e+07	8.88942e+07	2.25967e+08	2.70147e+07	8.36461	0.000237206	2.18085
M359T338	359.24043	337.654500	diff	Prostaglandin f2.alpha. 1,15-lactone	[M+Na]+	0.96577604663679			Lipids and lipid-like molecules	Fatty Acyls	Eicosanoids	4.87542e+07	7.7569e+07	6.09981e+07	6.04985e+07	7.47619e+07	8.35181e+07	9.70528e+06	6.05342e+06	6.93861e+06	4.99698e+06	1.02137e+07	1.04452e+07	6.76833e+07	8.05886e+06	8.39862	6.57415e-07	1.26122
M254T290	254.11110	290.402000	diff	Normorphine	[M+H-H2O]+	0.86604170580007		C11785	Alkaloids and derivatives	Morphinans		3.22529e+08	3.07362e+08	3.05325e+08	3.13934e+08	4.28541e+08	4.61535e+08	4.24824e+07	4.37953e+07	3.57401e+07	3.73304e+07	4.56183e+07	4.65769e+07	3.56538e+08	4.19239e+07	8.5044	6.32084e-07	2.90255
M264T203	264.12323	203.317500	diff	4h-1-benzopyran-4-one, 2-(4-morpholinyl)-8-phenyl-	[M+H-C2H4O]+	0.882720735265349		C15195	Organoheterocyclic compounds	Benzopyrans	1-benzopyrans	4.86739e+07	5.16084e+07	4.65934e+07	4.73843e+07	5.32835e+07	6.01884e+07	6.11871e+06	5.52799e+06	6.77065e+06	5.05852e+06	5.1272e+06	7.10847e+06	5.12887e+07	5.95192e+06	8.61715	9.71036e-10	1.11131
M237T157	237.13467	156.721000	diff	Hexobarbital	[M+H]+	0.975504758126641	HMDB0015444	C11723	Organoheterocyclic compounds	Diazines	Pyrimidines and pyrimidine derivatives	2.34415e+08	2.37377e+08	2.63367e+08	2.66059e+08	2.13092e+08	2.29426e+08	1.63628e+07	3.09742e+07	2.29865e+07	3.5702e+07	3.03359e+07	2.85781e+07	2.40623e+08	2.74899e+07	8.75312	3.32449e-10	2.40474
M344T105	344.21774	105.267500	diff	1h-indazole-3-carboxamide, n-[1-(aminocarbonyl)-2,2-dimethylpropyl]-1-(5-hydroxypentyl)-	[M+H-NH3]+	0.741838757			Organoheterocyclic compounds	Benzopyrazoles	Indazoles	8.12399e+07	6.00188e+07	6.78554e+07	5.01075e+07	7.25237e+07	9.91758e+07	8.71402e+06	6.91755e+06	3.12696e+06	6.08753e+06	9.57066e+06	1.45937e+07	7.18202e+07	8.1684e+06	8.79245	4.63343e-06	1.29425
M317T383	317.21832	383.115000	diff	Val-Ala-Lys	[M+H]+	0.890846316725566			Organic acids and derivatives	Carboxylic acids and derivatives	Amino acids, peptides, and analogues	6.91962e+07	7.44858e+07	6.44565e+07	6.56586e+07	8.78222e+07	8.65777e+07	7.92269e+06	4.74585e+06	6.25935e+06	7.01768e+06	1.20117e+07	1.10398e+07	7.46995e+07	8.16618e+06	9.14743	2.95772e-08	1.34532
M332T144	332.31601	143.552000	diff	Arachidonoyl-n,n-dimethylamide	[M+H]+	0.831322516359025			Lipids and lipid-like molecules	Fatty Acyls	Fatty amides	3.06544e+08	2.86008e+08	2.71549e+08	2.68094e+08	3.06559e+08	3.37901e+08	2.43314e+07	2.94189e+07	3.19352e+07	3.31824e+07	3.57992e+07	3.83713e+07	2.96109e+08	3.21731e+07	9.20364	3.34181e-10	2.68302
M188T155	188.20084	154.747000	diff	3-(2-ethylhexoxy)propan-1-amine	[M+H]+	0.996463746			Organic oxygen compounds	Organooxygen compounds	Ethers	8.51232e+08	8.46094e+08	7.58711e+08	8.15737e+08	8.35776e+08	8.42133e+08	2.03844e+08	1.90944e+08	6.32043e+07	6.23976e+07	6.61288e+06	7.39295e+06	8.24947e+08	8.90659e+07	9.26221	3.32534e-09	4.4499
M345T367	345.22459	366.931000	diff	Ala-Val-Arg	[M+H]+	0.995929304288612			Organic acids and derivatives	Carboxylic acids and derivatives	Amino acids, peptides, and analogues	8.29629e+07	7.55954e+07	7.54759e+07	9.7153e+07	9.23142e+07	9.55186e+07	9.81518e+06	9.99329e+06	1.57941e+06	8.43495e+06	1.18756e+07	1.27791e+07	8.65034e+07	9.07959e+06	9.52723	6.32246e-09	1.44829
M174T270	174.11251	270.125500	diff	Swainsonine	[M+H]+	0.910431403661998		C10173				3.16527e+07	3.02938e+07	4.62518e+07	4.84738e+07	5.63039e+07	5.56679e+07	3.27872e+06	2.75849e+06	4.70412e+06	4.837e+06	3.9046e+06	8.62992e+06	4.4774e+07	4.68547e+06	9.55591	7.0785e-06	1.01667
M203T379	203.10294	379.123000	diff	Dinotefuran	[M+H]+	0.928931584971467		C18509	Organic nitrogen compounds	Organonitrogen compounds	Guanidines	2.10958e+08	2.23768e+08	1.06148e+07	2.61033e+08	8.63333e+06	2.12652e+08	1.58254e+07	1.56615e+07	1.81082e+07	1.54605e+07	1.40239e+07	1.53112e+07	1.5461e+08	1.57318e+07	9.82786	0.0135652	1.6976
M217T367	217.15464	367.360000	diff	1-(4-piperidinyl)-1,3-dihydro-2h-indol-2-one	[M+H]+	0.869257645			Organoheterocyclic compounds	Indoles and derivatives	N-alkylindoles	1.94412e+08	1.94006e+08	3.21405e+08	3.09891e+08	3.15183e+08	3.08437e+08	2.40937e+07	2.39831e+07	3.56516e+07	3.51739e+07	2.01983e+07	2.17023e+07	2.73889e+08	2.68005e+07	10.2196	2.05976e-06	2.52785
M351T217	351.07878	216.967000	diff	Fenoxanil	[M+Na]+	0.784278461109583		C18519	Benzenoids	Benzene and substituted derivatives	Halobenzenes	8.42067e+07	8.63794e+07	7.54359e+07	1.24467e+08	1.34716e+08	8.52734e+07	9.17132e+06	1.37588e+07	9.76578e+06	6.82148e+06	8.8538e+06	8.57335e+06	9.84131e+07	9.49076e+06	10.3694	5.11803e-06	1.51614
M114T139	114.09134	138.927000	diff	Agmatine	[M+H-NH3]+	0.997334416283162	HMDB0001432	C00179	Organic nitrogen compounds	Organonitrogen compounds	Guanidines	1.66423e+08	1.39994e+08	2.2355e+08	2.04354e+08	2.43982e+08	2.61356e+08	1.20825e+07	1.28986e+07	5.02355e+07	1.73343e+07	1.27524e+07	1.4045e+07	2.0661e+08	1.98914e+07	10.3869	2.8199e-06	2.19912
M258T186	258.13475	186.004500	diff	Gln-leu	[M-H]-	0.903157257378755			Organic acids and derivatives	Carboxylic acids and derivatives	Amino acids, peptides, and analogues	6.17979e+07	6.17806e+07	4.85915e+07	5.44602e+07	6.77018e+07	6.66507e+07	1.55318e+06	1.58522e+06	1.76625e+07	3.38426e+06	4.63444e+06	5.29334e+06	6.01638e+07	5.68549e+06	10.582	6.79075e-08	1.21167
M360T160	360.15561	160.005000	diff	Enrofloxacin	[M+H]+	0.956815456715628	HMDB0029861		Organoheterocyclic compounds	Quinolines and derivatives	Quinoline carboxylic acids	5.21083e+07	4.99684e+07	6.4616e+07	5.6637e+07	6.32251e+07	4.4298e+07	1.43133e+07	241806	558364	1.43133e+07	379418	449596	5.51421e+07	5.04264e+06	10.9352	4.3338e-07	1.14952
M290T33	290.15416	33.479000	diff	Atropine	[M+H]+	0.98531180286226	HMDB0014712	C01479	Phenylpropanoids and polyketides	Phenylpropanoic acids/Tropane alkaloids		9.9234e+07	7.49914e+07	8.69858e+07	8.61598e+07	1.06183e+08	1.30683e+08	2.30913e+06	5.15196e+06	464910	3.88924e+07	422233	5.43126e+06	9.73728e+07	8.77864e+06	11.092	5.03664e-06	1.51467
M478T333	478.10586	332.602000	diff	Glucoibarin	[M-H]-	0.913943503103721			Organic oxygen compounds	Organooxygen compounds	Carbohydrates and carbohydrate conjugates	4.57461e+07	4.47737e+07	7.2383e+07	6.40493e+07	5.14236e+07	4.87451e+07	4.63378e+06	4.98682e+06	3.50667e+06	4.17405e+06	6.30935e+06	5.54613e+06	5.45201e+07	4.85947e+06	11.2194	7.55977e-07	1.13915
M198T250	198.09459	249.686500	diff	Caffeine	[M+H]+	0.994354607701938	HMDB0001847	C07481	Organoheterocyclic compounds	Imidazopyrimidines	Purines and purine derivatives	4.99521e+07	5.07555e+07	5.18397e+07	5.36942e+07	5.51072e+07	5.63233e+07	3.8678e+06	4.88437e+06	5.54585e+06	3.30178e+06	4.91102e+06	5.61691e+06	5.29453e+07	4.68796e+06	11.2939	8.61686e-13	1.1484
M318T174	318.18122	174.489000	diff	Trp-Ile	[M+H]+	0.88090354402131			Organic acids and derivatives	Carboxylic acids and derivatives	Amino acids, peptides, and analogues	5.25832e+07	5.32037e+07	3.39427e+07	4.07108e+07	6.31253e+07	6.23257e+07	4.62801e+06	2.59472e+06	859713	2.19673e+06	6.15637e+06	9.23857e+06	5.09819e+07	4.27902e+06	11.9144	2.56305e-06	1.1185
M340T205	340.22416	205.143000	diff	Ile-Pro-Ile	[M-H]-	0.967481069			Organic acids and derivatives	Carboxylic acids and derivatives	Amino acids, peptides, and analogues	2.23375e+07	7.70902e+07	6.95866e+07	6.80356e+07	9.3046e+07	9.23855e+07	4.66858e+06	3.57319e+06	3.82958e+06	9.72503e+06	6.40181e+06	5.11829e+06	7.04136e+07	5.55275e+06	12.6809	0.000114522	1.24533
M275T384	275.02165	384.356000	diff	6-phosphogluconic acid	[M-H]-	0.875688731326945	HMDB0001316	C00345	Organic oxygen compounds	Organooxygen compounds	Carbohydrates and carbohydrate conjugates	6.58931e+08	4.21936e+08	5.6604e+08	5.26231e+08	5.11519e+08	4.58208e+08	3.07028e+07	5.08356e+07	2.92631e+07	4.60273e+07	2.39961e+07	3.80696e+07	5.23811e+08	3.64824e+07	14.3579	5.98377e-08	3.65472
M344T35	344.31618	34.803050	diff	Stearamide	(M+CH3COO+2H)+	0.6407	HMDB0034146	C13846	Lipids and lipid-like molecules	Fatty Acyls	Fatty amides	1.08395e+08	1.81817e+08	1.61173e+08	1.72104e+08	2.37138e+08	2.28841e+08	1.21949e+07	1.06132e+07	1.60905e+07	1.06129e+07	1.12732e+07	1.28355e+07	1.81578e+08	1.227e+07	14.7985	5.26772e-06	2.10292
M245T339	245.16083	338.681000	diff	Amprenavir	[M+H-C10H15NO5S]+	0.911402582037101	HMDB0014839	C08086	Benzenoids	Benzene and substituted derivatives	Benzenesulfonamides	4.89536e+08	5.06629e+08	7.48635e+08	7.36181e+08	8.4743e+08	8.46615e+08	4.08688e+07	3.89128e+07	6.51817e+07	6.30057e+07	3.5371e+07	3.66716e+07	6.95838e+08	4.66686e+07	14.9102	1.76937e-06	4.11343
M209T247	209.09200	247.127000	diff	L-kynurenine	[M+H]+	0.988730650500069	HMDB0000684	C00328	Organic oxygen compounds	Organooxygen compounds	Carbonyl compounds	2.37196e+08	2.14759e+08	2.04064e+08	2.2224e+08	2.06085e+08	2.07261e+08	1.4165e+07	1.31773e+07	1.53658e+07	1.56631e+07	1.4546e+07	1.33859e+07	2.15268e+08	1.43839e+07	14.9659	3.17735e-12	2.34193
M251T144	251.15024	144.203500	diff	4-methoxyestrone	[M+H-CH6O2]+	0.961264476336778			Lipids and lipid-like molecules	Steroids and steroid derivatives	Estrane steroids	2.37827e+08	2.14953e+08	2.55912e+08	2.15546e+08	2.22908e+08	2.63802e+08	1.15986e+07	1.10175e+07	1.51972e+07	1.66239e+07	1.90905e+07	1.68822e+07	2.35158e+08	1.50683e+07	15.6061	2.04795e-10	2.44357
M115T41	115.05432	41.322100	diff	Dihydrouracil	[M+H]+	0.998441983274215	HMDB0000076	C00429	Organoheterocyclic compounds	Diazines	Pyrimidines and pyrimidine derivatives	2.26447e+08	2.26983e+08	1.99862e+08	2.08074e+08	1.08809e+08	2.6697e+08	1.63894e+07	1.39953e+07	1.07304e+07	1.29219e+07	8.71798e+06	1.42193e+07	2.06191e+08	1.2829e+07	16.0722	4.48884e-06	2.24559
M233T136	233.10442	135.684500	diff	5-methoxytryptophan	[M-H]-	0.868720272714123	HMDB0002339		Organoheterocyclic compounds	Indoles and derivatives	Tryptamines and derivatives	5.98441e+07	6.49664e+07	7.1521e+07	7.95386e+07	3.792e+07	6.56985e+07	3.96329e+06	3.2186e+06	5.00407e+06	4.92942e+06	4.13483e+06	1.54644e+06	6.32481e+07	3.79944e+06	16.6467	1.23842e-06	1.24853
M440T159	440.22213	158.979000	diff	Atorvastatin	[M+H-C7H5NO]+	0.866687986392569	HMDB0005006	C06834	Organoheterocyclic compounds	Pyrroles	Substituted pyrroles	3.83714e+08	6.25905e+08	2.94602e+08	6.11597e+08	4.05611e+08	4.27074e+08	660830	1.57764e+08	601613	824783	343578	291363	4.58084e+08	2.67477e+07	17.1261	2.99999e-05	3.30896
M417T421	417.27107	420.644000	diff	Alfentanyl	[M+H]+	0.981690219635736	HMDB0014940	C08005	Benzenoids	Benzene and substituted derivatives	Anilides	1.28984e+08	1.29162e+08	1.34546e+08	1.36208e+08	1.3655e+08	1.37359e+08	6.54819e+06	6.47714e+06	6.81479e+06	6.8316e+06	1.13577e+07	8.61295e+06	1.33801e+08	7.77372e+06	17.212	5.80876e-15	1.8569
M235T142	235.11891	141.521000	diff	Zolpidem	[M+H-C3H7ON]+	0.99569719306077	HMDB0005023	C07219	Organoheterocyclic compounds	Azoles	Imidazoles	5.20681e+09	3.78622e+09	4.41912e+09	4.12678e+09	3.66087e+09	3.90068e+09	2.34087e+08	2.09733e+08	2.62657e+08	2.41903e+08	2.44427e+08	2.27563e+08	4.18341e+09	2.36729e+08	17.6718	1.04919e-08	10.2872
M278T230	278.08218	229.885000	diff	Metazachlor	[M+H]+	0.867216427140655		C10948	Benzenoids	Benzene and substituted derivatives	Anilides	7.91938e+07	7.21442e+07	1.20405e+08	1.26045e+08	5.85479e+07	6.9748e+07	3.93011e+06	3.47023e+06	4.25149e+06	3.8237e+06	3.52428e+06	5.24359e+06	8.76808e+07	4.04057e+06	21.7001	2.86561e-05	1.46361
M223T125	223.09777	124.542500	diff	4'-hydroxychalcone	[M-H]-	0.960836216136972	HMDB0135607	C14232	Phenylpropanoids and polyketides	Linear 1,3-diarylpropanoids	Chalcones and dihydrochalcones	7.71861e+07	5.67366e+07	7.17008e+07	6.90541e+07	1.32348e+08	1.12656e+08	5.94877e+06	2.43254e+06	3.53404e+06	1.16902e+06	3.79944e+06	6.33417e+06	8.66136e+07	3.86967e+06	22.3827	4.1448e-05	1.44883
M200T214	200.10684	214.409000	diff	Methanone, (1-butyl-1h-indol-3-yl)(4-methoxy-1-naphthalenyl)-	[M+H-C11H10O]+	0.948183408894575			Organoheterocyclic compounds	Indoles and derivatives	Naphthoylindoles	4.69907e+07	4.56012e+07	4.67002e+07	4.85759e+07	5.48796e+07	6.10428e+07	1.97394e+06	1.16046e+06	1.7033e+06	2.68201e+06	2.48577e+06	2.88603e+06	5.06318e+07	2.14859e+06	23.5652	2.84928e-09	1.14848
M153T42	153.06618	41.979100	diff	2-isopropoxyphenyl n-methylcarbamate	[M+H-C2H3ON]+	0.987743980960718		C14334				1.6421e+08	1.81787e+08	2.31915e+08	2.33919e+08	1.43437e+08	2.89892e+08	1.21384e+07	1.11941e+07	7.35545e+06	6.09482e+06	4.46191e+06	1.01907e+07	2.07527e+08	8.57256e+06	24.2083	4.27705e-06	2.27161
M401T289	401.28719	288.613000	diff	Testosterone enanthate	[M+H]+	0.948165414073211	HMDB0005814	C08157	Lipids and lipid-like molecules	Steroids and steroid derivatives	Steroid esters	4.52137e+07	2.99656e+07	2.89039e+07	3.92018e+07	4.98417e+07	6.51825e+07	530089	1.97634e+06	987825	1.25348e+06	1.9698e+06	2.28678e+06	4.30515e+07	1.50072e+06	28.6873	2.14431e-05	1.03781
M402T150_2	402.18502	149.569000	diff	Moxifloxacin	[M+H]+	0.993999409045128	HMDB0014363	C07663	Organoheterocyclic compounds	Quinolines and derivatives	Quinoline carboxylic acids	2.01567e+08	1.85493e+08	1.96962e+08	2.10328e+08	2.26595e+08	2.33194e+08	7.6696e+06	3.48755e+06	7.75927e+06	8.1609e+06	6.95284e+06	8.60855e+06	2.09023e+08	7.10645e+06	29.4132	1.08655e-10	2.34668
M147T283	147.06602	282.581500	diff	Mevalonic acid	[M-H]-	0.741554336	HMDB0059629	C00418	Lipids and lipid-like molecules	Fatty Acyls	Fatty acids and conjugates	1.04282e+08	1.20616e+08	1.41072e+08	1.3807e+08	2.62172e+08	1.59352e+08	5.13608e+06	4.36839e+06	5.50444e+06	4.11563e+06	3.30098e+06	5.45516e+06	1.54261e+08	4.64678e+06	33.1973	6.62454e-05	1.9139
M133T111	133.05042	111.405000	diff	D-arabitol	[M-H-H2O]-	0.941121739580487	HMDB0000568	C01904	Organic oxygen compounds	Organooxygen compounds	Carbohydrates and carbohydrate conjugates	1.08576e+10	5.98605e+09	5.36983e+09	8.95614e+09	2.93771e+09	1.52961e+10	1.03628e+08	2.05985e+08	2.06817e+08	4.41612e+08	1.22221e+08	6.38457e+07	8.2339e+09	1.90685e+08	43.1807	0.00126449	13.7826
M315T65	315.11972	65.098100	diff	2'-hydroxy-4,4',6'-trimethoxychalcone	[M+H]+	0.803883961916451	HMDB0033586		Phenylpropanoids and polyketides	Linear 1,3-diarylpropanoids	Chalcones and dihydrochalcones	1.03309e+08	5.63879e+07	9.31223e+07	9.25664e+07	5.75288e+07	1.11549e+08	3.66376e+06	713138	1.74241e+06	1.8804e+06	1.68145e+06	2.14573e+06	8.5744e+07	1.97115e+06	43.4996	5.22453e-06	1.46903
M304T292	304.14371	291.745000	diff	Retigabine	[M+H]+	0.930809177419888		C13826	Benzenoids	Benzene and substituted derivatives	Phenylmethylamines	5.31856e+07	5.22153e+07	6.33291e+07	6.91595e+07	1.03671e+08	9.76742e+07	847726	1.87171e+06	1.5806e+06	1.04978e+06	1.58035e+06	2.59178e+06	7.32058e+07	1.58699e+06	46.1287	1.35804e-05	1.36271
M117T230_1	117.07008	230.024000	diff	Trans-2-phenylcyclopropylamine	[M+H-NH3]+	0.99861707312619		C07155	Organic nitrogen compounds	Organonitrogen compounds	Amines	1.66328e+08	1.78445e+08	1.82211e+08	1.93425e+08	1.60094e+08	1.59462e+08	4.28582e+06	4.36696e+06	639571	3.46457e+06	4.44838e+06	4.38298e+06	1.73328e+08	3.59805e+06	48.1727	3.501e-11	2.15169
M437T62	437.21057	62.472300	diff	Flurandrenolide	[M+H]+	0.947403219352274	HMDB0014984		Lipids and lipid-like molecules	Steroids and steroid derivatives	Hydroxysteroids	3.16902e+07	3.58462e+07	6.09191e+07	3.50241e+07	3.72258e+07	3.95685e+07	721466	425603	1.07883e+06	1.17814e+06	701263	729039	4.00456e+07	805723	49.7015	3.71927e-06	1.00074
M466T136	466.20147	135.636000	diff	Cisapride	[M+H]+	0.973759942902143		C06910	Benzenoids	Phenol ethers	Aminophenyl ethers	1.25466e+08	1.36475e+08	1.38494e+08	1.15387e+08	1.36158e+08	1.52874e+08	823750	526979	4.15433e+06	3.42938e+06	1.09635e+06	1.85855e+06	1.34142e+08	1.98156e+06	67.6954	2.1183e-10	1.89669
M123T61	123.05541	61.085300	diff	Salicylaldehyde	[M+H]+	0.999438467409182	HMDB0034170	C06202	Organic oxygen compounds	Organooxygen compounds	Carbonyl compounds	1.18844e+09	1.2444e+09	2.87875e+09	3.93527e+09	2.68307e+09	2.10155e+09	3.06304e+07	4.38949e+07	3.74118e+07	3.72337e+07	2.36001e+07	2.78638e+07	2.33858e+09	3.34391e+07	69.9355	0.00031635	7.3744
M345T225	345.13466	224.870000	diff	3-hydroxy-2',4,4',6'-tetramethoxychalcone	[M+H]+	0.996620057245311			Phenylpropanoids and polyketides	Linear 1,3-diarylpropanoids	Cinnamylphenols	9.11339e+07	9.57605e+07	9.26033e+07	9.59351e+07	9.73725e+07	1.03757e+08	1.22893e+06	533049	1.57077e+06	738746	1.52451e+06	775024	9.60937e+07	1.06184e+06	90.4974	1.51747e-13	1.61353
M132T45	132.08088	44.651100	diff	Guanidinopropionic acid	[M+H]+	0.980889384279811	HMDB0013222	C03065	Organic nitrogen compounds	Organonitrogen compounds	Guanidines	2.05985e+09	2.52442e+09	2.46534e+09	2.57642e+09	2.49764e+09	2.663e+09	2.2874e+07	2.29267e+07	1.91689e+07	1.53762e+07	1.91751e+07	1.90256e+07	2.46444e+09	1.97577e+07	124.733	6.53163e-11	8.16554
M263T280	263.13908	279.703000	diff	Phe-pro	[M+H]+	0.835263351	HMDB0011177		Organic acids and derivatives	Carboxylic acids and derivatives	Amino acids, peptides, and analogues	7.49691e+08	7.36974e+08	8.72852e+08	9.01119e+08	9.23735e+08	9.40863e+08	5.25021e+06	5.76396e+06	4.96214e+06	6.30768e+06	5.01089e+06	5.43393e+06	8.54206e+08	5.4548e+06	156.597	4.65451e-10	4.79993
M167T143	167.05299	142.809500	diff	Norharmane	[M-H]-	0.991907457202129	HMDB0012897	C20157	Organoheterocyclic compounds	Indoles and derivatives	Pyridoindoles	5.79159e+08	5.17572e+08	5.65596e+08	5.75266e+08	5.41709e+08	6.77209e+08	1.98027e+06	7.65462e+06	944645	6.50356e+06	534005	337978	5.76085e+08	2.99251e+06	192.509	1.88022e-10	3.98623
M422T155_2	422.21154	155.404000	diff	4-ohe2-1-n3ade	[M+H]+	0.994892849188827			Lipids and lipid-like molecules	Steroids and steroid derivatives	Estrane steroids	4.26791e+09	4.01165e+09	3.85543e+09	4.05093e+09	4.67516e+09	4.59606e+09	4.35768e+06	2.43185e+06	2.3898e+07	2.43243e+07	2.68329e+07	2.36975e+07	4.24286e+09	1.75904e+07	241.204	2.76176e-11	10.7481
M147T105	147.04523	104.684000	diff	Phenylalanine	[M-H-NH3]-	0.999769745077751	HMDB0000159	C00079	Organic acids and derivatives	Carboxylic acids and derivatives	Amino acids, peptides, and analogues	6.75089e+09	7.00974e+09	3.53868e+09	3.84415e+09	3.35096e+09	1.9475e+09	7.9382e+06	9.1859e+06	1.38846e+07	1.24634e+07	2.79656e+07	2.79596e+07	4.40699e+09	1.65662e+07	266.023	0.000342267	10.3874
M335T217_1	335.10367	216.714000	diff	Benzyl butyl phthalate	[M+Na]+	0.998689022229199		C14211	Benzenoids	Benzene and substituted derivatives	Benzoic acids and derivatives	5.8289e+08	6.01398e+08	4.83166e+08	5.85312e+08	1.0751e+09	7.12404e+08	427904	2.3741e+06	1.46092e+06	2.07589e+06	2.12424e+06	1.63531e+06	6.73379e+08	1.68306e+06	400.092	1.40494e-05	4.17592
M215T87_1	215.03771	87.297600	diff	D-(+)-galactose	[M+Cl]-	0.914970471410781	HMDB0033704	C00124	Organic oxygen compounds	Organooxygen compounds	Carbohydrates and carbohydrate conjugates	4.22222e+09	4.34805e+09	6.07672e+09	3.6255e+09	2.52582e+09	4.82807e+09	1.07285e+07	1.03946e+07	7.89008e+06	1.19081e+07	9.75726e+06	9.46467e+06	4.27106e+09	1.00239e+07	426.089	5.08772e-06	10.4909
M167T231	167.05357	231.112000	diff	Vanillic acid	[M-H]-	0.990249257566147	HMDB0000484	C06672	Benzenoids	Benzene and substituted derivatives	Benzoic acids and derivatives	7.48883e+08	7.83038e+08	8.64853e+08	8.69392e+08	6.77703e+08	6.69118e+08	1.86023e+06	2.04461e+06	1.82248e+06	1.15838e+06	1.71951e+06	1.9618e+06	7.68831e+08	1.76117e+06	436.546	1.05614e-09	4.57525
M79T57	79.02141	56.649900	diff	Dimethyl sulfoxide	[M+H]+	0.79270583	HMDB0002151	C11143				2.30993e+08	1.92444e+08	2.65515e+08	2.77454e+08	4.08959e+08	3.24243e+08	278766	162916	681126	239279	478909	386029	2.83268e+08	371171	763.175	3.63962e-06	2.7169
